# Supplementary material for: Notch signaling-modified mesenchymal stem cells improve tissue perfusion by induction of arteriogenesis in a rat hindlimb ischemia model
Source: Sci Rep. 2021 Jan 28;11:2543. doi: 10.1038/s41598-021-82284-3 (PMC7844258; doi:10.1038/s41598-021-82284-3)
Supplement: Supplementary file 2 — Supplementary Table S1. [file 41598_2021_82284_MOESM2_ESM.xlsx]

## Sheet: Sheet1
Geneid	H1	H2	H3	S1	S2	S3	logFC	p.value	FDR	ranking
SOCS3	8.11556	8.12843	6.1889	36.7912	33.3857	33.5935	2.22492	1.63998e-122	5.43178e-118	1
MS4A6A	6.08052	6.99734	6.39374	18.761	18.4564	18.2081	1.52472	4.50131e-90	7.4544e-86	2
VCAN	1.7272	1.95249	1.59651	7.42552	6.0008	7.43067	1.99789	3.60467e-87	3.97968e-83	3
MGP	615.248	684.451	596.814	1369.29	1367.66	1386.89	1.13725	2.01169e-61	1.66573e-57	4
ADAM28	0.0423444	0.0301634	0.0209934	0.789301	0.82041	0.881315	4.69499	4.32978e-51	2.86813e-47	5
CX3CL1	5.29348	6.43398	6.15418	1.63707	1.9242	1.86276	-1.70126	1.29729e-50	7.16127e-47	6
ABI3BP	12.0972	12.3222	14.2928	6.28652	5.89529	5.83111	-1.08678	3.45242e-44	1.63354e-40	7
CLDN11	76.1951	72.0466	75.944	41.8039	42.8684	43.4183	-0.789969	2.14493e-38	8.8803e-35	8
FAM86HP	1.6414	1.54084	1.30581	5.10625	4.25704	4.51261	1.64032	1.91104e-37	7.03285e-34	9
LIPG	27.7999	28.0653	27.3549	45.9345	45.5767	47.9314	0.761741	1.15446e-35	3.82369e-32	10
VCAM1	3.55568	4.41899	4.96343	1.10602	1.38233	1.23166	-1.77555	6.31e-34	1.89994e-30	11
MT1E	27.7159	29.4209	29.5603	13.1774	14.6161	14.5812	-1.01427	1.12668e-32	3.10973e-29	12
THBS2	0.4395	0.508741	0.381316	1.30264	1.2656	1.38735	1.58348	6.28526e-32	1.60134e-28	13
TMEM235	0.160784	0.194357	0.101453	1.34625	1.20185	0.908597	2.91877	5.41453e-31	1.28096e-27	14
LDLR	17.1052	16.8342	25.1759	6.67081	7.51246	6.43937	-1.50042	1.23086e-30	2.71783e-27	15
MPZL2	26.0203	27.0598	23.0497	47.8519	45.3168	53.2667	0.960478	9.42386e-30	1.85896e-26	16
LOC102723877	2.39549	2.98018	1.83999	7.39884	7.30218	8.57641	1.69986	9.5415e-30	1.85896e-26	17
CCL2	179.014	179.293	231.822	89.2145	90.6069	96.2429	-1.07791	1.38674e-29	2.55168e-26	18
TAGLN	119.264	124.189	112.522	196.326	211.388	227.43	0.852798	3.81903e-29	6.65737e-26	19
IL32	193.798	186.054	199.503	123.331	119.87	121.791	-0.649391	4.90404e-28	8.12134e-25	20
INSIG1	13.2867	14.7633	17.3583	6.44052	7.29685	7.20348	-1.09797	1.08936e-27	1.71813e-24	21
OSMR	7.20002	6.93874	6.27069	12.1791	12.1065	11.0608	0.808998	1.21218e-27	1.82493e-24	22
MMP1	126.523	111.247	156.361	60.5943	65.5282	59.2928	-1.06958	5.69239e-26	8.19729e-23	23
SELE	1.44868	1.95996	1.9635	0.468533	0.600855	0.42805	-1.814	6.72274e-26	9.27766e-23	24
CXCL1	18.6345	19.3398	22.2733	9.73314	10.3108	9.85347	-0.991982	8.47154e-26	1.12234e-22	25
LRRC32	64.0652	62.8969	58.2192	96.2757	95.2514	96.8146	0.655748	2.33639e-25	2.97629e-22	26
AFMID	10.8365	11.7063	10.5734	19.3224	18.242	18.4276	0.773248	2.67435e-25	3.28063e-22	27
PLA2G4C	7.05215	6.71071	6.78031	3.7562	3.81943	3.59468	-0.860303	2.80047e-24	3.31266e-21	28
CFI	16.8456	17.062	16.7861	26.8731	27.4394	25.2039	0.666624	2.26157e-23	2.58295e-20	29
SNCAIP	5.2362	5.32775	5.57267	9.07391	8.51673	8.52318	0.710669	3.0634e-22	3.3821e-19	30
SREBF2	36.2258	37.8532	38.8075	23.5165	25.0488	24.4538	-0.611065	3.98376e-22	4.25632e-19	31
DHCR24	17.3756	16.3866	26.3478	8.00714	7.87248	7.63546	-1.33556	4.34197e-22	4.49408e-19	32
CHST2	8.45401	8.00164	7.16299	12.8768	13.6456	15.019	0.831922	1.081e-21	1.08496e-18	33
CRELD2	42.5402	45.4692	39.962	66.8932	67.2258	73.942	0.717983	2.67907e-21	2.6098e-18	34
FASN	24.0272	23.4147	26.7456	16.1882	15.7902	15.7524	-0.61892	1.19561e-20	1.13142e-17	35
AK4	10.0769	10.3671	8.66736	15.3327	16.2163	16.521	0.740413	1.69451e-20	1.559e-17	36
FADS2	76.1902	70.6313	97.4615	42.7301	44.5306	42.1644	-0.898305	6.66553e-20	5.96673e-17	37
IL1R1	3.36856	3.28083	2.89679	5.39927	5.3138	4.96973	0.732812	7.1777e-20	6.25612e-17	38
CADM3	4.41209	4.3876	3.81174	6.94527	7.07025	7.2251	0.76843	1.46399e-19	1.2433e-16	39
HERPUD1	49.2294	56.2974	51.6888	79.8667	80.018	86.2796	0.663611	2.16176e-19	1.78999e-16	40
PAPLN	2.58811	2.19882	2.33502	1.34094	1.15582	0.953417	-1.02764	3.9117e-19	3.15999e-16	41
HSD17B2	1.0369	1.3131	1.10723	3.17758	2.86456	3.80712	1.51653	4.2323e-19	3.33757e-16	42
PROS1	6.76761	7.48165	6.96103	10.7814	11.3386	11.183	0.667614	8.68531e-19	6.68991e-16	43
PLVAP	8.23334	6.60644	8.99077	3.75503	3.90746	3.01359	-1.13695	1.23161e-18	9.27093e-16	44
GJA5	6.27738	6.45203	6.5726	9.61451	9.90528	10.513	0.654623	1.55478e-18	1.14435e-15	45
SEPT4	4.74987	4.92354	4.01645	7.65353	7.85029	7.73477	0.779588	3.88883e-18	2.80004e-15	46
VLDLR	3.5324	3.79397	2.93518	6.50355	5.84496	6.36408	0.880865	4.49018e-18	3.16424e-15	47
CD34	15.0855	13.3045	15.0721	8.31766	9.43703	7.86231	-0.742514	5.92615e-18	4.08917e-15	48
C1QTNF1	0.572196	0.683708	0.585667	1.4167	1.34324	1.37275	1.17789	6.27257e-18	4.23987e-15	49
LRRC17	11.3156	12.369	17.1027	5.93389	6.29085	6.31244	-1.11909	8.289e-18	5.48344e-15	50
TUBB3	55.3042	60.1181	48.569	86.5333	86.1753	90.7765	0.700539	8.44345e-18	5.48344e-15	51
GNA14	3.03178	3.55706	3.24732	5.75969	5.66943	6.26282	0.860874	1.05298e-17	6.70689e-15	52
LAMB3	5.46902	5.79017	3.89849	2.29596	2.12932	2.19685	-1.17942	2.19732e-17	1.37316e-14	53
SCD	59.8108	62.0543	70.7964	41.9173	42.4411	40.8369	-0.604552	2.3426e-17	1.43684e-14	54
ERRFI1	47.3469	56.4085	37.5754	89.7265	90.0027	99.2715	0.997363	2.53566e-17	1.52697e-14	55
POU2F2	0.612675	0.587245	0.679956	0.246525	0.270929	0.174701	-1.4093	2.71622e-17	1.6065e-14	56
CSF1	12.958	12.237	13.1175	8.56811	8.70549	8.45513	-0.556659	3.13402e-17	1.82108e-14	57
ICAM1	44.8774	46.1097	48.4833	30.8447	32.9717	28.8367	-0.572546	5.8744e-17	3.35459e-14	58
ITGA6	26.6019	24.5926	25.8052	18.0558	18.0071	17.5615	-0.5046	1.35309e-16	7.59587e-14	59
FOLH1	0.398546	0.266374	0.248817	0.938728	1.11605	0.983104	1.75301	2.54087e-16	1.4026e-13	60
AQP5	1.01798	0.86138	1.26632	0.101471	0.227405	0.349268	-2.18432	4.65802e-16	2.52915e-13	61
BACE2	41.7698	43.4306	35.9104	59.813	64.0026	63.419	0.64538	5.3608e-16	2.86379e-13	62
PIK3R1	4.91586	5.10436	3.67797	8.12849	7.91765	8.24068	0.842013	5.78121e-16	3.03936e-13	63
LXN	66.6585	72.866	64.6604	101.539	99.8004	95.4837	0.55593	7.7913e-16	4.03212e-13	64
NPAS2	13.2765	12.5331	12.0047	19.0943	17.3274	18.3813	0.551676	1.24241e-15	6.33077e-13	65
JDP2	1.10198	1.23495	1.03324	1.87058	1.90431	1.8374	0.751489	1.433e-15	7.19125e-13	66
CA12	0.843279	0.829879	0.805937	1.79356	1.52676	1.74807	1.04273	1.51161e-15	7.47256e-13	67
SLC30A3	3.3598	2.84492	3.00394	1.78577	1.53925	1.26423	-0.986027	1.71368e-15	8.3469e-13	68
MMRN1	678.925	685.567	704.724	941.202	919.117	900.391	0.432862	1.84884e-15	8.8747e-13	69
EGR1	4.82932	4.48894	3.70314	7.86515	7.19321	7.23334	0.791161	2.07992e-15	9.84128e-13	70
TSPAN15	66.1142	65.45	64.5998	88.1201	92.6155	97.3233	0.520858	2.26416e-15	1.05621e-12	71
RANGAP1	53.5195	49.2342	57.4983	36.4577	36.9808	35.9278	-0.533492	2.59067e-15	1.19175e-12	72
FAM213A	142.312	143.464	138.892	192.034	190.454	191.777	0.452333	2.93695e-15	1.33253e-12	73
SLC2A6	11.2666	10.4386	13.7043	6.67638	7.12489	6.42174	-0.788842	3.50659e-15	1.56948e-12	74
RAB3C	0.5932	0.788774	0.653547	1.45985	1.38291	1.16573	0.991981	3.65467e-15	1.61395e-12	75
STC1	129.2	211.319	0.444141	2.76406	1.98869	2.0582	-5.63556	3.74585e-15	1.63245e-12	76
FAM107A	3.32751	2.9093	2.86552	4.76807	4.79052	5.2318	0.717267	4.69365e-15	2.01894e-12	77
PLSCR1	19.462	20.1682	20.1856	28.4127	28.0309	27.5874	0.507138	5.01054e-15	2.12762e-12	78
ID1	48.5418	46.8195	47.1901	64.1067	68.0418	69.1895	0.515759	1.0096e-14	4.23278e-12	79
SLC22A31	0.330663	0.45681	0.447097	1.63153	1.13641	1.06777	1.64047	1.33152e-14	5.51267e-12	80
DCBLD2	10.5522	9.48085	12.1982	6.72989	6.89712	5.98169	-0.69862	1.63192e-14	6.67295e-12	81
APCDD1	0.630538	0.673732	0.468911	1.45187	1.44512	1.46982	1.31133	2.11115e-14	8.52724e-12	82
HSP90B1	798.138	860.959	877.352	1174.79	1121.48	1210.71	0.4846	4.16826e-14	1.66334e-11	83
KSR2	1.37772	1.12759	1.57111	0.743851	0.761932	0.711785	-0.858818	4.26915e-14	1.68331e-11	84
PPFIA4	0.368921	0.396769	0.242077	0.814971	0.738359	0.710624	1.17916	4.64322e-14	1.80927e-11	85
ZC3H7B	53.5414	51.5578	54.035	38.3061	39.8753	37.426	-0.443643	5.95529e-14	2.29355e-11	86
DERL3	0.847773	0.886885	0.523862	2.19592	1.67215	2.53675	1.51315	6.06822e-14	2.30123e-11	87
CNTNAP3	9.38974	9.63207	8.88776	13.5306	12.4421	13.6792	0.522807	6.1142e-14	2.30123e-11	88
FST	5.04122	4.9481	5.30498	3.12561	3.29135	2.91486	-0.692316	6.93287e-14	2.58004e-11	89
HHIP	126.641	118.991	155.027	84.5826	83.6563	85.5345	-0.640879	7.56868e-14	2.78536e-11	90
TRIM47	20.4015	20.3117	23.6366	13.6632	13.6059	14.6654	-0.600466	8.35641e-14	3.04146e-11	91
ACAT2	9.44598	10.0308	15.5237	5.05875	5.10436	4.68441	-1.21814	1.67137e-13	6.01712e-11	92
TCTEX1D1	5.62784	5.14351	4.98369	9.19794	7.66057	9.3313	0.747518	2.63913e-13	9.39898e-11	93
PKP4	15.1392	16.0583	15.2993	21.5093	21.0508	20.6815	0.460239	3.13341e-13	1.10406e-10	94
JAK3	2.20313	1.98272	1.51843	4.04724	3.60459	3.20726	0.944114	3.3215e-13	1.15801e-10	95
PLK2	61.2689	63.4342	61.1183	46.3878	45.1871	44.3242	-0.434716	3.42312e-13	1.18101e-10	96
SIAE	12.8884	12.7859	10.8615	17.5846	18.5371	17.7645	0.577508	3.58024e-13	1.22249e-10	97
CD69	3.32534	2.99813	4.39635	1.47959	1.16147	1.65837	-1.30607	3.62164e-13	1.224e-10	98
GPX3	9.26515	9.93251	8.91404	16.3197	15.0639	13.0594	0.676552	5.43541e-13	1.81845e-10	99
MARCH4	10.3551	9.97302	11.7615	6.79655	7.44511	6.93095	-0.581009	6.24193e-13	2.06739e-10	100
FERMT3	11.9039	11.6915	12.3101	7.8775	8.62248	7.90815	-0.537551	6.80843e-13	2.23269e-10	101
TNFSF18	8.6927	6.46134	10.6537	2.66403	3.77608	2.03771	-1.57285	7.62969e-13	2.47748e-10	102
COLGALT1	82.3373	77.9262	90.8662	58.9079	60.1596	58.2337	-0.484593	8.07962e-13	2.59811e-10	103
DHCR7	23.1405	23.6336	32.8925	15.2038	14.8093	15.1226	-0.801772	1.08119e-12	3.44327e-10	104
FRY	6.24446	6.05594	6.4928	4.45629	4.62592	4.0241	-0.501893	1.15328e-12	3.63788e-10	105
HSPA5	520.419	562.971	585.242	753.755	738.163	794.849	0.472008	1.20303e-12	3.75901e-10	106
MANF	171.651	193.668	190.16	255.318	251.534	275.088	0.510365	1.37884e-12	4.26808e-10	107
P2RY2	0.453675	0.413994	0.55128	0.229213	0.172349	0.202424	-1.21976	1.44205e-12	4.42241e-10	108
TK1	17.4901	15.9459	19.2816	11.6926	11.9965	11.3047	-0.572558	1.52266e-12	4.62678e-10	109
VWA5A	6.66961	6.36302	6.11976	9.88897	8.48619	9.91178	0.577843	2.23073e-12	6.71672e-10	110
MSMO1	22.5204	25.4923	33.6032	16.0642	13.7674	15.2406	-0.839777	3.09477e-12	9.23441e-10	111
IER3	218.508	235.839	236.717	304.832	315.849	346.706	0.502875	3.50741e-12	1.03722e-09	112
C14orf132	1.20279	1.07404	1.02954	1.76971	1.80716	1.64324	0.677385	3.86082e-12	1.13163e-09	113
KRT80	4.04515	4.03766	4.50309	2.80292	2.57528	2.67127	-0.62893	3.91375e-12	1.13708e-09	114
ANTXR1	3.93373	3.84924	3.94548	5.30763	5.51777	5.43617	0.489048	3.96716e-12	1.14258e-09	115
LRP1	1.6149	1.43858	1.46155	2.23119	2.13316	2.06026	0.526068	5.4754e-12	1.56337e-09	116
CXCL6	2.16658	1.94217	2.94484	0.987605	0.782247	0.945771	-1.36245	5.55719e-12	1.57316e-09	117
CPE	7.25217	7.39351	6.05293	10.1039	10.9885	11.669	0.679134	5.81146e-12	1.6312e-09	118
TMOD1	1.34384	1.50028	0.97015	0.387759	0.55705	0.510319	-1.3655	8.92773e-12	2.48484e-09	119
SEL1L	23.0602	24.2497	24.196	31.5261	30.6358	31.6336	0.408334	9.30424e-12	2.56805e-09	120
CXorf36	24.5647	23.395	25.8082	18.3144	18.4885	16.9572	-0.439056	9.85889e-12	2.69865e-09	121
S1PR3	12.3394	13.2229	15.7662	9.15103	9.24441	8.24275	-0.616003	1.09718e-11	2.97866e-09	122
NNMT	141.3	144.024	152.795	186.305	202.552	203.551	0.453013	1.24568e-11	3.35433e-09	123
UCP2	4.14655	4.03153	4.40349	2.42126	2.27252	2.26054	-0.838116	1.27554e-11	3.40702e-09	124
CST1	2.39127	2.52354	2.00225	0.524393	0.803559	0.589862	-1.80692	1.29702e-11	3.43669e-09	125
SNRK	20.0779	20.8542	20.243	26.9342	26.6009	26.5776	0.405839	1.41228e-11	3.71238e-09	126
GDF6	13.2146	13.9398	12.9732	17.7918	19.6672	22.0938	0.587137	1.47029e-11	3.83445e-09	127
CLU	149.232	137.894	153.803	106.84	111.864	97.294	-0.463434	1.81067e-11	4.68526e-09	128
GJA4	7.73299	7.69335	9.10113	5.30882	4.90125	3.94806	-0.773849	1.85371e-11	4.75943e-09	129
TMEM50B	14.1293	14.8549	13.8947	19.5425	18.7977	19.9561	0.459277	2.40564e-11	6.12902e-09	130
FDFT1	27.6359	28.6	35.4627	19.0775	19.2716	20.9586	-0.610701	2.56234e-11	6.47842e-09	131
ECM1	5.62978	4.74529	5.63609	2.81849	3.16507	3.39587	-0.752037	2.70731e-11	6.79308e-09	132
LOX	25.5301	24.4967	24.6026	33.5704	32.6123	38.5356	0.50631	2.82484e-11	7.0347e-09	133
SBNO2	22.2089	21.3011	19.8319	27.6402	28.5752	29.2618	0.449617	3.96247e-11	9.7941e-09	134
DNAH11	0.142409	0.129736	0.0922164	0.286801	0.233475	0.303251	1.18322	4.90571e-11	1.20357e-08	135
BDKRB2	0.240564	0.511803	0.171744	0.928478	1.18227	1.33517	1.90471	5.08659e-11	1.23877e-08	136
CYP51A1	17.2819	17.4057	22.4948	11.919	12.7811	11.6028	-0.637086	6.25509e-11	1.51222e-08	137
LOC101927880	1.39951	2.23121	2.03199	4.43917	4.01531	4.10568	1.15706	8.24374e-11	1.97856e-08	138
PI16	5.86303	6.02718	0.188085	0.189078	0.162976	0.114849	-4.66107	8.47703e-11	2.01991e-08	139
BNIP3	57.7356	61.1624	52.1316	76.8441	78.2043	83.259	0.495306	1.02478e-10	2.4244e-08	140
CMIP	47.4561	47.876	42.1594	63.1115	59.8168	62.1367	0.445224	1.16272e-10	2.73123e-08	141
TNFRSF4	0.599677	0.963874	0.891921	0.278186	0.196186	0.128011	-1.9986	1.17675e-10	2.74473e-08	142
IRF6	7.90686	8.11431	9.44012	5.87807	5.82915	5.68206	-0.532547	1.4429e-10	3.34198e-08	143
IL8	6.58492	7.19912	8.83103	4.31133	4.49969	4.25946	-0.772005	1.60092e-10	3.68224e-08	144
COL1A2	128.263	125.714	145.756	95.8886	96.9569	98.6316	-0.437977	1.75395e-10	4.00639e-08	145
NOX4	12.557	13.0295	12.9969	16.5799	16.7431	17.9151	0.426261	1.84009e-10	4.17437e-08	146
GIMAP8	34.6605	33.4718	32.8426	45.1535	43.3783	41.8036	0.384934	1.92457e-10	4.33631e-08	147
HECW2	6.05386	5.62717	7.03255	4.41936	4.24666	3.82888	-0.564919	1.93845e-10	4.33807e-08	148
FRMD6	22.4758	23.2015	25.0809	17.2315	17.7179	17.4446	-0.416055	2.29009e-10	5.05935e-08	149
SMAD3	16.6445	16.0403	16.6422	13.0668	11.7844	11.9842	-0.404865	2.2913e-10	5.05935e-08	150
MCAM	288.687	273.79	310.349	218.97	224.921	207.988	-0.403804	2.3795e-10	5.2193e-08	151
SCARB1	46.7929	46.0657	42.4401	32.3476	32.601	34.2353	-0.430981	2.82547e-10	6.15675e-08	152
NUAK1	10.7049	11.1345	11.0372	14.0747	14.745	13.9792	0.397748	2.94576e-10	6.3769e-08	153
HMGA1	508.072	511.07	492.253	397.598	392.728	379.575	-0.352748	3.09724e-10	6.66128e-08	154
METTL7A	3.60281	3.28869	3.69004	2.16443	2.1205	2.45461	-0.635139	3.37706e-10	7.21624e-08	155
ABCA3	15.8117	16.2976	15.2247	11.6205	11.9757	11.7912	-0.402596	3.40044e-10	7.21961e-08	156
REC8	6.43684	5.32473	7.77222	4.00322	3.41788	3.28443	-0.850027	3.91282e-10	8.25455e-08	157
SLC7A2	23.3632	23.1416	23.0226	17.7467	17.5629	17.9938	-0.366312	4.20702e-10	8.78872e-08	158
TRIM16	11.8749	11.067	12.4787	8.68546	8.55218	8.12835	-0.463718	4.2191e-10	8.78872e-08	159
CPA3	1.22164	1.4333	1.40134	2.9679	2.39972	2.49939	0.965211	4.70426e-10	9.73812e-08	160
GALNT15	35.2158	37.979	25.3101	52.6234	54.252	54.1513	0.725095	5.60236e-10	1.15252e-07	161
CHSY1	24.5629	26.0499	25.4933	32.1923	32.7303	33.6916	0.390808	5.86835e-10	1.19979e-07	162
PGM1	14.4537	14.1396	13.7823	17.9347	18.965	19.4934	0.429714	6.00662e-10	1.22052e-07	163
CYP1A1	6.97917	5.8001	5.08579	10.1263	10.022	8.49841	0.698426	6.07025e-10	1.22593e-07	164
STC2	28.4206	29.0968	24.3133	36.5412	37.6618	39.7534	0.494703	6.22645e-10	1.24986e-07	165
PDE4B	22.0455	22.2044	22.1983	28.6694	28.3038	27.3318	0.360255	6.41906e-10	1.28076e-07	166
TANC2	2.79129	2.73288	2.77429	3.7286	3.63008	3.58357	0.41586	6.79735e-10	1.34811e-07	167
IL4I1	2.86162	3.17857	3.19013	1.70179	1.87942	1.90229	-0.732923	7.02747e-10	1.38354e-07	168
RPGR	4.48874	4.3598	4.369	5.88943	6.04248	5.72262	0.435221	7.05951e-10	1.38354e-07	169
DNAJB11	69.6532	75.5573	78.6911	97.3734	97.7842	109.088	0.459792	8.08914e-10	1.576e-07	170
KIF26B	0.199519	0.16318	0.0604494	0.461841	0.345706	0.430639	1.55466	8.18111e-10	1.5846e-07	171
LSS	13.3745	12.4069	14.5788	9.27901	10.1758	9.3118	-0.469825	8.52178e-10	1.64099e-07	172
AIM1	4.37503	4.1736	4.13287	3.08196	3.20236	2.698	-0.478803	8.60278e-10	1.64701e-07	173
CLMN	0.866399	0.831257	0.768808	1.27523	1.28794	1.09213	0.585666	1.06228e-09	2.02206e-07	174
SPNS2	18.3358	18.039	19.4318	13.5152	14.6798	12.7293	-0.429338	1.19824e-09	2.25703e-07	175
SORBS2	3.9679	3.62012	3.89564	2.74687	2.79871	2.86762	-0.431168	1.19935e-09	2.25703e-07	176
LIMCH1	6.88968	6.42227	6.51681	9.13964	8.88612	8.093	0.414518	1.24524e-09	2.33014e-07	177
DCAF12L1	2.22778	2.74954	3.55562	1.21482	1.50875	1.40175	-1.02731	1.26105e-09	2.34648e-07	178
NID2	1.52816	1.38408	2.02295	0.837792	0.826363	0.918101	-0.916369	1.35458e-09	2.50642e-07	179
LEPR	18.7621	18.5591	15.4934	23.4597	24.7842	25.5881	0.500371	1.42513e-09	2.62232e-07	180
LYRM1	10.4247	11.1113	10.6621	15.4945	14.9793	13.586	0.469076	1.68334e-09	3.08032e-07	181
SQLE	21.4293	22.5861	30.3452	14.178	15.8346	15.8381	-0.678903	1.71965e-09	3.11958e-07	182
IGFBP5	24.6433	28.9943	0.46855	1.27757	1.1318	0.941284	-4.00132	1.72363e-09	3.11958e-07	183
RAPGEF3	5.36253	4.80482	4.88368	3.66243	3.73655	3.39087	-0.461666	1.86255e-09	3.35268e-07	184
CTSK	7.11775	6.01857	7.54438	4.575	4.36519	3.9876	-0.658451	2.03797e-09	3.64863e-07	185
CNTNAP3B	9.98535	9.71723	9.1238	12.7189	12.2623	12.3957	0.391363	2.11777e-09	3.75829e-07	186
NRG1	3.28391	3.29335	3.66068	2.37066	2.53978	2.28676	-0.48916	2.12192e-09	3.75829e-07	187
TNFSF4	11.6315	11.4889	15.2312	8.45105	8.56147	7.88357	-0.605193	2.30902e-09	4.06792e-07	188
HOXD1	8.64045	8.89799	9.25138	12.3309	11.7694	12.2707	0.457054	2.33975e-09	4.10026e-07	189
LOXL2	211.809	210.172	217.809	167.203	168.986	167.364	-0.328236	2.35353e-09	4.1027e-07	190
SLIT3	2.16991	2.28161	2.32026	2.99339	3.00365	3.25145	0.465986	2.43488e-09	4.22229e-07	191
CD163L1	3.21213	2.8566	4.10588	2.02726	1.92456	1.97666	-0.761095	2.55837e-09	4.41332e-07	192
NUDT16	10.0652	9.85971	9.1057	13.0291	12.233	12.6875	0.40286	2.69611e-09	4.62683e-07	193
SERPINA3	0	0.0241244	0	0.389905	0.264063	0.253752	4.73877	2.96287e-09	5.05841e-07	194
CCND1	28.6131	27.5333	32.8012	22.3619	20.8741	21.575	-0.439484	3.01208e-09	5.11606e-07	195
TRAF3IP2	3.50286	3.53417	3.4793	4.72457	4.90287	4.4399	0.437585	3.08968e-09	5.22108e-07	196
ABCB1	0.976251	1.00043	1.31615	0.657283	0.517985	0.475292	-0.979893	3.10697e-09	5.22366e-07	197
MVK	6.9791	7.7854	8.26203	4.6635	4.91502	5.42933	-0.601077	3.43999e-09	5.75434e-07	198
IL3RA	6.32128	5.93712	4.85183	9.19014	8.85079	8.13429	0.629761	3.96314e-09	6.59614e-07	199
SQSTM1	129.968	129.223	126.711	96.4996	101.765	100.662	-0.351107	4.15925e-09	6.88792e-07	200
BIRC3	1.06356	1.1267	1.09514	0.65997	0.706937	0.655156	-0.680455	4.19044e-09	6.90505e-07	201
HMGCR	12.657	12.2976	16.7976	9.12315	9.0966	8.94243	-0.602184	4.29165e-09	7.03682e-07	202
SNAI1	17.9598	20.851	18.1597	26.818	25.4163	25.497	0.463707	4.47422e-09	7.30004e-07	203
FBLN7	2.11322	2.46904	1.36366	3.75147	3.85178	4.07711	0.98755	4.51759e-09	7.33466e-07	204
SDC4	26.1821	26.8343	28.4744	20.5226	20.9616	20.1072	-0.38642	4.80347e-09	7.76077e-07	205
FILIP1L	12.808	12.8543	16.042	9.68463	9.6219	9.59331	-0.511419	4.84439e-09	7.78888e-07	206
HBEGF	12.4686	12.3142	13.8918	9.78412	8.66007	9.04956	-0.476471	4.89542e-09	7.83291e-07	207
TES	22.6703	22.5776	22.199	28.4792	28.2699	30.5706	0.38948	5.1139e-09	8.14315e-07	208
THSD1	8.38358	8.39793	9.23379	6.33546	6.40711	6.11921	-0.445919	5.64859e-09	8.95152e-07	209
SRPX2	94.6765	97.4183	99.0519	120.795	121.235	122.186	0.340154	5.96921e-09	9.41457e-07	210
TAPBP	51.5488	47.7381	52.3008	39.4969	38.2626	39.1174	-0.357844	6.00182e-09	9.42115e-07	211
GSN	67.0925	69.0156	61.0007	48.8674	50.5416	48.8067	-0.394486	6.05066e-09	9.45302e-07	212
FABP4	10.9881	7.64409	18.2544	4.75583	4.0993	4.01219	-1.49928	6.32435e-09	9.83421e-07	213
PDGFRL	9.75199	8.13467	11.1832	5.71832	6.49174	5.10657	-0.725912	6.53324e-09	1.01116e-06	214
DIXDC1	12.0299	12.2562	12.3844	15.3796	15.2007	15.6595	0.351478	6.68579e-09	1.02995e-06	215
RPS6KL1	1.49889	1.45023	1.72236	1.0675	0.933374	0.831904	-0.703906	6.86201e-09	1.05221e-06	216
ANGPTL2	11.1027	10.9608	10.6808	14.3744	14.0851	13.7226	0.382202	6.89871e-09	1.05296e-06	217
LOXL4	1.50976	1.30448	1.20592	0.747231	0.762985	0.709917	-0.836017	7.02161e-09	1.0668e-06	218
CERK	59.6658	60.8288	58.9188	74.9458	73.5989	75.0151	0.334272	7.29438e-09	1.10279e-06	219
HYOU1	137.76	145.367	154.221	189.085	181.329	183.187	0.357032	7.3251e-09	1.10279e-06	220
IGF2-AS	0.0994728	0.148464	0.0281808	0.373951	0.362619	0.394349	2.01541	7.47902e-09	1.12087e-06	221
LTB	0.722791	0.557775	1.34379	0.148598	0.170779	0	-2.90796	7.91794e-09	1.18131e-06	222
IRAK2	5.56165	5.60282	5.9531	4.23557	4.09072	3.64216	-0.498128	8.41944e-09	1.25049e-06	223
IL6	1.63538	1.5722	1.8391	2.86467	2.75194	2.81153	0.755862	8.49572e-09	1.25619e-06	224
NFKBIE	11.2505	11.8744	13.2811	8.8873	8.22239	8.7019	-0.480093	8.68718e-09	1.27879e-06	225
DUSP8	1.13763	1.10623	1.0206	0.514793	0.657057	0.62138	-0.840581	9.1875e-09	1.34646e-06	226
RGCC	31.4923	34.342	32.1661	43.9624	41.5795	49.2397	0.475735	9.47283e-09	1.38216e-06	227
AC002480.3	5.40913	5.62602	5.00151	7.4228	8.20148	7.21988	0.528764	1.05325e-08	1.53003e-06	228
MTMR10	10.5817	11.0018	13.5139	8.04019	8.26503	8.10098	-0.506259	1.06396e-08	1.53884e-06	229
TDRKH	2.76647	2.56293	2.78808	1.641	1.83237	1.76197	-0.612021	1.08952e-08	1.56896e-06	230
ADAMTS15	0.15153	0.125148	0.0914567	0.281729	0.323783	0.321778	1.34683	1.20787e-08	1.73186e-06	231
FOSL2	22.0896	23.9696	22.1564	28.6441	29.2497	28.7147	0.361148	1.24367e-08	1.7755e-06	232
MAMDC2	1.3395	1.15561	1.75985	0.624208	0.643536	0.805395	-1.01968	1.4276e-08	2.02934e-06	233
MMP10	13.5003	11.6011	22.2877	7.57755	7.26926	7.7222	-1.05095	1.45606e-08	2.06094e-06	234
DDIT3	10.9364	11.0059	10.3682	15.2619	14.7751	14.5373	0.480417	1.55982e-08	2.19841e-06	235
PDE1C	1.27689	1.17467	1.86934	0.696374	0.72029	0.764351	-0.966761	1.98969e-08	2.79239e-06	236
CDH23	0.108446	0.111351	0.0087187	0	0	0.00325347	-5.76324	2.02878e-08	2.82556e-06	237
PLLP	4.6402	3.63848	3.77177	2.57351	2.11625	2.12618	-0.806156	2.03038e-08	2.82556e-06	238
ADM2	0.973497	1.06824	0.599784	1.50267	2.0277	2.02483	1.08857	2.15063e-08	2.98038e-06	239
TGFBR3	3.81641	3.8419	3.70862	5.05236	4.75936	4.96515	0.394295	2.33771e-08	3.22613e-06	240
TMEM217	1.68681	1.82719	2.51577	1.03941	1.13308	0.897519	-0.950271	2.62358e-08	3.60562e-06	241
TRAF1	1.72137	1.65169	1.89065	1.14214	1.17636	0.940685	-0.668971	2.68995e-08	3.68156e-06	242
SORT1	2.48182	2.18185	2.66424	1.63612	1.76403	1.59943	-0.531306	2.7552e-08	3.75535e-06	243
SPAG4	6.46072	7.1875	5.41079	9.22896	9.53618	10.2288	0.620304	2.77381e-08	3.76522e-06	244
NUCB2	17.6867	18.8891	18.2327	23.2374	22.343	23.6688	0.354023	2.89696e-08	3.91634e-06	245
ACER2	6.83343	6.95957	5.98703	8.80092	8.9642	9.00337	0.452936	2.93458e-08	3.95107e-06	246
LMNA	109.3	99.8947	103.508	79.7056	81.9184	82.406	-0.340191	3.00354e-08	4.02753e-06	247
EPHA2	49.1038	49.066	55.3423	39.8356	39.4744	38.3927	-0.365914	3.03909e-08	4.05878e-06	248
TMEM37	4.76819	4.52873	4.0064	6.02606	6.76872	6.61071	0.562892	3.14703e-08	4.18605e-06	249
NAV1	16.9237	16.6745	16.65	20.8537	20.2955	20.5957	0.314221	3.23726e-08	4.28886e-06	250
CCBE1	0.531871	0.562566	0.689191	0.331354	0.337021	0.248233	-0.934869	3.27438e-08	4.32075e-06	251
SPTBN5	2.25608	1.4797	2.35639	1.14636	1.16363	0.771146	-0.964066	3.3296e-08	4.37618e-06	252
TNFRSF9	0.142295	0.153579	0.160334	0.0283678	0.0550163	0.0215389	-2.03758	3.49133e-08	4.5706e-06	253
REV3L	3.3394	3.06809	3.30074	4.167	4.3866	4.01931	0.391322	3.55523e-08	4.63594e-06	254
SDF2L1	40.2935	47.7059	40.1366	56.4419	57.8213	65.2439	0.502585	3.64574e-08	4.73532e-06	255
ACOT7	14.5852	13.8045	14.9286	11.5027	10.7921	10.4169	-0.388169	3.89663e-08	5.0329e-06	256
NAMPT	42.4416	44.3115	33.5022	57.1196	56.0463	56.0416	0.508835	3.90524e-08	5.0329e-06	257
ADTRP	5.84819	5.6106	7.92699	3.54084	4.09419	3.6939	-0.753887	4.20892e-08	5.40324e-06	258
CLEC4GP1	2.90111	2.45807	2.29715	1.69347	1.24271	0.903541	-0.978133	4.48838e-08	5.73976e-06	259
MTHFD2	35.1213	37.1497	32.9504	44.4758	44.4304	47.5554	0.391711	4.78059e-08	6.08992e-06	260
ITGB8	0.774476	0.671057	0.970025	0.41218	0.398085	0.50777	-0.857727	5.35251e-08	6.79235e-06	261
MAPRE2	37.8017	35.5162	41.6374	29.5422	29.1006	29.1292	-0.371685	5.41558e-08	6.84616e-06	262
ARHGAP28	2.95996	2.63944	2.90292	3.83367	3.8847	3.63715	0.435978	5.44212e-08	6.85356e-06	263
ZNF395	7.19916	7.26098	6.38785	9.18471	8.87856	9.59699	0.423958	5.75706e-08	7.22271e-06	264
SYTL4	13.1166	12.5843	13.2509	17.2272	15.7114	16.3956	0.357357	5.84433e-08	7.30453e-06	265
MEOX2	7.95455	6.79472	10.2181	5.0987	4.89388	5.04829	-0.712707	6.05729e-08	7.54224e-06	266
MALL	19.1837	18.6589	18.0928	14.264	14.7763	13.9131	-0.363337	6.21625e-08	7.71118e-06	267
APOL3	12.6434	12.3216	11.1427	9.54339	8.87385	8.39952	-0.412899	6.38681e-08	7.89319e-06	268
F2RL1	37.5143	35.9629	46.8372	28.738	28.4514	28.1137	-0.478302	7.30991e-08	9.00043e-06	269
ABHD17C	7.22156	6.14375	6.75335	9.3818	8.76594	9.21285	0.460425	7.55225e-08	9.26437e-06	270
ANGPTL4	233.678	263.805	165.147	331.878	356.225	392.733	0.722495	7.65622e-08	9.35725e-06	271
CCL20	1.58282	1.50333	2.14017	0.631099	0.63464	0.532417	-1.50642	8.58971e-08	1.04595e-05	272
PAPPA2	0.0263911	0.0286466	0.0299066	0.124016	0.0819537	0.0920696	1.79925	8.79356e-08	1.06686e-05	273
MICB	12.934	12.226	15.2647	9.25775	9.27336	10.038	-0.483062	9.46346e-08	1.14394e-05	274
ADAMTS5	0.112845	0.0992388	0.00414416	0	0	0	-7.09775	1.01707e-07	1.22496e-05	275
MYO1C	73.118	72.5513	75.419	59.5695	59.0746	58.8914	-0.299374	1.0966e-07	1.31596e-05	276
NOV	1.19559	1.9319	0.030792	0.0510751	0.058699	0.0861775	-3.96324	1.12548e-07	1.34574e-05	277
MX1	0.926695	1.20193	1.09672	0.393327	0.696894	0.519859	-0.971184	1.18903e-07	1.41367e-05	278
DDR1	11.2265	10.9523	8.79141	14.0954	14.1169	14.1923	0.469805	1.19083e-07	1.41367e-05	279
TSPAN5	20.8647	20.8896	22.6808	16.3597	17.225	16.1001	-0.357119	1.2177e-07	1.44041e-05	280
MANBA	3.65925	3.34805	3.3139	4.96184	4.92244	4.37328	0.484463	1.23711e-07	1.45385e-05	281
PLAC8	2.62832	2.7944	2.58668	3.78516	3.96706	4.33272	0.608456	1.23784e-07	1.45385e-05	282
SIPA1L2	4.04082	4.25494	3.90199	5.41794	5.06925	5.33685	0.391036	1.31136e-07	1.53476e-05	283
MPP4	1.06341	0.898604	1.06993	0.677306	0.509906	0.321141	-0.98757	1.37806e-07	1.60714e-05	284
FGF16	4.72464	4.36443	5.00562	2.48377	2.69141	1.8679	-0.970278	1.38999e-07	1.61537e-05	285
FOXC1	10.506	10.3895	9.54722	13.5335	12.4945	15.0384	0.447912	1.39788e-07	1.61886e-05	286
NAV3	1.16917	1.08114	1.25449	0.872183	0.810108	0.681254	-0.549398	1.41348e-07	1.63122e-05	287
RGS5	82.9642	79.7123	91.8488	67.5862	65.5002	65.004	-0.344334	1.46175e-07	1.68106e-05	288
MXI1	5.85517	6.25127	4.88684	7.90958	7.594	8.55677	0.51706	1.55729e-07	1.78474e-05	289
TACSTD2	3.74233	3.79505	4.63841	2.05168	2.57899	2.70448	-0.710423	1.59292e-07	1.81928e-05	290
KCNMB4	0.564142	0.590968	0.641641	1.00972	1.00362	0.939321	0.733695	1.62474e-07	1.84924e-05	291
SPAG5	9.24804	8.01807	10.2847	6.86093	6.60541	5.80382	-0.497441	1.7369e-07	1.97013e-05	292
DDX58	5.53651	5.50849	6.54225	4.10606	4.4782	3.91174	-0.473587	1.82735e-07	2.06565e-05	293
DNAJB9	12.8096	15.5215	14.5475	19.1575	18.7386	23.6335	0.537619	1.88344e-07	2.12182e-05	294
CDH15	0.734547	1.40873	0.672319	2.15292	1.93582	2.24226	1.17719	1.90631e-07	2.1403e-05	295
SERPINE2	4.73157	5.60269	3.31245	7.32588	7.58217	8.25735	0.778574	1.97925e-07	2.21469e-05	296
POP1	1.87074	1.78483	2.14032	1.29013	1.34404	1.12755	-0.601915	2.20793e-07	2.46225e-05	297
IL13RA1	51.0532	52.059	56.2765	65.0075	65.4744	67.1392	0.327583	2.21969e-07	2.46706e-05	298
RNF144A	2.4996	2.5063	2.04554	3.53868	3.78581	2.99941	0.567339	2.24348e-07	2.48516e-05	299
DKK1	49.7161	46.3906	66.0243	36.1126	35.8853	37.2793	-0.55086	2.26301e-07	2.49844e-05	300
ZFP36	6.8693	7.00599	5.48561	11.2474	9.19369	8.95567	0.616422	2.32951e-07	2.56332e-05	301
BMP6	141.266	146.39	133.986	169.227	176.782	181.729	0.340979	2.383e-07	2.61349e-05	302
SPRY1	5.70647	5.09792	4.43699	6.81453	7.05925	7.52594	0.506651	2.40799e-07	2.63218e-05	303
KIF18B	5.34438	4.46474	5.50272	3.80437	3.42904	2.73326	-0.601391	2.45672e-07	2.67661e-05	304
GPRC5B	8.82512	9.2306	10.8617	6.88241	6.90192	7.16342	-0.447767	2.57198e-07	2.793e-05	305
ITM2B	153.13	146.674	153.527	181.543	182.43	189.911	0.306495	2.64394e-07	2.86176e-05	306
PTHLH	1.54955	2.02798	0.737989	0.494996	0.32288	0.501116	-1.69975	2.72234e-07	2.93702e-05	307
CD24	0.29043	0.367793	0.159988	0.530748	0.716718	0.967157	1.4401	2.75108e-07	2.95839e-05	308
LPIN1	7.17347	6.85776	7.28143	5.71278	5.56667	5.20442	-0.353202	2.76704e-07	2.96593e-05	309
SEZ6L2	1.64632	1.58521	1.1821	2.26577	2.27491	2.33159	0.654086	2.81166e-07	3.00403e-05	310
POSTN	1.50551	1.70227	2.0141	3.09189	2.83445	2.36085	0.683107	2.9816e-07	3.17536e-05	311
FAP	0.987858	1.09002	1.26761	1.95924	1.66131	1.88671	0.730371	3.11899e-07	3.31103e-05	312
PCYT2	4.90026	4.10662	5.17533	3.49922	3.23021	3.0054	-0.524669	3.21394e-07	3.39781e-05	313
MMAB	3.50725	3.67603	3.83772	2.66154	2.58314	2.71566	-0.453522	3.22125e-07	3.39781e-05	314
SH3BGRL2	5.93707	6.1673	6.37824	7.79654	7.7554	8.08591	0.371565	3.27027e-07	3.43856e-05	315
ARRDC4	2.55205	2.83887	1.65418	3.93062	4.06373	4.11149	0.795919	3.62019e-07	3.79444e-05	316
EMP3	98.9432	102.257	97.5281	76.8126	78.3179	79.9253	-0.328872	3.67222e-07	3.83683e-05	317
TTLL11	2.14002	2.00233	2.13773	1.63555	1.5	1.53214	-0.411894	3.85526e-07	4.01541e-05	318
SIRPB2	16.4625	17.365	14.6823	22.3923	21.3949	19.6871	0.403799	3.96914e-07	4.12107e-05	319
EDEM1	18.109	18.8641	18.3661	22.4685	22.5367	22.5714	0.305103	4.31773e-07	4.46899e-05	320
TRIB2	8.34655	8.92811	7.54023	10.4376	10.9623	11.0752	0.404729	4.58123e-07	4.72695e-05	321
HMGCS1	7.18055	7.28446	11.3669	5.17572	5.35767	5.0752	-0.708196	4.6617e-07	4.79503e-05	322
ANO3	0.00680356	0.00646189	0	0.0671393	0.0771612	0.0604172	3.72772	4.72444e-07	4.84452e-05	323
OSBPL10	6.83057	6.77479	7.05084	8.76745	8.74228	8.30268	0.338798	4.84475e-07	4.95256e-05	324
GUCY1B3	2.49872	2.5322	1.70707	1.40266	0.98304	1.22093	-0.891138	4.93111e-07	5.02533e-05	325
BACH1	6.40459	6.646	5.95164	7.70729	8.18409	8.8249	0.396336	5.09977e-07	5.18128e-05	326
KPNA2	109.246	109.475	126.688	92.5004	89.2153	84.0441	-0.361126	5.29006e-07	5.35816e-05	327
CXCR4	22.7813	23.5695	15.8183	32.2674	29.9261	30.9	0.597924	5.36628e-07	5.4188e-05	328
ADM	96.2407	103.346	73.0703	123.159	130.418	149.215	0.579963	5.58188e-07	5.61937e-05	329
GPR124	34.7109	32.2901	31.6141	39.5735	40.6978	41.3828	0.320312	5.60252e-07	5.62306e-05	330
KIFC1	12.1681	9.92282	12.8706	8.82925	8.15678	7.83829	-0.476181	5.63556e-07	5.63913e-05	331
SPHK1	35.117	36.3155	33.7332	41.7838	44.3735	47.6274	0.364599	5.77595e-07	5.76221e-05	332
HSD3B7	2.99978	3.20528	2.07936	4.50739	4.63331	4.13147	0.695398	6.20219e-07	6.16885e-05	333
PDLIM1	99.8402	102.012	85.5645	125.98	125.716	118.146	0.380057	6.32475e-07	6.27192e-05	334
CPT1A	26.023	25.2828	24.1638	31.8282	30.5733	29.9076	0.307233	6.39606e-07	6.32369e-05	335
PIK3C2B	4.01612	3.75275	4.215	3.11645	3.13472	2.84447	-0.379331	6.50401e-07	6.41129e-05	336
IQGAP3	7.10024	5.52677	6.63667	5.00478	4.45264	4.17036	-0.481987	6.67971e-07	6.56495e-05	337
SEMA3D	1.05787	1.01087	1.31117	0.721414	0.713269	0.687372	-0.652218	6.78267e-07	6.64642e-05	338
ITPKC	9.9238	11.2952	9.85143	13.3932	13.209	13.4182	0.381077	6.82258e-07	6.6658e-05	339
PSAT1	20.73	21.2872	14.5731	28.4222	26.3597	29.1511	0.584429	6.94364e-07	6.76413e-05	340
KIAA0247	8.71672	8.48523	8.10849	10.6661	10.4323	10.3491	0.329957	7.10189e-07	6.89799e-05	341
SPOCD1	13.761	12.5471	10.552	19.6151	16.599	15.5353	0.504885	7.25102e-07	7.02225e-05	342
PDIA4	250.104	262.53	273.902	320.291	310.757	337.476	0.317647	7.29437e-07	7.04364e-05	343
LAMC2	0.9399	0.988748	1.30357	0.626172	0.708396	0.594294	-0.722146	7.32579e-07	7.05342e-05	344
ERP44	18.4652	20.1651	19.9648	24.336	23.5436	24.683	0.325063	7.54878e-07	7.24705e-05	345
CPXM1	15.9861	14.1285	14.3828	19.4841	19.1322	18.0065	0.365148	7.6544e-07	7.32721e-05	346
NT5E	26.3779	26.345	26.736	20.6062	21.8243	21.0813	-0.305585	7.69621e-07	7.346e-05	347
MAF	0.23487	0.25096	0.250354	0.521496	0.360714	0.495354	0.907371	7.72493e-07	7.35223e-05	348
SUSD5	9.02586	8.29337	11.061	6.6471	6.96099	6.57935	-0.472819	7.76338e-07	7.36765e-05	349
LEPROTL1	19.4422	20.3551	19.1254	23.3301	25.0579	25.7268	0.348192	8.2792e-07	7.83472e-05	350
SLC39A10	12.1421	12.0658	12.0465	15.3512	14.2282	14.8559	0.309939	8.58715e-07	8.09264e-05	351
SLC1A1	11.6978	11.3258	10.4423	14.8752	13.3117	14.6874	0.373223	8.60061e-07	8.09264e-05	352
CAMK1	13.0934	11.5288	11.6871	8.34939	8.83565	9.17792	-0.443759	8.99558e-07	8.4403e-05	353
VASH1	35.149	32.4744	34.4954	42.5418	43.5133	39.2588	0.312476	9.08222e-07	8.49752e-05	354
EPB41L2	9.47138	8.65749	9.85722	7.65174	6.89621	6.88844	-0.367918	9.18551e-07	8.56083e-05	355
CRELD1	22.9751	26.4486	21.1666	31.7566	30.1596	30.6691	0.407021	9.20158e-07	8.56083e-05	356
CABYR	1.85924	1.858	2.40462	1.20544	1.28351	1.14856	-0.728783	9.30886e-07	8.63638e-05	357
FAM174B	47.3575	48.2025	39.0553	59.2504	57.1665	59.8977	0.405698	9.71445e-07	8.9875e-05	358
C9orf16	49.2788	51.861	46.3915	60.6161	62.4195	66.647	0.379108	1.01332e-06	9.34878e-05	359
NOTCH3	2.85719	2.59014	2.24264	3.46751	3.35297	3.61036	0.456138	1.03036e-06	9.46678e-05	360
ARVCF	10.4858	10.3751	10.4213	8.48295	8.43858	8.04771	-0.307997	1.03183e-06	9.46678e-05	361
LAMA2	0.328539	0.342859	0.333809	0.6671	0.509841	0.472743	0.727038	1.0416e-06	9.53005e-05	362
MMD	5.79312	5.98807	5.88131	7.73155	7.29145	7.87318	0.389624	1.09803e-06	0.000100187	363
FHOD3	0.298993	0.277052	0.274776	0.631687	0.475562	0.477599	0.907346	1.11116e-06	0.000101106	364
TNR	0.116722	0.133033	0.138884	0.324223	0.316237	0.25913	1.2243	1.17905e-06	0.00010699	365
TAP1	12.1897	12.2792	11.8968	9.34544	9.80086	9.24837	-0.339015	1.19182e-06	0.000107853	366
SDPR	115.704	105.741	115.701	87.8286	88.1023	92.7893	-0.30955	1.27287e-06	0.000114874	367
PHLDA2	22.344	23.2231	24.4623	15.6431	16.8857	18.5165	-0.438986	1.3158e-06	0.000118425	368
CCDC85C	8.93035	10.0646	8.67841	11.2365	12.0343	13.1066	0.411399	1.33202e-06	0.000119561	369
PNPLA3	1.52617	1.09398	1.77026	0.694621	0.81645	0.799101	-0.901506	1.34587e-06	0.000120477	370
PRKCDBP	43.2289	38.6907	46.0305	30.0623	32.8688	33.071	-0.395669	1.4003e-06	0.000125012	371
SREBF1	11.8377	10.1547	11.2927	8.80545	8.59732	8.34493	-0.352724	1.42389e-06	0.000126776	372
C6orf132	0.545109	0.45515	0.457351	0.715922	0.747303	0.85111	0.682872	1.45169e-06	0.000128904	373
PTMS	312.658	293.587	323.006	254.141	247.999	249.525	-0.288653	1.46838e-06	0.000130038	374
NUP188	14.4382	13.3764	14.4781	11.7256	11.2262	10.3435	-0.32789	1.51234e-06	0.000133574	375
PTGER4	5.80202	5.55192	6.32402	4.7177	4.16912	4.19712	-0.418065	1.53562e-06	0.000135269	376
PODXL2	3.52852	3.38604	2.99114	4.61063	5.02815	4.38351	0.520688	1.55297e-06	0.000136435	377
ITGA3	34.9069	33.4591	34.7715	26.4618	28.9438	27.1367	-0.303566	1.63873e-06	0.000143589	378
PRKACB	13.462	13.2064	16.1238	10.9064	10.7174	10.8389	-0.38097	1.64663e-06	0.0001439	379
PLCL1	1.32908	1.35988	1.32385	1.73551	2.00409	1.77038	0.477422	1.66972e-06	0.000145534	380
GUCY1A3	0.230398	0.226245	0.274917	0.124171	0.125483	0.125707	-0.94185	1.67711e-06	0.000145794	381
MYO1E	22.7458	23.4726	23.9016	29.2296	27.3159	28.5207	0.29538	1.68193e-06	0.000145831	382
RHBDF1	15.5043	13.7899	13.8349	11.5983	11.2281	10.4971	-0.354788	1.75034e-06	0.000151366	383
MPDU1	31.4457	27.5966	34.5813	24.1186	23.7171	22.599	-0.392581	1.76049e-06	0.000151847	384
LTBP2	128.679	124.741	138.678	107.216	102.776	106.644	-0.291027	1.7668e-06	0.000151995	385
FAM65A	30.2607	27.396	27.6181	24.1062	21.6818	20.6218	-0.34429	1.81381e-06	0.000155636	386
DPYSL4	6.91291	6.13059	5.45157	8.39247	8.12541	8.22698	0.436643	1.91558e-06	0.000163943	387
MMP14	173.261	170.983	179.729	144.942	144.076	140.998	-0.267982	1.93689e-06	0.000165339	388
CCNA1	5.54386	4.94885	5.60143	4.00116	3.89649	3.64167	-0.461074	1.96301e-06	0.000167139	389
TXNRD2	56.3319	55.8205	60.9175	44.9473	46.8699	46.7914	-0.302693	2.07201e-06	0.000175927	390
MTHFD1L	31.664	31.7683	30.3622	37.59	37.9028	37.6147	0.287073	2.07686e-06	0.000175927	391
UBA1	65.5228	60.4166	68.579	53.9512	51.3074	50.4393	-0.303971	2.12722e-06	0.000179734	392
RP11-290F20.1	0.567318	0.521989	0.509791	0.0777561	0.251333	0.255831	-1.40525	2.1371e-06	0.000180071	393
MXD4	37.6143	37.9452	39.8399	29.5289	32.2458	30.4106	-0.306272	2.14588e-06	0.000180071	394
SHF	2.44397	2.6315	2.1954	3.19712	3.52189	3.45153	0.501152	2.14752e-06	0.000180071	395
MAP2	2.12177	2.35168	2.44002	1.74171	1.81089	1.55605	-0.418041	2.23904e-06	0.000187271	396
ZNF385A	4.06373	3.62091	3.96019	3.00114	2.69242	2.5267	-0.485068	2.26472e-06	0.000188942	397
NXPH3	1.38911	1.17429	0.930272	1.71451	1.99334	1.71956	0.65468	2.28522e-06	0.000190173	398
CPPED1	12.3202	12.0949	14.2175	10.2722	9.74265	9.92482	-0.35059	2.34678e-06	0.000194806	399
CEBPD	11.751	13.0925	5.76187	18.4066	19.7405	28.3455	1.13588	2.36848e-06	0.000196108	400
BLCAP	77.0354	76.1115	72.1755	88.5816	92.0716	92.5006	0.294938	2.37431e-06	0.000196108	401
HSD17B11	15.417	17.4279	14.0681	19.9305	20.3989	22.6661	0.441273	2.38234e-06	0.000196283	402
PTGR1	53.8878	55.7973	48.4717	62.9714	68.7586	68.5331	0.357696	2.41237e-06	0.000198264	403
WARS	60.3824	58.7952	65.2915	50.4969	49.3381	48.7987	-0.294376	2.43207e-06	0.000198954	404
IFIH1	2.72605	3.38827	3.0145	1.88199	2.04629	2.21657	-0.555177	2.43279e-06	0.000198954	405
OAS1	1.85883	2.08271	2.39031	1.21015	1.48229	1.25735	-0.656782	2.62259e-06	0.000213948	406
KIAA1522	10.6518	10.5547	9.43294	8.09515	8.12627	7.62149	-0.344907	2.6304e-06	0.000214058	407
SYT1	0.732368	0.595195	0.808536	0.380814	0.463823	0.36876	-0.786421	2.81599e-06	0.000228599	408
LOC100288637	1.35284	1.11532	1.38227	0.850855	0.908632	0.785146	-0.574573	2.84906e-06	0.000230718	409
LGALS1	1774.3	1748.03	1718.2	1291.96	1446.39	1437.68	-0.309885	2.98529e-06	0.000240923	410
GLS	17.79	17.7119	18.1902	14.4451	13.8938	14.9888	-0.292462	2.98963e-06	0.000240923	411
MAN1C1	1.37492	0.933943	0.793824	1.93692	1.90804	1.55517	0.8176	2.99835e-06	0.00024104	412
ABCG2	1.56951	1.68683	0.49145	0.407587	0.382549	0.34844	-1.70238	3.00625e-06	0.00024109	413
FADS1	24.7707	25.4533	27.8865	20.478	21.5197	19.8285	-0.319705	3.05846e-06	0.000244684	414
SYNM	1.2135	1.19428	1.47004	0.927184	0.830326	0.871601	-0.544815	3.07251e-06	0.000245216	415
RP11-806H10.4	0.0844012	0	0	0.138815	0.478609	0.60897	3.67696	3.1449e-06	0.00025039	416
CTHRC1	41.7804	41.2359	41.7733	48.8103	51.2215	52.0928	0.303244	3.18046e-06	0.000252614	417
FANCD2	1.97229	1.63597	2.11861	1.32637	1.36074	1.2479	-0.520921	3.26105e-06	0.000257921	418
GLRB	2.32464	2.06468	2.7411	1.51557	1.43698	1.65984	-0.612242	3.26285e-06	0.000257921	419
ASNS	11.1757	10.493	6.64246	15.0061	14.5061	14.9609	0.667349	3.32954e-06	0.000262566	420
LAPTM5	38.7813	39.1284	39.5087	31.808	32.4096	30.9804	-0.285354	3.40619e-06	0.000267973	421
KALRN	0.964471	0.893277	0.942468	1.12758	1.22669	1.24348	0.379875	3.48684e-06	0.000273668	422
RECQL4	5.07999	4.22177	5.24698	3.53932	3.59085	3.34812	-0.454065	3.49948e-06	0.00027401	423
FLOT1	64.2902	64.9118	58.7087	50.7721	51.3717	46.4774	-0.321715	3.57662e-06	0.000279389	424
TPT1	680.001	719.292	633.166	805.283	831.354	890.622	0.331577	3.88264e-06	0.000302581	425
MCM5	21.4186	20.201	23.2089	17.6178	17.234	15.4796	-0.347513	4.00126e-06	0.000311093	426
ST8SIA2	0.107677	0.0613615	0.0925319	0.283355	0.183179	0.199207	1.35189	4.03083e-06	0.000311949	427
FGF23	0.200725	0.495677	0	0	0.0252943	0	-4.42237	4.03111e-06	0.000311949	428
TMEM154	3.04464	2.99301	4.32284	1.97444	2.2617	2.16981	-0.673133	4.08412e-06	0.000315315	429
ATP2C1	20.3592	20.3567	19.8514	24.3629	24.2076	23.6423	0.270602	4.12306e-06	0.000317581	430
CREG1	7.09645	6.15315	6.60169	8.39305	8.8923	10.9529	0.525977	4.13336e-06	0.000317635	431
SLCO2A1	14.5267	12.6618	7.82314	21.1711	18.7094	17.8342	0.7363	4.17382e-06	0.000319501	432
KIF12	0.946665	0.812112	0.938672	0.585963	0.418489	0.389822	-0.936357	4.17693e-06	0.000319501	433
NFKB2	16.0816	15.4912	13.6369	12.0479	11.269	11.5622	-0.3581	4.2552e-06	0.000324738	434
SHROOM3	1.25514	1.13155	1.3843	0.838982	0.818316	0.983463	-0.497697	4.31721e-06	0.000328713	435
CD274	12.2756	13.3088	12.6474	9.93134	10.4335	9.73475	-0.327623	4.35997e-06	0.000331208	436
PKM	281.759	262.405	289.776	229.616	230.304	223.751	-0.269291	4.6278e-06	0.000350749	437
EHD2	120.741	113.254	109.99	93.1481	93.1329	93.4616	-0.281102	4.64902e-06	0.000351217	438
KRT7	128.229	118.51	126.692	95.4733	100.592	103.833	-0.298503	4.65519e-06	0.000351217	439
BZW2	54.9249	60.633	54.6735	68.1411	69.6976	71.468	0.314861	4.82419e-06	0.000363141	440
TMTC1	2.14353	2.15588	1.64105	1.35755	1.38507	1.36031	-0.517314	4.87615e-06	0.00036622	441
PDK3	0.562624	0.636571	0.621892	0.896699	0.778723	0.829292	0.472839	4.9561e-06	0.000370715	442
TNFAIP2	10.0602	10.2808	9.86977	8.25185	7.77094	6.06675	-0.435059	4.96292e-06	0.000370715	443
RHBDF2	11.0398	11.3498	8.34357	7.67587	7.33079	6.74502	-0.482938	4.96959e-06	0.000370715	444
TTYH2	0.270722	0.211211	0.220501	0.53007	0.548275	0.354172	1.0519	5.01892e-06	0.000373554	445
ANPEP	124.779	118.855	125.797	104.001	102.184	97.8552	-0.263998	5.05325e-06	0.000375266	446
SLC7A6	11.4666	11.0471	11.9354	9.53599	9.42556	8.64868	-0.301848	5.07903e-06	0.000376337	447
HIVEP2	2.0673	1.98618	1.959	2.5943	2.58626	2.38319	0.348801	5.20968e-06	0.000385156	448
PVRL1	4.31999	3.87091	4.19182	3.30269	3.17139	3.07956	-0.356617	5.47852e-06	0.000404129	449
PIF1	4.15322	3.30841	3.71962	2.74213	2.63089	2.14812	-0.551508	5.52795e-06	0.000406869	450
GIMAP4	96.3514	91.5126	98.5876	115.058	114.925	110.947	0.268461	5.60017e-06	0.000411271	451
MYEOV	0.340331	0.215493	0.466013	0.142158	0.0765832	0.0719575	-1.7819	5.68365e-06	0.000416478	452
TACC3	22.0712	20.3973	26.2281	17.144	18.1266	15.6722	-0.413001	5.74715e-06	0.000420202	453
TRAF3	7.45291	7.14769	7.80712	5.63207	6.16517	5.9323	-0.319408	5.85987e-06	0.0004275	454
STK24	28.4765	31.6193	27.5022	36.593	34.9118	36.8628	0.323296	5.92323e-06	0.000431172	455
TMEM237	7.10591	6.88883	8.62325	5.663	5.84822	5.39853	-0.401276	5.96532e-06	0.000433284	456
NES	48.8439	45.3489	56.8973	38.8325	39.2335	38.6431	-0.354648	6.295e-06	0.000455718	457
POPDC3	0.549469	0.401442	0.901064	1.29764	1.05859	1.45444	1.0534	6.30171e-06	0.000455718	458
AFF3	0.122501	0.120103	0.0391829	0.190647	0.205411	0.258801	1.22392	6.57384e-06	0.000474362	459
EZR	46.914	45.7147	48.5467	39.1675	39.159	37.4886	-0.268416	6.59809e-06	0.000475077	460
SLC43A2	5.79805	5.85441	6.94556	4.6761	4.84987	4.7726	-0.361348	6.646e-06	0.000477489	461
TBC1D15	5.31551	5.3755	5.21156	6.63397	6.29999	6.66455	0.317487	6.66572e-06	0.000477869	462
GGH	27.7265	27.8756	32.7494	21.4737	22.5231	23.3306	-0.374129	6.7447e-06	0.000482487	463
SMURF2	26.201	25.3987	28.3821	21.6233	21.8575	21.3484	-0.285531	6.78702e-06	0.000484467	464
ALDH1A2	9.56761	10.6521	7.81083	6.66737	7.06313	5.91198	-0.496461	6.83748e-06	0.00048702	465
ARID5B	1.77494	1.94264	2.09634	2.5284	2.55111	2.43959	0.388231	6.86612e-06	0.00048801	466
RPS6	1971.51	2324.65	2008.58	2641.7	2515.7	2805.6	0.353631	7.15975e-06	0.00050779	467
PIK3R3	2.35467	2.26837	2.76172	1.70401	1.82484	1.79975	-0.451636	7.26392e-06	0.000514077	468
IFITM3	459.058	485.674	386.302	572.22	558.708	571.241	0.371163	7.31505e-06	0.000515672	469
KIAA1652	2.13586	2.0657	2.19531	1.54223	1.34164	1.4601	-0.544663	7.32551e-06	0.000515672	470
NTN4	84.9278	80.3444	103.12	62.9626	65.674	71.3924	-0.405627	7.34865e-06	0.000515672	471
GABBR2	6.59628	7.384	5.29088	9.11027	8.55178	8.59182	0.461328	7.34873e-06	0.000515672	472
PRC1	16.417	16.0397	20.0853	13.9498	13.4276	11.6094	-0.413199	7.48754e-06	0.000524302	473
FOXM1	12.8606	12.7719	16.7686	11.0432	10.0731	8.20667	-0.515143	7.63501e-06	0.000533501	474
AMPD2	18.1788	18.1982	17.8239	15.2927	14.8133	13.819	-0.286489	7.84075e-06	0.000546723	475
ANXA2	1199.45	1156.98	1255.49	997.056	1021.34	965.27	-0.258467	8.02596e-06	0.000558341	476
AEN	11.5374	11.6656	12.1582	8.80423	10.0239	8.79821	-0.337159	8.04108e-06	0.000558341	477
ZNF667	0.380146	0.309476	0.412835	0.784017	0.598797	0.572677	0.840462	8.13407e-06	0.000563616	478
FAM83D	9.61016	8.18005	10.749	6.81824	6.85126	7.01327	-0.446031	8.28743e-06	0.000573044	479
LIMS2	29.8562	29.5729	20.6518	39.6106	36.6773	36.4983	0.509722	8.4037e-06	0.000579873	480
FER1L4	2.72245	2.61427	1.65066	4.28324	3.62947	3.32886	0.70034	8.48976e-06	0.000584593	481
SIX2	1.10244	1.29139	1.23888	0.584249	0.677249	0.734242	-0.845712	8.5186e-06	0.000585362	482
NEK6	25.6641	26.1854	24.7892	30.0888	31.4196	30.4251	0.27963	8.73009e-06	0.000598227	483
PCDH7	4.05536	4.03746	4.58313	5.43132	5.25117	5.00223	0.324469	8.74195e-06	0.000598227	484
ESYT1	40.4615	38.4564	44.1553	33.9596	32.6271	32.5976	-0.294043	8.80444e-06	0.000601261	485
SEC14L1	88.672	87.5714	95.4041	75.1597	75.4949	72.4793	-0.266629	8.82695e-06	0.000601558	486
DNMT1	14.2655	13.3188	15.5589	12.104	11.086	10.7607	-0.328714	9.05944e-06	0.000616135	487
ASRGL1	13.8977	13.0897	14.4037	16.9799	17.2316	16.5654	0.312714	9.15643e-06	0.000621455	488
C1R	2.45077	1.80314	2.25895	3.82264	3.55592	3.06527	0.701553	9.22083e-06	0.000624546	489
SH2D3C	20.9423	19.5056	18.8777	16.0077	16.2118	15.5674	-0.29473	9.28056e-06	0.000627309	490
SERTAD1	14.177	15.2795	13.3594	17.5658	18.4035	20.4616	0.414344	9.46949e-06	0.000638776	491
APBB2	15.8408	14.8963	15.9508	12.8897	13.1209	12.0141	-0.278697	9.64041e-06	0.000648984	492
GTSE1	6.9625	6.57986	8.13467	5.5305	5.7352	4.74122	-0.418611	9.78702e-06	0.000657517	493
CDC20	41.7603	36.6861	47.5758	32.782	32.6773	29.5474	-0.389555	1.00482e-05	0.000673694	494
KIF2C	8.36643	7.39003	8.59207	6.77533	5.54632	5.89059	-0.403397	1.02112e-05	0.000681853	495
PLAC1	1.36294	1.02197	1.24474	0.707884	0.372877	0.477757	-1.21119	1.02205e-05	0.000681853	496
ILK	89.5105	86.8928	94.3603	72.561	77.3159	69.2746	-0.287572	1.02316e-05	0.000681853	497
TRAPPC6A	18.1264	20.1485	15.4551	23.588	23.7674	27.1409	0.486641	1.0669e-05	0.000709576	498
ARHGAP18	15.3805	15.7098	20.9751	12.9516	12.3102	12.4335	-0.448358	1.07264e-05	0.000711963	499
ELOVL6	2.78606	3.04194	3.41185	2.37598	2.12675	1.95601	-0.499983	1.09288e-05	0.000723946	500
C1orf115	18.0867	16.7267	18.446	13.7823	14.7565	13.8923	-0.309399	1.11417e-05	0.000736575	501
DAG1	25.2435	23.4173	26.5124	20.7272	20.2974	20.1063	-0.280897	1.13547e-05	0.000749165	502
TMBIM1	74.7232	80.1393	82.7404	63.6764	65.0346	64.6502	-0.280091	1.14335e-05	0.00075286	503
QPCT	12.7347	12.9286	14.4143	9.67289	9.90647	10.7665	-0.384323	1.16739e-05	0.000766398	504
NTPCR	13.7874	16.1659	15.5462	18.8299	19.1998	20.7895	0.386358	1.16854e-05	0.000766398	505
GDF3	4.28936	3.19648	8.70258	1.91744	2.40116	1.8679	-1.36282	1.17408e-05	0.000768513	506
OGDH	20.3129	20.1015	22.1088	17.1689	17.3382	16.0414	-0.289271	1.18844e-05	0.000776377	507
CREB5	0.90857	0.806851	0.963962	0.607696	0.588207	0.65555	-0.516887	1.1989e-05	0.000781669	508
RELB	15.2754	16.6458	13.8813	10.8811	12.0084	11.8418	-0.381968	1.20376e-05	0.000783294	509
UGP2	16.1639	16.4615	16.3404	19.5405	19.2076	19.3441	0.26338	1.26999e-05	0.000824771	510
ORAI1	19.9374	21.2872	20.4894	16.639	15.8423	16.3967	-0.320702	1.29223e-05	0.000837574	511
VAMP4	3.08672	2.99124	3.29371	4.02018	3.88725	3.91334	0.351857	1.30062e-05	0.000840859	512
SRPX	139.791	139.483	122.639	163.073	163.166	162.875	0.300022	1.30238e-05	0.000840859	513
SNAP23	62.524	57.1136	70.6676	49.8662	50.1109	49.4443	-0.331083	1.30574e-05	0.000841387	514
TRNC	561.12	553.863	621.911	755.479	675.477	724.065	0.327469	1.31674e-05	0.000846831	515
ITGBL1	1.16204	0.864874	1.31394	0.640797	0.58445	0.769412	-0.727871	1.32427e-05	0.000850021	516
ARHGAP10	6.33071	6.73254	7.15584	4.79382	5.24494	5.34486	-0.376369	1.32733e-05	0.000850338	517
FANCA	2.39742	2.11518	2.63354	1.84267	1.76045	1.58498	-0.443165	1.33429e-05	0.000853148	518
SYNJ2	13.4929	12.921	14.3399	11.0985	11.3105	10.7931	-0.278058	1.3591e-05	0.000867334	519
SMAD7	11.1988	12.4073	8.89501	14.1821	14.2968	16.6484	0.489732	1.39868e-05	0.000890876	520
CDH2	16.6691	16.2152	17.4352	19.5553	20.1184	20.9218	0.285669	1.42956e-05	0.000908797	521
NREP	58.7066	59.889	59.3624	72.5041	67.591	70.204	0.257554	1.43392e-05	0.000909825	522
ISOC2	31.0924	29.6283	31.9479	36.2274	38.8149	38.382	0.309696	1.44405e-05	0.000914502	523
PCDH17	0.597257	0.65216	0.265892	1.00682	1.00223	1.09142	1.04657	1.47744e-05	0.000933858	524
GIMAP6	37.6922	36.5443	35.1941	43.7162	44.4216	41.9425	0.266385	1.48078e-05	0.000934191	525
GPR17	0.48171	0.428001	0.338972	0.749677	0.895849	0.707199	0.936051	1.52368e-05	0.000959429	526
TMC6	9.17624	9.15243	8.19931	10.566	11.0705	11.7619	0.349073	1.52906e-05	0.000960989	527
GBP2	17.0807	17.8192	15.3184	20.6571	22.3122	19.6868	0.336082	1.56754e-05	0.000983303	528
NUDT4	35.424	36.6725	37.4018	30.1083	28.3271	30.9172	-0.276484	1.60017e-05	0.00100187	529
MYO7B	0.307387	0.174047	0.16998	0.460191	0.435771	0.328085	0.931217	1.71565e-05	0.00107215	530
BMP2	4.48733	4.8343	4.98337	3.51445	3.5988	3.68598	-0.388776	1.75901e-05	0.00109718	531
GSTM3	10.2653	10.7257	10.3824	12.2749	13.4012	12.5245	0.301742	1.76252e-05	0.0010973	532
SQRDL	14.9015	16.4416	12.2212	19.8954	19.5662	18.3104	0.422816	1.81413e-05	0.00112731	533
AK1	22.7714	22.8895	21.6145	16.9628	19.1587	17.7646	-0.302278	1.84089e-05	0.0011418	534
C14orf1	22.3696	23.4132	25.5612	18.5755	18.3658	19.1253	-0.330795	1.85107e-05	0.00114597	535
ABR	21.6072	21.575	21.0293	18.2218	17.8556	17.1705	-0.25332	1.91518e-05	0.00118345	536
CD74	1.42657	1.01142	1.55398	0.771081	0.683625	0.713704	-0.860446	2.00086e-05	0.00123409	537
ALCAM	23.8768	20.8546	28.2168	17.7267	17.9859	19.0007	-0.396528	2.05315e-05	0.00126398	538
NF2	15.2154	14.2907	17.1745	12.1048	12.6275	12.2933	-0.316268	2.06858e-05	0.00126903	539
GMFG	11.0646	10.7425	9.7522	14.3563	14.4078	13.8514	0.45035	2.07166e-05	0.00126903	540
NNAT	17.2198	19.2377	16.6445	20.9185	25.6412	22.9992	0.407545	2.07283e-05	0.00126903	541
EBPL	25.6811	24.6893	24.3587	29.1521	31.0226	32.4908	0.327847	2.08878e-05	0.00127643	542
CASP1	2.68976	2.68617	2.37289	3.4697	3.62625	3.66627	0.490369	2.10569e-05	0.00128439	543
C1RL	10.4167	10.4394	10.4587	13.0911	12.2465	12.3351	0.282968	2.11605e-05	0.00128834	544
ITGB3	34.9643	35.1835	32.8035	41.1152	42.7238	39.1411	0.273306	2.12038e-05	0.00128861	545
BCL6	2.78232	2.95408	1.98783	3.81052	3.79941	3.42313	0.529813	2.13143e-05	0.00129295	546
EWSR1	73.753	66.9595	76.0078	62.1015	57.8276	55.3627	-0.289081	2.15473e-05	0.00130381	547
ADAP2	0.145956	0.152488	0.0578894	0	0.0275888	0	-3.3189	2.1572e-05	0.00130381	548
FAM162A	25.8798	26.3653	25.948	30.8601	32.2478	34.4513	0.33605	2.23612e-05	0.00134905	549
SLIT2	9.8027	9.14162	11.6696	7.79415	8.09433	7.63598	-0.361801	2.3292e-05	0.00140265	550
VWF	597.756	551.965	602.035	683.111	684.64	682.517	0.244452	2.33619e-05	0.0014043	551
MAPKAPK5-AS1	6.80464	7.4869	6.48431	8.99207	8.86992	8.59315	0.364506	2.37894e-05	0.00142741	552
GAPDH	3239.98	3354.71	2643.76	3883.68	3978.99	3844.06	0.357996	2.40596e-05	0.00144101	553
SLC35E4	8.43625	9.15939	8.88488	6.35836	7.14731	6.8955	-0.357891	2.49597e-05	0.00149222	554
PRKD2	20.0693	19.0125	18.8783	16.6284	14.6931	15.576	-0.289501	2.57384e-05	0.00153296	555
CHAC1	3.98682	5.04061	3.54244	6.44361	5.55409	6.58075	0.575041	2.57581e-05	0.00153296	556
CRTAC1	1.98383	2.7064	1.21601	0.97555	1.05678	0.720689	-1.08406	2.57799e-05	0.00153296	557
NUP210	0.405113	0.421413	0.320398	0.222098	0.250692	0.20343	-0.738405	2.68841e-05	0.00159575	558
SPC24	8.54596	7.39757	9.29615	6.16786	5.72536	6.00396	-0.478873	2.71111e-05	0.00160635	559
SDC2	4.26025	4.64504	4.45616	5.38475	5.53509	6.25266	0.377963	2.73476e-05	0.00161746	560
LOC102723602	9.11147	8.65389	11.6716	6.4263	7.02869	6.17773	-0.562594	2.76232e-05	0.00163085	561
ATP1A1	81.586	87.1181	84.2509	70.0213	71.333	68.7256	-0.251095	2.76875e-05	0.00163174	562
ESCO2	1.93552	1.63711	2.27246	1.3198	1.40153	0.940629	-0.651222	2.82401e-05	0.00166135	563
C7	0.171127	0.0382431	0.0898317	0.25386	0.33298	0.20113	1.4307	2.84722e-05	0.00167153	564
ADAM23	15.0625	15.0156	14.2516	18.1049	17.259	17.1593	0.261189	2.85141e-05	0.00167153	565
IDI1	5.19396	5.57779	7.31549	3.44614	3.70952	4.60252	-0.603349	2.89104e-05	0.00169177	566
ZNF697	4.8073	5.18348	5.25029	3.93845	4.10444	3.98714	-0.323779	2.92731e-05	0.00170997	567
C1S	0.0834133	0.132041	0.0689242	0.289625	0.249643	0.293205	1.53389	2.9369e-05	0.00171255	568
FAM86DP	0.0805785	0.0459191	0.0319593	0.159034	0.243697	0.232555	1.99286	2.96402e-05	0.0017229	569
UNC13D	3.54914	3.33955	3.69104	2.89603	2.53524	2.64781	-0.373645	2.96822e-05	0.0017229	570
LINC00984	9.43692	9.32441	9.33209	10.8063	11.6401	12.911	0.349214	2.97026e-05	0.0017229	571
PHF19	13.9929	13.8842	14.1807	11.6671	11.7983	11.1356	-0.264139	3.05263e-05	0.00176759	572
GGT5	22.5319	22.1557	18.0898	16.2083	15.6803	16.2529	-0.366714	3.08486e-05	0.00178314	573
TCN2	43.2902	40.6533	38.2669	33.8741	33.84	29.771	-0.309103	3.09613e-05	0.00178653	574
KDR	20.0162	18.1938	19.2123	16.4184	15.8097	14.2522	-0.287963	3.11497e-05	0.00179428	575
FLRT2	12.3814	11.3822	14.5235	10.1972	10.2687	8.94579	-0.362937	3.25292e-05	0.0018703	576
TICRR	1.19281	1.09265	1.35084	0.936098	0.846929	0.712433	-0.523827	3.25824e-05	0.0018703	577
SLC12A2	3.33537	3.31186	3.72928	2.96663	2.46892	2.4143	-0.387054	3.3025e-05	0.00189243	578
MCM4	10.1516	9.73157	11.5106	8.62672	8.46299	7.17727	-0.35382	3.34503e-05	0.00191348	579
OBSL1	3.14729	2.73808	2.64773	3.62148	3.55277	3.52236	0.343288	3.35683e-05	0.00191437	580
KCNAB2	1.16571	0.99645	0.849561	1.39959	1.38266	1.40396	0.491748	3.35813e-05	0.00191437	581
CD93	138.027	135.52	138.308	163.832	157.415	155.007	0.226457	3.3832e-05	0.00192535	582
METRNL	37.8486	40.7008	30.7268	43.535	49.7374	52.7575	0.435433	3.39832e-05	0.00193063	583
SAMHD1	7.79172	8.05968	8.25909	6.51743	6.68952	6.19648	-0.295429	3.42146e-05	0.00194045	584
PPIB	240.784	257.758	254.839	284.904	303.496	331.948	0.306507	3.43519e-05	0.00194491	585
BDNF	0.929854	0.95758	1.0256	1.22576	1.26885	1.46706	0.459118	3.5132e-05	0.00198568	586
ATP6V0E2	8.79884	7.17716	8.05005	5.54539	5.92592	6.43471	-0.405739	3.52044e-05	0.00198638	587
LDHA	395.127	396.153	398.96	454.876	461.019	460.025	0.226317	3.53887e-05	0.00199338	588
SYNPO	73.204	73.8971	57.6999	86.4261	87.2838	87.7467	0.368878	3.56407e-05	0.00200417	589
GMPR	19.993	18.6852	19.4013	16.836	14.3102	14.2922	-0.338555	3.57058e-05	0.00200443	590
GPR56	21.1677	20.6488	18.3773	16.3406	16.1241	16.1132	-0.29261	3.59242e-05	0.00201328	591
GINM1	50.182	52.7809	51.4554	60.8929	59.9898	64.3945	0.279423	3.62903e-05	0.00203036	592
S100A3	2.13422	2.13099	2.98438	1.14005	1.13783	1.33638	-0.985536	3.64008e-05	0.0020331	593
TNFSF15	13.6948	13.5571	20.8423	10.7612	11.2673	10.7617	-0.534114	3.6663e-05	0.00204101	594
GMDS	8.49357	8.33927	7.644	10.3551	11.6917	9.41136	0.380594	3.66655e-05	0.00204101	595
STMN3	2.70521	2.41491	1.68564	3.1769	3.70234	3.51154	0.628185	3.68784e-05	0.00204941	596
VEGFB	31.6375	32.7688	27.9095	39.4981	35.8218	39.1172	0.325669	3.72556e-05	0.00206691	597
CSGALNACT1	9.98226	10.0485	8.83847	11.5465	11.8726	11.6814	0.298788	3.83558e-05	0.00212438	598
CD83	0.240202	0.349813	0.301687	0.0702333	0.121076	0.088877	-1.61596	3.85172e-05	0.00212976	599
MIR210HG	6.45334	6.06263	4.15577	7.8258	7.98849	8.75957	0.575847	3.924e-05	0.00216611	600
LOC284561	0.0182083	0.0345877	0.0361091	0.0798595	0.172088	0.101058	1.98896	3.93886e-05	0.00216952	601
SIPA1L1	2.24934	2.18494	2.46998	3.09312	2.7935	2.74446	0.338494	3.94327e-05	0.00216952	602
STEAP1	9.22756	9.96192	12.1995	7.35224	7.90707	7.06757	-0.471933	4.09933e-05	0.00225164	603
BUB1B	7.46849	7.31894	8.90364	6.44942	6.0487	5.0556	-0.414921	4.11062e-05	0.0022541	604
PLK1	23.7028	21.3276	25.2381	19.783	17.8615	18.0228	-0.319127	4.18639e-05	0.00229186	605
DBI	48.1763	46.9856	58.227	37.6521	41.5447	39.46	-0.3519	4.20269e-05	0.00229699	606
PTPRR	0.315304	0.231019	0.419834	0.158044	0.170284	0.0899991	-1.16494	4.24378e-05	0.00231562	607
WDR62	2.03419	1.68144	2.09297	1.44652	1.38358	1.30379	-0.4714	4.30061e-05	0.00234277	608
LOC154761	5.6096	5.26718	5.02345	6.97438	6.7366	6.42196	0.357531	4.34585e-05	0.00236305	609
XYLT1	0.216292	0.135583	0.18873	0.294076	0.339335	0.273702	0.773398	4.35211e-05	0.00236305	610
CAV1	284.733	284.265	305.242	232.209	240.137	250.692	-0.256256	4.36031e-05	0.00236363	611
HNRNPA1P10	4.29511	5.12759	5.50101	7.52207	7.16022	6.12516	0.496261	4.37434e-05	0.00236736	612
LINC00704	17.5856	17.2252	19.9363	14.2313	14.9774	13.1208	-0.35189	4.40105e-05	0.00237793	613
TSPYL1	11.688	11.6335	12.7163	10.1211	9.64569	9.67513	-0.274752	4.41629e-05	0.00238228	614
PTPRU	0.656228	0.669687	0.498399	0.834356	0.910515	0.968659	0.587883	4.50869e-05	0.00242817	615
EPB41L4A	5.69378	5.25992	5.30597	6.87148	6.75303	6.14046	0.299083	4.52838e-05	0.00243481	616
RNASE4	9.57042	11.2998	9.20874	12.6457	12.6019	13.5207	0.381345	4.55254e-05	0.00244384	617
C15orf39	9.71846	10.126	8.4487	7.42382	7.73176	6.79893	-0.348911	4.57648e-05	0.00245271	618
KLHL3	5.15402	4.47142	3.94602	6.03361	5.8744	5.47063	0.373579	4.59231e-05	0.00245722	619
ITSN1	11.1264	10.6297	12.2943	9.21601	9.25584	9.19595	-0.281809	4.66576e-05	0.0024925	620
KLHL4	4.61455	4.71038	5.31425	3.92526	3.79409	3.82066	-0.326232	4.68318e-05	0.00249777	621
IFIT1	0.0939606	0.243387	0.177865	0.0374637	0.0888028	0.0284451	-1.66052	4.70978e-05	0.00250792	622
SORD	15.7893	16.5317	14.2603	18.6419	18.8079	19.6922	0.311225	4.79663e-05	0.00254929	623
EZH2	6.44797	6.03066	6.90599	5.41046	4.91941	4.60316	-0.359215	4.80287e-05	0.00254929	624
ROR1	2.31793	2.40537	2.347	1.75488	1.95887	1.7017	-0.364382	4.88744e-05	0.00259003	625
LRIG3	10.4811	10.2561	11.0696	8.58229	8.90611	8.31481	-0.283652	4.91487e-05	0.00260041	626
TMEM66	155.003	163.239	144.849	179.348	183.3	199.684	0.297322	4.95127e-05	0.00261548	627
DIAPH3	7.2258	6.34821	8.23951	5.63214	5.64148	5.41407	-0.368043	5.00136e-05	0.00263774	628
PPP1R3G	0.930552	1.08268	0.761224	1.5815	1.56106	1.49776	0.754424	5.12668e-05	0.00269954	629
RPS6KA5	2.27066	2.31638	2.15883	3.03274	2.78187	2.85241	0.376191	5.19794e-05	0.00273271	630
SLC12A4	24.4839	23.758	25.9025	20.4054	20.8844	20.2206	-0.251953	5.28876e-05	0.00277605	631
EIF3E	308.465	332.629	289.636	369.497	367.035	379.565	0.278729	5.46998e-05	0.00286663	632
MAGI1	6.12385	5.77417	5.83214	7.3516	6.97345	6.71704	0.26388	5.50058e-05	0.00287811	633
SGIP1	2.16974	2.05077	1.89381	2.70243	2.39573	2.5059	0.330005	5.55827e-05	0.00290372	634
ADSSL1	13.5321	14.7767	8.14924	18.1907	18.949	19.1157	0.641232	5.6804e-05	0.00296285	635
GYPC	2.03145	2.12732	1.63554	2.6653	2.75684	2.77535	0.515826	5.74162e-05	0.00299007	636
LINGO2	0.115224	0.0437749	0.0571255	0.176876	0.217798	0.230223	1.54206	5.80319e-05	0.00301739	637
UPP1	17.4937	19.409	15.3386	21.496	21.4558	23.7401	0.368385	5.85715e-05	0.0030387	638
SCUBE1	0.92853	1.35677	0.0101175	0.134256	0.0578611	0.158568	-2.69559	5.86253e-05	0.0030387	639
TMEM159	13.3298	15.6248	13.6276	17.0927	17.2755	20.0604	0.37024	5.95845e-05	0.00308359	640
LRP8	3.52125	3.48663	3.9062	2.6721	3.01566	2.87134	-0.331453	6.06806e-05	0.00313541	641
EBI3	0.996501	0.841295	1.09787	0.394563	0.601705	0.368715	-1.05754	6.11288e-05	0.00315366	642
FKBP2	36.6042	37.0702	35.5877	42.4044	42.957	47.4037	0.297841	6.23196e-05	0.00321009	643
CAP2	2.36152	2.49636	2.83106	1.62382	2.08057	1.45137	-0.550784	6.25265e-05	0.00321575	644
LOC100129034	12.072	11.7678	11.2973	13.3063	14.4219	14.2005	0.272567	6.28917e-05	0.00322951	645
MICA	13.389	14.6841	14.1777	11.6707	11.1101	11.3476	-0.292214	6.55641e-05	0.00336153	646
TMEM184B	44.1976	43.8881	42.9033	36.564	35.2365	37.505	-0.244183	6.64351e-05	0.00340092	647
PIR	25.7871	26.3081	27.1834	20.1153	21.4899	22.2283	-0.295019	6.67509e-05	0.00341182	648
CCSER1	0.069967	0.0901866	0.0644208	0.104116	0.217272	0.183068	1.18816	6.68965e-05	0.00341399	649
TROAP	5.26492	4.59507	5.75919	4.17006	3.91227	3.11595	-0.461054	6.73266e-05	0.00343065	650
DDX39A	40.8776	34.8444	42.3664	32.2168	32.062	29.3666	-0.316573	7.00608e-05	0.00356449	651
TYMS	15.537	15.411	18.7956	12.9517	13.2615	11.7242	-0.3722	7.08853e-05	0.00360091	652
CLCN6	4.25935	3.7632	4.31459	3.45226	3.20304	2.8902	-0.352255	7.11784e-05	0.00361026	653
APBA2	5.8972	5.70971	5.86804	7.01352	6.90051	7.23876	0.292151	7.263e-05	0.00367825	654
PLEK2	4.14924	4.0985	4.03193	2.76005	2.84961	3.00911	-0.493915	7.4301e-05	0.00375364	655
CBX2	13.1616	13.0126	12.4682	15.7281	15.1536	14.6723	0.254009	7.45012e-05	0.00375364	656
SPTBN1	31.3917	30.203	31.4208	26.7483	26.6731	24.839	-0.232221	7.45248e-05	0.00375364	657
LOC100129617	0.210015	0.0997342	0.124945	0.253304	0.436671	0.536183	1.50671	7.45718e-05	0.00375364	658
GGTA1P	0.575299	0.699401	0.182541	0.176624	0.108744	0.102176	-1.88446	7.51489e-05	0.00377694	659
ADAMTS6	3.32845	2.89742	3.63645	2.6016	2.59432	2.31303	-0.374331	7.53606e-05	0.00378184	660
SAPCD2	6.20108	5.85966	6.58717	4.85995	4.87561	5.04858	-0.317531	7.6263e-05	0.00382134	661
HPSE	1.67704	1.76348	2.0277	2.54247	2.1834	2.63089	0.441588	7.69331e-05	0.00384909	662
XXYLT1-AS2	9.88268	9.251	12.3904	6.51207	7.4991	7.59465	-0.524588	7.71425e-05	0.00385375	663
MMP19	0.940593	0.780273	0.897234	0.417755	0.585139	0.568299	-0.709288	7.79532e-05	0.00388838	664
FGF11	0.922258	1.39868	0.92922	1.85936	1.46209	2.01444	0.721816	7.88939e-05	0.00392939	665
NALCN	0.787307	0.764386	0.925227	0.492378	0.578737	0.608517	-0.5402	7.98362e-05	0.00397035	666
MYBL2	23.2688	21.4511	26.1871	19.7571	18.7478	17.9673	-0.310935	8.01742e-05	0.00398118	667
INHBA	39.4018	40.4035	38.8482	45.3408	49.2249	45.6334	0.258137	8.08405e-05	0.00400426	668
MT2A	690.417	618.027	697.49	567.424	538.83	553.575	-0.255864	8.08807e-05	0.00400426	669
THBD	4.50736	5.08964	4.10183	6.15029	5.45272	6.03731	0.378913	8.30948e-05	0.00410773	670
HMGA2	22.9651	22.8348	24.1976	20.2111	19.0811	19.2493	-0.241036	8.32565e-05	0.0041096	671
EPHA4	3.75551	3.53082	3.87451	4.67333	4.55491	4.29526	0.294687	8.35772e-05	0.00411929	672
RPL9	1093.13	1199.53	1095.55	1269.26	1390.35	1385.52	0.272864	8.45261e-05	0.00415595	673
ST7-AS1	0.0427591	0.304588	0.317985	0.586052	0.687003	0.403442	1.34151	8.4572e-05	0.00415595	674
AURKA	10.3885	10.207	13.3895	8.60708	8.50818	8.29857	-0.401281	8.47342e-05	0.00415775	675
RPL35A	673.808	746.273	675.232	795.694	848.194	863.116	0.275893	8.55278e-05	0.00419048	676
ZNF292	3.43597	3.20219	3.17758	4.00447	3.8316	3.91506	0.276324	8.59073e-05	0.00419201	677
DUSP6	103.371	111.999	97.173	121.587	123.359	133.408	0.292675	8.59085e-05	0.00419201	678
CYTL1	7.10083	4.67497	6.72083	3.6275	3.88935	4.25455	-0.631438	8.59386e-05	0.00419201	679
CAPN2	106.919	102.064	109.143	91.4514	90.4198	86.3994	-0.228805	8.70564e-05	0.00424029	680
NCKAP5	0.189245	0.218604	0.187647	0.117771	0.0821775	0.102195	-0.971948	8.77368e-05	0.00426715	681
KIAA1671	7.6301	7.64699	7.02344	6.21894	6.1287	6.06614	-0.259617	8.92042e-05	0.00432911	682
DNAJC6	1.11189	0.99536	1.07716	1.50643	1.4253	1.29807	0.427728	8.92722e-05	0.00432911	683
CPQ	16.8581	16.1279	15.2056	19.3098	19.7215	18.7713	0.279675	9.04757e-05	0.00438106	684
FLCN	9.37311	9.18172	9.32219	7.99928	7.65712	6.90819	-0.287797	9.1354e-05	0.00441713	685
TNFRSF1A	65.6226	66.8073	61.0749	76.7675	77.7442	73.286	0.252076	9.15371e-05	0.00441953	686
SERPINB9	23.7111	24.3227	25.1131	28.7694	27.8521	28.7289	0.239469	9.19418e-05	0.00443261	687
GINS4	2.9125	2.60645	3.1277	2.00601	2.12658	2.26424	-0.416368	9.37292e-05	0.00450939	688
FLJ46906	6.53599	6.32271	6.00075	9.06876	8.5032	7.65819	0.436907	9.38066e-05	0.00450939	689
SLC2A1	53.3161	58.0488	50.3672	63.6842	62.8385	70.8844	0.304517	9.41658e-05	0.0045201	690
LTBP1	53.2728	53.0442	58.5402	47.5531	45.7604	43.973	-0.247062	9.43949e-05	0.00452191	691
CENPI	3.16729	2.74714	3.99383	2.37202	2.36086	2.00333	-0.536519	9.44768e-05	0.00452191	692
GSE1	1.17961	1.20655	1.19041	0.987278	0.92685	0.844525	-0.357423	9.53517e-05	0.00455721	693
MYL9	116.299	119.079	112.106	131.034	136.924	142.428	0.257275	9.70866e-05	0.00463343	694
ERO1LB	2.52512	2.80056	2.8762	3.531	3.22481	4.15121	0.425994	9.72264e-05	0.00463343	695
NHS	0.0260051	0.0246992	0.0515711	0.0950463	0.0737329	0.101032	1.3946	9.76327e-05	0.00464611	696
RDH11	27.4901	29.1119	33.1057	23.9172	24.2272	23.9859	-0.297189	9.80637e-05	0.00465992	697
HGF	0.189487	0.215965	0.118995	0.36013	0.274597	0.315503	0.859942	9.90578e-05	0.00470042	698
IFITM2	233.519	262.725	191.228	309.671	292.281	283.777	0.381071	0.000100973	0.00478445	699
ABLIM1	18.8086	17.8825	20.4749	15.7869	16.3608	14.8003	-0.266577	0.000102617	0.00485009	700
PRICKLE1	7.17991	6.60349	8.98049	5.6114	5.68797	5.82093	-0.392676	0.000102651	0.00485009	701
C17orf72	5.7226	4.76479	6.99912	4.16008	4.39587	3.45596	-0.521741	0.0001035	0.00488323	702
BTF3	368.097	388.43	356.141	432.256	428.722	440.614	0.243083	0.000103732	0.00488722	703
CABLES1	19.198	18.8422	22.2413	16.1011	16.4076	16.3594	-0.285077	0.000104138	0.00489896	704
VSTM2L	0.0205422	0.0195106	0	0.11262	0.116487	0.205222	3.20276	0.000104286	0.00489896	705
MARCH9	1.84003	1.77332	1.5696	2.34391	2.3528	2.32783	0.455089	0.000104425	0.00489896	706
PSMC3IP	1.48898	1.39483	1.67865	0.894588	1.00242	0.928288	-0.667615	0.000105476	0.00494126	707
SERTAD4	5.10644	4.37926	5.03354	3.44178	3.93188	3.55102	-0.388671	0.000105915	0.00495358	708
ABCB8	6.36281	6.10808	7.02796	5.15299	5.32029	5.15989	-0.300484	0.000106158	0.00495358	709
NCAPD2	19.6216	19.131	20.7557	17.0826	16.4796	16.0718	-0.244679	0.000106188	0.00495358	710
BFSP1	2.42933	2.02688	2.59514	1.75127	1.61099	1.62393	-0.482069	0.000106972	0.00498315	711
FUS	40.3623	36.8292	42.9707	34.3772	33.1957	30.4935	-0.275976	0.000107315	0.00499211	712
UBD	0.163176	0.309962	0.404495	0	0.0385546	0.0452824	-3.13586	0.000107713	0.00500358	713
PCDHB2	0.276616	0.207414	0.115487	0.367155	0.412787	0.51714	1.12043	0.000109596	0.00508395	714
SPCS3	42.0204	41.4958	43.6522	50.7567	46.8808	57.0611	0.30031	0.000111828	0.00518023	715
ROBO4	137.834	127.99	142.576	118.809	112.52	110.194	-0.24093	0.000112236	0.00519185	716
DNAJC3	23.3099	23.5868	26.5797	29.3207	27.9014	30.9822	0.280978	0.000112625	0.00520212	717
CENPM	2.07239	1.96832	2.07188	1.40846	1.48921	1.27378	-0.528608	0.000112772	0.00520212	718
SPTAN1	45.2075	39.4105	45.8799	36.9073	36.1073	34.1423	-0.266936	0.000113732	0.00523913	719
FAM46A	0.777207	0.649321	0.556577	0.962654	0.897775	1.00651	0.545941	0.000114602	0.00527186	720
EBP	17.418	16.3112	21.1127	14.3907	12.734	13.8712	-0.403329	0.000114865	0.00527663	721
TRAM2	41.4275	38.9502	41.6452	34.6815	35.0753	33.0711	-0.229649	0.00011509	0.00527951	722
ABCA1	1.76684	1.50147	1.25333	1.92596	2.05721	2.03771	0.430704	0.000115325	0.00527951	723
PPP1R3B	32.6901	33.1667	33.6768	37.2175	39.2945	39.2287	0.235079	0.000115406	0.00527951	724
PUF60	59.1415	57.806	59.2821	50.2435	49.8508	48.6504	-0.227489	0.000115995	0.00529915	725
CCDC178	0.165129	0.156837	0.268994	0.0646643	0.0780325	0.0392782	-1.63432	0.000118695	0.00541503	726
SPRED3	3.19926	3.13154	2.99311	4.18472	3.55011	3.91893	0.336017	0.000120621	0.00549533	727
ZYX	280.568	265.687	283.119	244.179	227.03	228.789	-0.227733	0.000120843	0.00549786	728
SRGN	212.364	214.853	244.357	263.503	260.974	273.446	0.266268	0.000121627	0.00552592	729
HMHA1	1.28004	1.31216	1.18536	0.908889	0.911325	0.97646	-0.418313	0.000122215	0.0055326	730
SLC41A2	1.96087	1.93081	2.22208	1.14961	1.61118	1.51031	-0.494761	0.000122262	0.0055326	731
THAP9-AS1	5.91441	6.3985	6.07268	8.01989	7.55774	7.28383	0.330086	0.000122275	0.0055326	732
DARC	1.49848	1.18024	1.10531	2.28423	2.03799	1.54165	0.650622	0.000122497	0.0055351	733
DYRK4	7.79663	7.71363	7.96507	9.27738	9.19686	10.2116	0.305475	0.000123771	0.00558167	734
INCENP	7.52745	6.69739	8.08026	5.82547	5.98514	5.88671	-0.315332	0.000123865	0.00558167	735
ARRDC3	36.3774	40.1185	25.7631	45.7507	46.4431	48.428	0.475635	0.000124132	0.00558612	736
LAYN	0.566347	0.525098	0.641789	0.916691	0.828377	1.0328	0.691068	0.00012799	0.00574494	737
HSPA12B	10.6601	9.68255	8.23741	7.51022	7.3304	7.14063	-0.361964	0.000128008	0.00574494	738
NFE2L3	30.5697	32.2801	34.7251	26.4905	27.606	26.4435	-0.259376	0.000128566	0.00576218	739
PTEN	15.7942	16.1467	14.5648	17.9454	18.1088	19.2322	0.266433	0.000128827	0.00576605	740
OPTN	37.8516	39.4735	38.2007	31.4137	32.8133	32.5627	-0.238099	0.000130072	0.00581392	741
ACLY	71.4268	70.3914	81.523	64.0851	60.6934	58.6475	-0.267016	0.000131012	0.00584805	742
APOBEC3C	8.99457	9.66603	8.91862	6.20814	5.92687	7.75666	-0.4587	0.000131299	0.00585295	743
ADAM19	11.9724	14.3507	9.1652	8.37236	8.38438	8.53579	-0.47304	0.000132629	0.00590325	744
PHLDB2	13.8278	13.5329	15.3917	12.0131	11.5706	11.6947	-0.260015	0.000132784	0.00590325	745
PNP	67.41	69.475	62.4245	81.2295	78.2773	75.2529	0.252495	0.000133983	0.00594857	746
CKAP2	10.5797	10.0307	11.8237	9.13286	8.45456	8.54093	-0.294915	0.000134503	0.00596369	747
TANC1	13.3849	12.5369	14.001	11.3214	11.1339	10.8221	-0.245249	0.000134878	0.00597232	748
LINC00963	8.23348	7.43985	7.86159	6.08121	6.14235	6.24102	-0.332296	0.000136197	0.00602266	749
NPC1	6.48198	7.91005	6.69763	5.66841	5.702	5.19617	-0.332126	0.000136433	0.00602506	750
ETS2	10.0533	9.39286	9.31887	11.8611	11.1609	11.0786	0.262135	0.000137033	0.00604352	751
LRIG1	18.2763	19.1064	17.8277	15.1575	15.8063	14.9306	-0.249503	0.000137272	0.00604599	752
KRT8	19.8096	22.1341	15.1163	23.8713	25.3618	27.8675	0.450639	0.000138448	0.00608971	753
PLXNA4	2.97254	2.63769	3.28326	2.25381	2.50652	2.21227	-0.331836	0.000141716	0.00622519	754
TINAGL1	202.779	208.247	212.375	167.531	179.766	176.374	-0.234048	0.000142181	0.0062373	755
LZTS3	1.97214	1.90024	2.02161	1.49383	1.57575	1.18446	-0.447522	0.000143609	0.00629164	756
BIRC5	14.6038	14.7406	18.7715	12.3032	13.1627	10.9218	-0.384689	0.000143802	0.00629176	757
CNN3	103.398	105.73	122.922	90.4518	90.4502	90.0686	-0.275803	0.000144676	0.00632166	758
ARSG	1.37762	1.47568	0.760023	1.76038	2.21241	2.11558	0.768728	0.000145113	0.00632885	759
RNF207	1.59367	1.24598	1.46459	1.08681	0.982697	0.91687	-0.508315	0.000145223	0.00632885	760
TGFBI	117.386	121.268	113.796	134.662	133.911	148.904	0.261579	0.000145735	0.00634282	761
TMEM71	0.550291	0.509907	0.399252	0.206032	0.317124	0.19368	-0.982352	0.000146305	0.00635928	762
CKS2	61.3366	60.947	75.1252	50.6391	53.9846	49.5099	-0.338453	0.000148909	0.00646292	763
MRAP2	8.60364	8.75729	7.47208	10.2913	10.1073	10.1346	0.314191	0.00014908	0.00646292	764
OSBPL6	1.60938	1.63277	1.39891	2.15996	2.00006	1.80385	0.377771	0.000149644	0.0064789	765
OCLN	1.55992	1.79656	1.88168	1.37371	1.27695	1.28844	-0.395817	0.000152536	0.00659549	766
CAPG	28.981	29.7398	29.0536	23.2813	25.4244	23.5184	-0.26326	0.000152824	0.00659931	767
ASF1B	9.98567	8.24327	11.8446	6.98383	7.51915	7.04427	-0.460981	0.000155244	0.00669511	768
METTL9	38.3837	40.7349	39.0945	44.901	45.4566	48.2225	0.246395	0.000156629	0.00674605	769
MAFB	3.66604	3.83239	3.97735	2.71461	2.71109	3.25024	-0.388745	0.000157491	0.00677437	770
IFI27	86.0396	95.0143	89.7626	67.8671	75.6005	76.0694	-0.285347	0.000158055	0.00678978	771
LINC00657	84.8385	85.2515	80.9519	95.8658	95.2762	100.088	0.231356	0.000159364	0.00683715	772
SEPT11	38.3761	36.7391	43.0926	33.1922	32.6759	31.7108	-0.259287	0.000160109	0.00686024	773
DUSP23	102.897	114.807	103.195	120.01	130.971	143.504	0.315146	0.000162212	0.00694138	774
CCNB1	30.4617	30.4174	37.3125	27.5002	25.9036	24.0579	-0.324955	0.000162752	0.00695549	775
DOCK10	2.78957	2.51196	2.90479	2.25961	2.13469	2.13219	-0.313101	0.000162997	0.00695699	776
PELI2	3.74782	4.22243	4.04294	4.82498	4.65968	5.34368	0.319247	0.000165281	0.00704538	777
RSL1D1	24.6231	25.8357	23.2771	29.6536	28.3834	28.4057	0.245705	0.000166765	0.00709954	778
OPRL1	2.49626	2.62493	2.14369	3.43357	3.04383	3.03069	0.40224	0.000168174	0.00715029	779
TNFRSF10D	102.529	105.316	107.934	119.467	120.991	123.503	0.222137	0.000170317	0.00723215	780
CHPF	0.343332	0.362322	0.163912	0.529823	0.480719	0.621064	0.91052	0.0001719	0.00729001	781
TLCD2	0.923929	0.877529	0.868625	1.02807	1.39067	1.29908	0.49912	0.000174169	0.00737346	782
SEC11C	12.5476	12.6894	15.9676	19.0497	16.2278	20.6385	0.455675	0.000174313	0.00737346	783
NUAK2	1.60946	1.4522	1.45908	1.12186	0.956128	1.08469	-0.502615	0.000177413	0.00748901	784
SAMD4A	11.8391	11.2718	13.602	10.4001	9.53279	9.75302	-0.289423	0.000177497	0.00748901	785
PDLIM7	127.969	115.377	117.813	104.064	100.527	98.6959	-0.234902	0.000180012	0.00757778	786
TUBB4B	237.924	229.592	260.934	205.741	202.937	201.212	-0.238904	0.000180058	0.00757778	787
RORA	1.34119	1.37667	1.22944	1.75397	1.52835	1.65159	0.335948	0.000182145	0.00765585	788
PLD1	11.0001	11.1727	10.9849	9.12111	9.10138	9.48735	-0.242127	0.000185241	0.00777612	789
PRKAR1B	14.7334	15.5243	14.4892	16.6702	18.1896	19.202	0.290121	0.000185565	0.00777987	790
CBLN2	0.354033	0.224169	0.273034	0.15815	0.0867478	0.101885	-1.27849	0.000186226	0.00779771	791
GPCPD1	2.59745	2.5266	1.91609	3.3227	2.88773	3.18967	0.431737	0.000186952	0.00781825	792
ACACA	7.32689	7.2132	8.17665	6.36132	6.46527	5.82608	-0.266774	0.000188781	0.00788476	793
IL18R1	4.68164	4.02354	3.42504	5.63352	4.91742	5.49819	0.419356	0.000189131	0.00788942	794
MDK	141.675	143.768	113.021	165.788	163.471	164.295	0.325125	0.000193396	0.00805648	795
ELFN1	0.378369	0.453938	0.335683	0.61139	0.583452	0.696317	0.702627	0.000193622	0.00805648	796
HOXB4	8.58177	8.3772	9.19872	10.8908	10.2322	10.6947	0.298799	0.000196455	0.0081641	797
MKL2	5.19977	5.04582	5.42941	6.3797	6.26933	5.79508	0.25202	0.00019771	0.00820594	798
INPP4B	0.82843	0.628192	0.69557	0.98893	1.01026	0.964076	0.481368	0.000198147	0.0082138	799
SLC9A3R2	17.9877	18.5537	15.1189	13.8133	13.3063	14.0846	-0.310035	0.000199074	0.00824191	800
CDC25B	13.3773	13.4297	11.5748	11.1583	10.0361	9.37345	-0.312677	0.000201047	0.00831319	801
E2F2	0.395493	0.33229	0.452486	0.233503	0.222833	0.219504	-0.782766	0.000201972	0.00834103	802
DDX60L	4.82158	4.86073	5.07968	4.37523	3.81543	3.80068	-0.28418	0.000204483	0.00843424	803
ABCF1	23.6323	23.1431	25.6755	19.7377	21.0348	19.1794	-0.255186	0.000205363	0.00846	804
LOC102724003	1.00213	0.380722	0.894305	3.07667	1.42068	1.66859	1.43274	0.000206018	0.00847643	805
COL5A1	152.654	149.158	160.683	176.322	172.642	195.919	0.254394	0.000208408	0.00856412	806
E2F7	1.6039	1.44318	2.05073	1.11843	1.32305	1.02293	-0.534239	0.000209293	0.00858985	807
FEN1	12.3832	11.2935	16.4296	10.1833	10.0077	8.84485	-0.447598	0.00021036	0.00862293	808
MAD2L2	14.4407	15.1785	13.5313	18.0242	17.6515	16.4838	0.289982	0.00021106	0.00863114	809
ACTN4	144.191	133.754	141.835	120.81	120.441	115.749	-0.216524	0.000211081	0.00863114	810
LIG1	9.24054	9.16985	9.1899	7.60909	7.81126	7.43754	-0.254311	0.000211671	0.00864457	811
SP110	3.74994	3.72073	3.8205	4.46495	4.7011	4.83484	0.327644	0.000212897	0.00868393	812
BCL6B	49.6318	51.3613	42.7601	40.0737	39.555	36.6267	-0.290111	0.00021368	0.00870514	813
TNS3	8.38679	8.67053	7.72198	6.89401	6.72894	6.81447	-0.261576	0.000214623	0.00873283	814
B4GALNT4	1.74493	2.25698	2.02615	2.83214	2.66901	2.5231	0.427097	0.000216385	0.00879374	815
RPL39	1135.92	1183.05	1042.13	1262.2	1395.04	1337.72	0.266314	0.000218171	0.00885378	816
LOC101927339	0.171855	0.117884	0.160937	0.387337	0.243632	0.286146	1.02852	0.000218397	0.00885378	817
STXBP2	34.0349	31.475	32.8797	27.654	26.7991	27.7473	-0.242317	0.000220642	0.00893386	818
TMEM104	7.00738	7.01893	6.90605	5.87444	5.74666	5.72995	-0.254017	0.000225097	0.00910308	819
SNTB2	9.27962	8.58861	9.9019	7.65353	7.73572	7.65294	-0.251484	0.000225619	0.00911309	820
SLC35B1	26.4387	26.8951	29.149	32.3105	32.2884	32.3972	0.251031	0.000226229	0.0091266	821
JAG2	26.7233	26.1175	27.8428	23.3135	22.6463	22.5492	-0.218895	0.000227191	0.00915424	822
CTTNBP2	0.0533588	0.0506792	0.0396812	0.138953	0.163897	0.0740372	1.41079	0.000229359	0.0092304	823
GPIHBP1	0.495533	0.268942	0.157934	0.640363	0.903212	0.510766	1.18049	0.000230871	0.00927995	824
CDCA4	16.0688	15.7466	16.9452	13.7197	13.335	13.2679	-0.257046	0.000234337	0.00940786	825
STAT3	39.2417	39.3838	38.0534	44.2733	45.6713	44.1101	0.217346	0.000236457	0.00948148	826
MIR4697HG	0.0380569	0.0578331	0.00754711	0	0	0	-5.20657	0.000238626	0.00955686	827
CENPL	2.24608	2.33973	2.93117	1.95432	1.67084	1.65678	-0.49333	0.00023951	0.00958069	828
SF3B14	83.391	93.3323	88.8157	105.909	101.636	104.951	0.251134	0.000239984	0.00958389	829
POLR2A	24.1357	21.7	25.0073	20.5708	18.909	19.2953	-0.252277	0.000240337	0.00958389	830
PCDHA3	0.0378075	0.0430906	0.022493	0.149238	0.107196	0.0671478	1.63216	0.000240458	0.00958389	831
ACVR1B	12.9719	12.3444	12.2709	14.8682	14.6816	14.1474	0.234396	0.00024363	0.00969863	832
MICAL1	14.3038	13.6146	12.8955	11.5021	11.5184	10.6456	-0.260473	0.000244543	0.00972328	833
ERMP1	11.7587	12.0676	11.8485	13.3834	14.569	13.7022	0.241149	0.000244941	0.00972743	834
COL3A1	3.50159	3.33273	4.15767	2.89568	2.87832	2.72733	-0.352292	0.000245588	0.00974146	835
SH2D2A	1.05069	0.852395	0.998411	0.600028	0.455132	0.558851	-0.833978	0.000246241	0.00975568	836
SRSF2	47.1192	44.4811	51.9787	42.1151	38.0918	37.8396	-0.265588	0.000250005	0.00989299	837
ATF7IP2	1.04787	1.3507	1.16626	1.89931	1.4249	1.76849	0.522897	0.000254218	0.0100373	838
IRAK3	2.41038	2.62951	2.76917	3.12586	3.07402	3.30419	0.299532	0.000254467	0.0100373	839
RARB	6.74389	7.23801	10.203	5.89579	5.43531	5.72536	-0.486391	0.00025456	0.0100373	840
ZBTB43	2.02516	2.15848	2.01452	1.69217	1.5755	1.57576	-0.340568	0.000254931	0.0100399	841
THOP1	19.4486	19.1338	21.7342	15.8374	17.5578	15.4882	-0.28447	0.000256169	0.0100767	842
NYAP1	3.05633	3.06023	2.16336	3.73476	3.5672	4.07727	0.473823	0.000257025	0.0100984	843
ATAD2	5.78394	5.652	6.50506	4.98124	5.0412	4.31781	-0.304738	0.000258897	0.0101599	844
TRNG	52.2642	55.2803	70.0787	39.7236	28.6268	44.1703	-0.651441	0.000260069	0.0101938	845
CXCL2	4.08887	3.59704	3.05738	5.69604	5.22647	4.31554	0.521716	0.000260647	0.0102044	846
IL6ST	63.6542	59.2538	67.9675	75.0764	73.2683	73.255	0.232754	0.00026159	0.0102292	847
CHST1	7.31813	6.53837	7.38645	8.36722	8.17568	9.12053	0.289911	0.000267648	0.0104537	848
TRAK1	5.84583	5.51363	5.87401	4.78419	4.83025	4.87806	-0.232416	0.000268494	0.0104744	849
BBC3	10.8817	10.1246	12.9331	7.73822	8.93987	9.04384	-0.380483	0.000269217	0.0104903	850
GLIPR2	15.1748	15.8244	16.6187	12.2928	13.3652	13.3404	-0.270184	0.000269542	0.0104906	851
SLCO4A1	3.74715	7.26174	1.62632	1.68773	1.88401	1.12039	-1.41679	0.000276546	0.0107506	852
PIM3	110.701	112.897	118.839	126.778	132.589	142.705	0.249395	0.000280366	0.0108766	853
RAB11FIP1	0.616893	0.703096	0.484251	0.811688	0.830818	0.8902	0.502824	0.000280446	0.0108766	854
KLF10	21.5751	21.8257	18.3066	26.244	23.5344	24.9968	0.292965	0.000280862	0.01088	855
TANK	14.0509	14.508	17.0498	12.4014	12.3067	11.9525	-0.297576	0.000285715	0.0110551	856
PLAT	38.9859	38.1523	44.1593	34.9316	33.1408	32.34	-0.255496	0.000286319	0.0110655	857
STEAP1B	11.3854	10.6776	13.1117	10.0237	8.48201	8.5049	-0.364916	0.000291225	0.011242	858
LOC81691	1.97175	2.00555	1.83031	3.25062	2.39217	2.43706	0.48824	0.000292452	0.0112762	859
MMP11	14.236	16.4391	13.1594	18.508	17.6918	17.7653	0.315329	0.000295688	0.0113878	860
ITGA4	0.756988	0.78204	0.96129	0.626152	0.545989	0.560185	-0.514021	0.000297797	0.0114557	861
ALG5	15.3028	18.0414	17.8784	19.6971	21.9142	22.0455	0.330803	0.000298289	0.0114613	862
SELENBP1	10.3126	9.42327	10.246	8.28314	8.17075	7.58583	-0.300217	0.000299533	0.0114958	863
PGM2	13.1287	13.9277	12.947	15.3349	15.8278	15.8548	0.249896	0.000302791	0.0116074	864
CCDC71L	20.5307	20.8609	22.5389	24.5033	24.4682	25.4041	0.235603	0.000304161	0.0116464	865
PAPPA	0.114126	0.108395	0.146016	0.0605498	0.0556704	0.073558	-0.942381	0.000306523	0.0117233	866
CCDC7	0.198778	0.184191	0.115376	0.281747	0.284091	0.25294	0.73209	0.000307245	0.0117373	867
RFX2	6.94379	6.13799	6.75856	9.17518	7.48158	7.75141	0.314644	0.00031165	0.0118919	868
CLEC1A	18.1138	17.0594	17.8745	14.2276	15.638	13.1226	-0.283819	0.000313421	0.0119457	869
SLC29A2	1.43327	1.52668	1.9126	1.20436	1.11406	0.996212	-0.537062	0.00031815	0.012112	870
CHTF18	5.71541	4.86049	4.99581	4.46388	4.07203	3.55279	-0.347847	0.000319354	0.0121439	871
H19	0.262474	0.0498585	0	0	0	0	-5.57103	0.000322187	0.0122376	872
LOC102724488	0.374352	0.334637	0.283852	0.458757	0.613951	0.586646	0.761792	0.00032371	0.0122813	873
NUSAP1	17.1542	15.8583	19.2773	15.2264	13.5568	12.8939	-0.310362	0.000324281	0.0122889	874
PCDHGB7	2.52921	2.61074	2.5643	3.21906	3.01294	3.24983	0.314308	0.000328589	0.0124165	875
ZNF75D	1.99711	2.58406	2.28637	2.89854	3.27346	2.82728	0.407537	0.000328711	0.0124165	876
HSPA4L	1.54472	1.30601	1.59365	1.1259	1.03798	1.07044	-0.441265	0.000328772	0.0124165	877
CTSH	1.42627	1.21205	0.843574	0.65847	0.780408	0.388856	-0.893619	0.000332274	0.0125345	878
TXNIP	83.1074	96.7312	53.0051	114.427	109.305	113.491	0.549582	0.000335041	0.0126245	879
MAFF	46.976	52.5582	43.7473	55.4095	56.8238	60.8768	0.289542	0.000337966	0.0127202	880
TUBA1B	642.098	610.924	701.073	548.133	571.338	513.916	-0.241379	0.000339265	0.0127546	881
MEGF6	31.0538	29.8038	26.9455	33.3852	34.8589	35.0056	0.250971	0.000340857	0.0127999	882
EHD1	38.3591	36.9499	37.5453	31.6	32.4508	32.1698	-0.212648	0.000342484	0.0128353	883
ACTRT3	1.55098	1.60701	1.83748	2.20858	2.28443	2.52655	0.506055	0.000342574	0.0128353	884
S100A6	616.374	650.285	621.547	465.707	521.513	555.02	-0.27415	0.000345199	0.012919	885
CDC45	7.67128	7.0915	8.82503	6.45142	6.19433	5.24975	-0.37962	0.000351911	0.0131554	886
MMP15	5.63292	5.38461	5.97336	4.76945	4.03364	4.72741	-0.313857	0.000353426	0.0131971	887
COL8A1	62.9373	66.0558	74.286	54.2531	56.8646	56.6932	-0.258992	0.000354713	0.0132302	888
PLAC9	4.50066	6.26947	4.64117	2.03974	3.34617	3.66363	-0.747635	0.000356362	0.0132538	889
SPARCL1	0.228321	0.114805	0.14649	0.471243	0.393495	0.208718	1.15348	0.000356608	0.0132538	890
HNRNPM	69.8901	63.4635	77.6706	57.8588	59.3343	56.1459	-0.266009	0.00035692	0.0132538	891
HOXA11	10.8234	9.875	9.49427	12.385	11.6536	11.9974	0.271647	0.000356945	0.0132538	892
LOC102724852	0.176204	0.117149	0	0	0	0	-5.48202	0.000361366	0.0134029	893
TMEM106C	21.3374	20.4108	22.9981	18.6832	17.6664	16.8252	-0.266767	0.000364203	0.013493	894
LOC101928558	0.088102	0.0753098	0.122301	0.202863	0.191511	0.22493	1.12262	0.0003647	0.0134963	895
TMEM170B	0.614454	0.752292	0.813942	0.426346	0.480913	0.580818	-0.535597	0.000366738	0.0135566	896
LOC643733	12.4616	14.0666	16.3673	10.2299	10.9143	10.2116	-0.432974	0.000368545	0.0136082	897
TRNN	133.882	153.957	156.34	192.293	170.976	225.99	0.42164	0.000370433	0.0136627	898
SLC22A17	1.651	1.74902	1.90465	2.52394	2.22053	2.39655	0.441854	0.000371615	0.0136911	899
SLC4A5	0.953452	0.971539	0.982968	1.34314	1.16369	1.28265	0.394783	0.000376701	0.0138544	900
SH2D4A	0.33434	0.20805	0.251496	0.594136	0.414052	0.422317	0.86035	0.000376884	0.0138544	901
HSDL2	9.3272	9.73444	8.6311	10.7522	11.2029	11.0844	0.271503	0.000377693	0.0138687	902
YAE1D1	5.94052	5.41468	6.79292	4.96401	4.72019	4.467	-0.340867	0.000379101	0.013897	903
FAM86C2P	0.76036	0.887243	0.969351	1.50068	1.33458	1.27809	0.665435	0.000379704	0.013897	904
SNAPC1	8.57593	9.51724	8.33768	10.0702	10.7494	12.0851	0.332467	0.000379723	0.013897	905
SULT1C4	11.5354	10.6625	10.306	14.8129	12.2285	13.1743	0.321852	0.000383166	0.0139922	906
RMDN2	0.353301	0.300845	0.398638	0.173655	0.184225	0.148756	-1.02234	0.00038317	0.0139922	907
SUSD2	0.266448	0.168712	0.150971	0.0278241	0.0719492	0.0985884	-1.51636	0.000384945	0.0140367	908
DNAH8	5.55889	6.02331	5.2138	4.50306	4.70072	4.65195	-0.260867	0.000386255	0.0140367	909
OAS3	2.00256	1.9598	2.35381	1.78864	1.58774	1.35806	-0.398273	0.000386494	0.0140367	910
TAPT1-AS1	0.570826	0.933719	0.723231	1.19963	1.25881	1.02085	0.65791	0.000386686	0.0140367	911
SPTLC3	0.126042	0.0498801	0.177052	0.28792	0.277954	0.209865	1.1603	0.000386902	0.0140367	912
GCNT2	1.85285	1.75	2.11867	1.55058	1.39994	1.49527	-0.347951	0.000386929	0.0140367	913
CYP2S1	0.570118	0.643931	0.672254	0.304112	0.393195	0.34208	-0.831228	0.00038761	0.0140442	914
TRIM8	32.5802	29.9748	30.3649	24.523	25.8305	27.0916	-0.24506	0.000387986	0.0140442	915
KIAA1324	0.217102	0.276495	0.298441	0.113613	0.200522	0.136926	-0.774434	0.000391064	0.0141402	916
ITPR1-AS1	0.0846075	0.0803585	0.167786	0.402002	0.239889	0.438278	1.66588	0.000392379	0.0141723	917
SYMPK	25.6976	24.3447	24.764	21.714	21.6614	19.8675	-0.225046	0.000393227	0.0141874	918
SELP	2.41819	2.26455	2.02802	3.25859	2.87282	2.62154	0.399119	0.00039412	0.0142042	919
LINC00493	32.4398	38.9024	32.4096	40.8689	44.5951	44.8295	0.344927	0.000395257	0.0142297	920
HSF4	1.68146	1.55307	0.963649	2.09739	2.15776	2.03771	0.599835	0.000396144	0.0142461	921
ZNF853	1.5125	1.3615	0.984896	1.69554	1.80284	2.41814	0.631785	0.000399159	0.014339	922
SLC7A5	9.6128	10.1978	6.81819	12.0978	11.1278	12.1506	0.425266	0.000401157	0.0143951	923
LRRC59	74.9253	73.1627	83.9777	68.8765	63.087	60.5007	-0.253162	0.000403262	0.014455	924
PANX1	4.8389	5.16524	6.50156	4.26219	4.21699	4.28745	-0.353024	0.000411298	0.0147271	925
KIF20A	15.2479	13.3452	16.0526	13.3165	11.5221	10.3205	-0.327919	0.000413092	0.0147754	926
GNG11	482.049	501.868	544.805	568.658	593.541	666.616	0.276672	0.000413656	0.0147796	927
ZBED5-AS1	2.97543	2.48137	3.1302	1.47209	2.12622	1.89307	-0.615274	0.000418287	0.014929	928
HEY1	1.33158	1.39862	0.636867	0.49813	0.636644	0.573846	-0.957539	0.000420263	0.0149834	929
SNHG19	21.4479	24.0549	22.9636	14.8858	17.1437	18.489	-0.42136	0.000422819	0.0150583	930
LINC00323	0.460068	0.607949	0.694192	0.943105	1.02087	0.954765	0.743903	0.000428754	0.0152532	931
CXCL12	0.0458064	0.050757	0.0529896	0.150676	0.101015	0.13559	1.35733	0.00043103	0.0153178	932
GINS2	7.42691	7.80158	9.73975	5.85424	6.33994	6.11657	-0.428001	0.000437278	0.0155231	933
SRSF1	35.87	32.8587	39.0302	31.0359	29.2677	29.4018	-0.247195	0.00043945	0.0155836	934
RAC2	50.8518	50.6285	49.2307	41.3995	42.4285	43.5233	-0.225813	0.000441778	0.0156493	935
CMKLR1	0.15107	0.245971	0.0142661	0	0.0543912	0	-2.76454	0.000445575	0.015767	936
GAS2L3	2.74175	2.6735	2.61892	2.29477	2.09891	1.68402	-0.384404	0.000447245	0.0158092	937
SYT17	0.534502	0.68475	0.653242	0.954061	1.02207	0.827877	0.601386	0.000448419	0.0158338	938
GGCT	20.9544	22.1584	22.7707	25.6809	25.043	27.4184	0.262314	0.000452291	0.0159515	939
JUNB	43.8108	49.3624	32.9665	54.5235	52.4614	59.3695	0.415239	0.000452716	0.0159515	940
SMIM3	2.0937	1.82421	1.40689	2.27671	2.50208	2.82345	0.529866	0.000455609	0.0160364	941
SLC29A1	107.885	110.155	114.02	97.1143	96.2285	91.2229	-0.2058	0.000458465	0.0161198	942
SLC9A9	0.178157	0.179786	0.154571	0.390688	0.26309	0.358439	0.977987	0.000459142	0.0161264	943
PAG1	0.0775942	0.0631693	0.0146551	0.0162057	0.0174607	0.00410151	-1.96375	0.000460259	0.0161486	944
ANKLE1	0.991451	0.882062	0.933304	0.660516	0.699805	0.417926	-0.627939	0.000463911	0.0162595	945
ZNF438	3.22024	3.22688	3.54458	2.77505	2.41989	2.65632	-0.3336	0.000466701	0.0163399	946
CDH13	28.899	27.9356	30.8592	25.7535	24.8768	23.3684	-0.22789	0.000470711	0.016463	947
CDKN1A	82.4736	94.8303	81.2928	73.1015	71.4655	69.3109	-0.257797	0.000473477	0.0165422	948
FAT4	4.02189	3.76932	4.64098	5.16921	5.0117	4.69556	0.276436	0.000474753	0.0165693	949
C15orf54	10.6997	9.98797	13.5347	8.46823	9.00938	8.87858	-0.35801	0.000475297	0.0165709	950
CROT	2.45331	2.60148	2.89176	2.00938	2.14171	1.94673	-0.36238	0.000482037	0.0167882	951
SPINT2	6.83558	6.4923	7.77788	4.76733	5.78255	5.47308	-0.376277	0.000484459	0.0168548	952
FSTL5	1.23622	1.2376	1.51566	0.897548	1.08152	0.853013	-0.469271	0.000489061	0.016997	953
HOXD-AS1	12.7864	12.4063	14.3829	15.5906	15.9155	15.0767	0.252996	0.000497048	0.0172565	954
DLG1	9.64424	9.49369	8.65451	11.5411	10.8028	10.2961	0.248181	0.000499468	0.0173224	955
PRR11	9.67691	8.77613	11.0243	8.68129	7.65386	6.98103	-0.321407	0.000500134	0.0173274	956
FOSB	0.620335	0.629815	1.06051	0.422181	0.495308	0.403656	-0.780049	0.000503203	0.0174155	957
CD44	14.2512	14.3086	14.7959	12.8729	12.174	11.8676	-0.215349	0.000505966	0.0174928	958
KIF13A	7.06176	7.14243	7.61543	5.9329	6.41758	5.9124	-0.238614	0.000507105	0.0175139	959
CRIM1	213.736	210.393	230.085	185.675	185.413	189.169	-0.206223	0.00051104	0.0176314	960
TLL1	0.505	0.475198	0.616647	0.646005	0.746853	0.794132	0.472888	0.000517124	0.0178228	961
PKN3	12.2199	13.1526	12.4912	10.6932	10.621	10.5553	-0.232046	0.00051919	0.0178667	962
DDB2	24.7457	23.4284	25.1205	20.3121	20.8094	20.4761	-0.233055	0.000519477	0.0178667	963
ZNF554	1.04222	1.12392	0.99036	1.41655	1.40569	1.45817	0.453718	0.000520954	0.0178989	964
SFPQ	29.4647	24.6743	29.5002	24.0246	22.5273	22.5082	-0.258867	0.000521956	0.0179147	965
GCAT	6.27916	6.87259	6.95747	5.3768	5.01134	5.48753	-0.326705	0.000527665	0.0180919	966
NMT2	14.2473	13.8504	15.3544	11.3748	12.2727	12.4906	-0.24783	0.000530783	0.01818	967
LGR4	0.908241	0.86263	1.11427	0.742676	0.66925	0.598069	-0.502435	0.000538143	0.018413	968
UVRAG	11.626	11.248	11.8771	9.69437	9.94406	9.82926	-0.220335	0.000538698	0.018413	969
KIAA1217	0.377115	0.336247	0.316697	0.556954	0.392783	0.525396	0.526819	0.000541626	0.018494	970
BUB1	9.08573	8.60835	11.3329	8.038	7.54773	7.02773	-0.342572	0.000543814	0.0185496	971
CIT	2.03412	1.69732	1.94754	1.5757	1.53719	1.33008	-0.334978	0.000546939	0.018637	972
PKD1L1	0.929578	0.702968	0.908624	0.48789	0.641217	0.640632	-0.499036	0.000550918	0.0187533	973
RPL24	891.078	1011.02	873.935	1034.17	1100.25	1219.49	0.290188	0.000554411	0.0188339	974
MYCT1	53.5959	57.9083	52.3938	62.7366	61.5217	67.6345	0.244336	0.000554423	0.0188339	975
LOC101928621	0.16058	0.101677	0.0265374	0.557561	0.17706	0.267373	1.75292	0.000555504	0.0188513	976
CCDC104	16.5317	17.316	15.7624	19.9699	18.2548	21.378	0.280263	0.000556588	0.0188687	977
STX1A	12.0848	12.0829	10.1051	9.60766	8.47659	9.07674	-0.320665	0.000560364	0.0189773	978
ADAMTS1	9.46478	11.3564	3.12542	3.91312	4.02946	3.37354	-1.06785	0.00056191	0.0190102	979
VAT1L	0.772116	0.774082	0.765597	0.917154	1.36825	1.09515	0.573445	0.000565978	0.0191154	980
C1R-2	2.87822	3.71204	2.13293	4.1857	4.69597	4.10293	0.588884	0.000566173	0.0191154	981
SLC37A1	2.24986	2.18397	2.09566	1.74655	1.78075	1.69934	-0.303032	0.000569942	0.0192231	982
TM4SF1	318.622	323.83	329.24	369.864	361.782	366.643	0.193716	0.000570592	0.0192254	983
ANLN	16.4013	14.7457	19.4062	13.8307	13.6403	12.9831	-0.303603	0.000572917	0.0192735	984
DTX3L	6.96672	6.8363	6.60242	8.12248	7.82174	7.77211	0.233501	0.000573184	0.0192735	985
TIMELESS	6.06025	5.56927	7.05346	4.9729	5.06643	4.89478	-0.304669	0.000578083	0.0194185	986
ATF4	181.138	195.716	164.913	210.548	212.101	215.013	0.251711	0.000580695	0.0194865	987
CITED2	27.3564	26.7617	24.4394	31.7317	28.6133	33.7333	0.276309	0.000585618	0.0196318	988
FZR1	16.1328	16.6319	15.4413	13.8987	13.8325	12.6479	-0.238732	0.000591759	0.0198177	989
CXCL11	1.48367	2.29287	1.79529	2.92273	2.85198	2.37267	0.562146	0.000596015	0.01994	990
LMO7	2.02397	2.96069	1.26135	1.26113	1.20227	1.17296	-0.766682	0.000607321	0.0202967	991
RHOU	0.806361	0.69331	0.664891	0.986528	0.994738	0.979881	0.469814	0.000608432	0.0202967	992
G6PC3	33.3278	34.5241	35.0147	29.3118	27.1624	29.87	-0.236508	0.000608515	0.0202967	993
ADAM12	0.21691	0.184557	0.22404	0.356754	0.320318	0.265857	0.611209	0.00061314	0.0204304	994
ITSN2	7.43826	7.3835	7.60129	6.51284	6.32752	6.10768	-0.225918	0.000616038	0.0205063	995
BIK	0.0847554	0.201248	0.2101	0	0	0	-4.99188	0.000625527	0.0208013	996
ALDH4A1	4.5788	4.15605	3.91392	3.40061	3.50674	3.00449	-0.332333	0.000632254	0.0209903	997
TUBB2B	1.68025	2.01383	1.72556	1.11857	1.45568	1.02138	-0.563937	0.000632477	0.0209903	998
CYFIP2	1.15162	1.28775	1.20939	1.00146	0.916829	0.856415	-0.379298	0.000635463	0.0210682	999
DDA1	12.5971	12.3501	12.7559	10.6959	10.3519	10.8061	-0.226528	0.000637285	0.0211075	1000
STXBP6	0.0355119	0.0505928	0.0176061	0	0	0	-4.99176	0.000639173	0.0211489	1001
FAM64A	7.29283	7.47067	9.43777	6.64352	6.08039	5.38052	-0.401109	0.000640026	0.021156	1002
HYAL2	154.448	147.599	149.823	130.221	130.891	129.303	-0.193702	0.000641343	0.0211784	1003
RBM14	8.91996	8.23116	8.55624	7.73608	6.99942	6.48228	-0.26025	0.000643112	0.0212114	1004
LAPTM4B	43.1108	43.4824	40.9933	49.3474	48.5726	48.0946	0.211341	0.000643868	0.0212114	1005
BMPR1B	0.613221	0.576095	0.614653	0.840475	0.800044	0.806473	0.455905	0.000644263	0.0212114	1006
FAM161B	1.87554	2.08002	1.78176	2.45054	2.45191	2.44343	0.371842	0.000645043	0.021216	1007
ARSJ	12.5665	13.4603	14.2179	10.9115	11.5236	11.2052	-0.241055	0.0006485	0.0213085	1008
CANX	197.396	203.196	206.232	232.586	222.657	230.266	0.192889	0.000649717	0.0213273	1009
KAZALD1	0.361915	0.282043	0.570494	0.172977	0.201721	0.247222	-0.942163	0.000662527	0.0217263	1010
MAP7D1	61.4048	58.6649	63.8588	51.4268	51.5549	53.8582	-0.2123	0.000664466	0.0217683	1011
SPINK5	0.411026	0.310306	0.292604	0.231117	0.139449	0.163782	-0.914132	0.000665149	0.0217692	1012
CENPF	5.24829	4.54884	6.0013	4.32671	4.14462	4.16249	-0.304592	0.000666938	0.0218062	1013
WNT9B	0.0762719	0.0845151	0	0	0	0	-5.1026	0.000668339	0.0218304	1014
LOC100129215	0.0309352	0.0146908	0.0920222	0.152638	0.190041	0.154525	1.84793	0.000670449	0.0218778	1015
ZC3HAV1L	5.26932	4.7103	4.44743	5.71769	6.15185	6.05148	0.331281	0.000674787	0.0219977	1016
ZNF804A	0.456874	0.376619	0.427374	0.680536	0.619178	0.574124	0.589062	0.000675702	0.0220058	1017
NPDC1	113.097	110.279	90.5467	125.051	125.948	126.362	0.282199	0.00068235	0.0222005	1018
MDM2	10.7451	10.9124	11.1481	9.41389	9.25866	9.37318	-0.209261	0.000684522	0.0222416	1019
NDRG4	24.7371	24.0226	24.3949	21.2468	21.5749	19.3306	-0.217884	0.000684957	0.0222416	1020
HYAL1	1.13628	0.897182	0.895921	0.6905	0.67281	0.516679	-0.614969	0.000686908	0.0222831	1021
CD36	0.552759	0.557812	0.582348	0.893975	0.744443	0.705615	0.483468	0.000696022	0.0225163	1022
GPER1	0.694502	0.684516	0.727618	0.359199	0.421073	0.509096	-0.6909	0.000696175	0.0225163	1023
FN1	1096.22	1062.19	1195.33	1371.04	1222.54	1277.21	0.223889	0.000696252	0.0225163	1024
TCEA2	13.2122	12.9046	11.7107	14.7911	14.5856	15.1589	0.252032	0.000697301	0.0225163	1025
PTPN13	0.614518	0.67209	0.697036	0.786103	0.976776	0.847498	0.41741	0.000697494	0.0225163	1026
QSOX1	127.04	129.903	133.902	109.397	112.032	114.183	-0.202446	0.00069913	0.0225252	1027
RSL24D1	53.3544	61.2475	51.6806	63.4319	64.5998	74.3507	0.300241	0.00069913	0.0225252	1028
C1orf110	1.86158	1.53235	2.43039	1.36078	1.39774	1.18244	-0.542066	0.000700061	0.0225333	1029
PALD1	5.0249	4.44202	3.66111	3.62037	3.11257	3.14692	-0.394651	0.000711838	0.0228901	1030
ZFAND1	11.1586	12.0213	10.4876	13.4335	13.245	13.2669	0.262621	0.000713272	0.022914	1031
TP53	40.1643	37.8997	40.8076	34.5194	34.399	32.7467	-0.208215	0.000719327	0.0230861	1032
SYCE1L	4.88131	5.29224	5.38804	5.85715	7.92106	7.51419	0.473185	0.000724186	0.0232195	1033
GINS1	3.66118	3.71343	4.9636	3.494	2.73399	2.53373	-0.478014	0.000725185	0.0232291	1034
HSPB8	9.40053	8.06625	9.88123	7.29924	6.9017	7.41188	-0.322403	0.000728843	0.0233115	1035
LOC100506731	0.899806	0.645509	1.02509	0.577273	0.542817	0.541907	-0.608385	0.000729166	0.0233115	1036
SYF2	26.8861	28.3204	25.8929	32.52	30.4364	31.4337	0.234811	0.000730179	0.0233214	1037
LOC101927886	1.11961	1.13934	1.90313	0.438436	0.831405	0.266314	-1.35791	0.000731225	0.0233323	1038
CTSF	25.6874	26.2448	25.9477	29.1989	29.7544	31.0067	0.225016	0.000736016	0.0234625	1039
MELK	10.6344	10.1297	12.7241	9.5557	8.52915	8.45386	-0.318689	0.000741781	0.0236236	1040
NPIPA8	0.0407733	0	0	0.13412	0.269746	0.0226298	3.2352	0.000742852	0.0236259	1041
USP18	29.7782	31.6048	37.278	25.9866	26.7888	27.2839	-0.283709	0.000743281	0.0236259	1042
AGFG2	8.68748	7.784	6.58047	10.4763	9.24284	8.94	0.329934	0.000744346	0.0236368	1043
SLC5A6	8.50598	7.32113	8.11776	6.74618	6.73849	6.20972	-0.263489	0.000745052	0.0236368	1044
OSTC	148.783	155.262	160.319	173.861	174.179	185.506	0.217646	0.000746848	0.0236711	1045
IMPACT	8.44463	8.43892	7.52108	9.32998	9.6768	9.99392	0.265756	0.000757271	0.0239714	1046
PLS1	0.510874	0.340504	0.542109	0.324303	0.271063	0.218875	-0.750876	0.00075777	0.0239714	1047
IER5L	5.06687	5.36443	4.43302	5.4413	6.77465	8.32076	0.48408	0.000762369	0.0240939	1048
NET1	9.08125	8.00595	9.57718	7.54715	7.26233	7.06148	-0.268128	0.000763307	0.0240953	1049
INHBB	0.504352	0.598779	0.0125023	0.0829511	0.0953333	0.0279922	-2.38605	0.000763866	0.0240953	1050
HLA-H	0.239285	0.404032	0.237264	3.73147	0.150766	0.295125	2.22883	0.000765079	0.0241106	1051
MGRN1	11.0998	10.4716	10.9379	9.51776	9.41763	8.65533	-0.21929	0.000769123	0.0242149	1052
STEAP3	5.74895	5.4042	4.39651	6.71949	6.50093	6.06336	0.326851	0.000771125	0.0242354	1053
C12orf55	1.76187	1.66441	1.90155	1.48643	1.43301	1.34226	-0.30394	0.000771881	0.0242354	1054
SOX13	9.30005	8.5511	8.62311	8.00592	6.65761	6.94078	-0.277942	0.000771967	0.0242354	1055
ELN	5.49249	5.44681	3.36378	3.16617	3.36842	3.21652	-0.536208	0.000773294	0.024254	1056
ATP6V0D1	44.9566	42.5151	48.7254	36.5128	39.289	38.0917	-0.239757	0.000774147	0.0242578	1057
VEGFA	19.8457	20.5035	12.112	25.5334	23.5034	23.8442	0.489514	0.000776439	0.0243066	1058
NOTCH4	20.5612	18.3173	17.0095	22.4463	22.0639	21.2483	0.251529	0.000780895	0.0244231	1059
AKR1C2	0.27209	0.221508	0.279428	0.415544	0.413284	0.463828	0.755901	0.000782315	0.0244444	1060
SPIDR	7.59775	7.91241	7.20947	9.25395	8.9782	8.48869	0.250413	0.000790819	0.0246649	1061
MYEF2	5.49636	5.63264	5.88733	5.12069	4.53291	4.4301	-0.257061	0.000790863	0.0246649	1062
HEXA	51.4561	52.3032	45.9112	58.6551	58.0602	57.0073	0.231525	0.000797162	0.024838	1063
RACGAP1	8.90103	7.49954	9.37339	7.26531	7.0869	5.95766	-0.325257	0.00079811	0.0248442	1064
LOC101929555	0.125422	0.0170177	0.0710647	0	0	0	-4.99478	0.000800562	0.0248738	1065
LOC100126784	1.22054	1.19002	1.45657	1.08958	0.74521	0.83928	-0.521742	0.000800564	0.0248738	1066
FADS3	121.834	118.646	120.381	106.198	101.458	104.136	-0.193947	0.000806997	0.0250502	1067
AARS	43.5063	44.8354	39.4814	50.6849	48.2274	49.122	0.228147	0.000824131	0.0255581	1068
IFRD2	30.8304	30.4098	30.3992	25.868	26.4776	25.8477	-0.211539	0.000839119	0.0259986	1069
SPATA7	4.50492	4.38804	4.18146	5.27093	5.16901	5.36804	0.289913	0.0008401	0.0260046	1070
MOCOS	0.725674	0.548571	0.3818	0.828158	1.2737	0.77264	0.821293	0.000846759	0.0261863	1071
SH2B3	32.2959	33.2631	33.3718	29.0864	28.7279	27.637	-0.19448	0.00084879	0.0262246	1072
NUP62	23.9907	22.6905	23.9208	21.0832	19.796	19.3506	-0.21239	0.000854037	0.0263488	1073
KIF24	0.704704	0.413758	0.654288	0.428491	0.320901	0.348453	-0.674465	0.000854402	0.0263488	1074
TRANK1	1.30486	1.37302	1.2448	1.61845	1.51008	1.63423	0.294462	0.000859901	0.0264938	1075
HOXD8	7.49652	7.193	6.71732	8.52291	8.14486	9.10573	0.283409	0.000864684	0.0266164	1076
SNHG3	11.1208	9.09076	10.6343	8.77714	8.34643	6.64991	-0.357321	0.000868857	0.0266946	1077
PPL	0.19077	0.259705	0.0567477	0.0278898	0.0240397	0.0847039	-1.87995	0.000869402	0.0266946	1078
FAM43A	158.873	158.2	153.521	169.807	181.197	199.987	0.245432	0.000869643	0.0266946	1079
VAMP8	38.9808	38.4072	41.4383	32.8121	33.5455	33.0445	-0.239742	0.000881	0.0270181	1080
PLAU	12.5615	11.6028	14.8364	10.5645	10.4536	10.3786	-0.29486	0.000883666	0.0270749	1081
HSPA2	4.33019	3.54498	5.45016	3.35713	3.14171	3.0264	-0.46559	0.000888473	0.0271908	1082
CLEC12B	0.0797691	0.173173	0.259886	0.0499798	0.0753903	0.0379483	-1.58477	0.000889094	0.0271908	1083
C8orf59	25.0008	26.3025	26.1246	28.7623	30.2081	33.0031	0.265184	0.000894954	0.0273448	1084
TNFAIP3	4.62993	4.16597	3.97067	3.71392	3.33941	3.17377	-0.303545	0.000895815	0.0273459	1085
PKIG	61.7965	67.2679	69.4523	73.7783	77.6842	78.4134	0.22894	0.000904924	0.0275985	1086
MIDN	21.6552	22.1521	20.9925	24.8847	23.7754	26.0382	0.221648	0.000910448	0.0277415	1087
CYBA	49.9937	49.446	39.9896	54.7554	54.9571	63.245	0.327406	0.000911352	0.0277435	1088
ESD	58.6373	64.6673	58.2706	70.0069	72.3622	68.1783	0.230229	0.000914949	0.0278274	1089
SELK	24.4389	26.8223	27.7084	29.3409	32.0564	34.5264	0.297828	0.000919339	0.0279352	1090
LOC101929986	2.08636	2.1939	2.30095	1.55232	1.7505	1.72512	-0.369096	0.000936096	0.0284184	1091
CTSZ	255.293	235.747	287.87	209.011	224.129	213.717	-0.25003	0.000945593	0.0286756	1092
NUDCD1	12.6711	12.9511	13.9503	15.3508	15.3067	14.9068	0.220607	0.000946301	0.0286756	1093
HCFC1R1	26.7552	28.3648	27.5332	30.05	33.556	34.8362	0.269766	0.000950982	0.0287911	1094
AAK1	3.52297	3.21978	3.64199	4.00652	4.06191	3.88319	0.220505	0.000953123	0.0288296	1095
ZC3H12A	2.89174	2.98006	2.56498	2.34029	2.2682	1.89974	-0.356464	0.000968426	0.0292532	1096
ARSA	14.4697	13.3608	11.8882	16.5224	15.1261	15.48	0.263031	0.000968895	0.0292532	1097
MBD4	9.35954	9.30238	9.5095	10.9178	10.8357	10.8116	0.22607	0.000981334	0.0296018	1098
SPRYD4	4.00601	4.22354	5.22656	3.44673	3.47815	3.12764	-0.401496	0.000987641	0.0297649	1099
DYRK1B	8.09081	8.00775	8.93852	6.74947	6.96656	7.13516	-0.246277	0.000991145	0.0298434	1100
TAF6	23.2966	23.2833	24.4892	21.1934	20.3346	18.7517	-0.220608	0.000994418	0.0299147	1101
MAOA	9.46894	9.9386	9.97811	7.76036	8.34553	8.54877	-0.235736	0.00102447	0.0307696	1102
RRP36	34.0092	34.6511	39.3885	30.2601	31.2861	26.8823	-0.270946	0.00102469	0.0307696	1103
MYO5C	2.33341	1.6388	2.29074	1.45385	1.6964	1.37542	-0.446915	0.00102869	0.0308615	1104
PIGA	2.68423	2.93026	2.5953	3.24849	3.35795	3.53592	0.320496	0.0010329	0.03096	1105
MED24	20.6945	19.942	21.0895	18.2382	17.9846	16.2908	-0.215921	0.00104565	0.0313138	1106
LOC90246	3.17412	2.82022	3.4229	4.10584	3.84317	3.78315	0.33461	0.00104736	0.0313365	1107
BAIAP2L1	0.5062	0.700265	0.523749	0.337847	0.384811	0.329809	-0.696024	0.0010531	0.0314799	1108
STAP2	10.7184	10.4298	9.22418	8.13797	8.63916	7.58757	-0.299404	0.00105768	0.0315884	1109
ABCA2	7.18831	6.72638	6.02112	7.95594	7.95797	7.51806	0.249996	0.00106316	0.0317233	1110
IRS2	1.91022	1.88007	1.98565	1.55032	1.58174	1.53745	-0.28865	0.00106871	0.0318601	1111
NFKBIB	8.3703	8.1078	8.77903	6.59344	7.08262	7.09424	-0.26379	0.0010709	0.0318968	1112
SC5D	5.57515	5.84183	6.57438	5.29009	4.50114	4.89824	-0.27686	0.00107394	0.0319586	1113
SH3D19	18.8516	18.981	20.92	16.836	16.3643	16.849	-0.214137	0.00107845	0.0320374	1114
PARP16	3.07892	3.24267	3.16371	4.01574	3.60218	4.01027	0.30731	0.00107852	0.0320374	1115
SCRN1	38.7282	38.344	44.6388	33.6064	35.6787	32.7443	-0.236851	0.00108824	0.032297	1116
ASIC1	0.203884	0.242056	0.303243	0.111776	0.13649	0.141448	-0.917512	0.00109506	0.0324704	1117
IQCB1	6.41442	6.35846	6.19045	7.34051	7.50432	7.65593	0.263647	0.00109756	0.0324928	1118
FAM53C	14.2277	14.2132	15.3738	13.1192	12.1749	11.8353	-0.222184	0.00109817	0.0324928	1119
TUBA1A	280.141	268.628	308.65	246.681	249.147	234.033	-0.215079	0.00109876	0.0324928	1120
HAX1	46.8477	50.7302	42.9759	52.7616	57.4647	55.8939	0.258038	0.00110332	0.0325988	1121
STOX2	0.0115312	0.0438083	0.0304901	0.0885052	0.0472254	0.0725328	1.24954	0.00110862	0.032726	1122
HDHD1	12.7413	12.4149	11.9464	9.82639	10.8564	10.1677	-0.247553	0.00111413	0.0328593	1123
SLC25A37	15.4977	16.5149	11.2235	19.1075	17.6705	18.5707	0.371905	0.00112262	0.0330804	1124
UCHL1	148.717	144.695	175.215	132.413	131.724	126.113	-0.246532	0.00112479	0.0331148	1125
EIF2S2	72.4672	74.8214	74.8217	82.0722	83.8924	85.3352	0.195332	0.00112849	0.0331672	1126
LMNB2	45.682	42.7602	49.5043	38.8946	39.8046	38.5453	-0.216912	0.00112857	0.0331672	1127
FILIP1	1.82735	1.72213	2.57041	1.2348	1.37896	1.61172	-0.515211	0.00113027	0.0331876	1128
PDK4	7.08392	7.8789	3.96121	9.35908	9.05741	9.63229	0.582683	0.0011349	0.0332941	1129
RP11-506B6.6	0.182247	0.103857	0.361417	0	0.0344486	0.0404599	-2.85332	0.00114308	0.0335043	1130
TRIM37	14.0979	14.0812	16.8575	12.2104	12.4304	12.5842	-0.257051	0.00114829	0.0336273	1131
LRRC56	0.498977	0.385059	0.453534	0.683893	0.756504	0.565418	0.61051	0.00116001	0.0339406	1132
GVINP1	0.244875	0.280849	0.316108	0.359687	0.397367	0.441064	0.52432	0.00116116	0.0339441	1133
KCNN4	0.312665	0.433072	0.0258355	0.0142845	0.0738756	0.0433834	-2.47064	0.00117025	0.0341799	1134
LOC101927809	2.65607	4.26916	2.296	4.48048	4.76309	5.36745	0.672254	0.0011773	0.0343266	1135
IL1A	0.234481	0.275107	0.43765	0.0756183	0.234646	0.0918638	-1.1621	0.00117735	0.0343266	1136
LINC00520	0.85886	2.44719	0.329031	0.449456	0.258273	0.303341	-1.83508	0.00118675	0.0345703	1137
CUBN	0.653188	0.6461	0.832243	0.512103	0.518175	0.556002	-0.408674	0.001188	0.0345763	1138
DEPDC1B	3.32249	2.91053	3.72623	2.93563	2.19503	1.93354	-0.479701	0.00119972	0.0348867	1139
TIFA	5.23059	5.70436	6.05952	4.71209	4.58327	4.4494	-0.289369	0.00120781	0.0350751	1140
S100A1	2.17567	1.80811	1.34832	0.969136	0.706834	0.981118	-0.994758	0.00120832	0.0350751	1141
TP53INP2	12.0434	12.2191	12.5432	10.7594	10.6148	9.89334	-0.218033	0.00121406	0.035211	1142
CCDC23	14.879	13.8915	16.2589	17.9792	18.7497	17.8082	0.295421	0.00121804	0.0352953	1143
SLC35F2	22.8117	23.9648	26.6802	20.508	21.2194	19.9074	-0.235596	0.00122138	0.0353612	1144
CDKN2B	0.699456	0.731725	0.974991	0.477944	0.402385	0.652639	-0.641698	0.00123329	0.0356748	1145
OLFML3	0.664182	0.613304	0.658574	0.222523	0.435919	0.409589	-0.822182	0.00123554	0.035685	1146
LIF	0.138511	0.140952	0.0490507	0.0325444	0.0187012	0.043929	-1.76542	0.00123579	0.035685	1147
UNC5A	0.00884687	0.0168052	0.0350887	0.0679024	0.108696	0.0589216	1.94116	0.00123943	0.0357587	1148
ZNF776	2.45735	2.20347	2.46687	2.95381	2.92831	2.70231	0.287019	0.00124767	0.0359533	1149
NOL3	5.35293	5.68936	4.81803	6.34098	6.59489	6.36633	0.300012	0.0012486	0.0359533	1150
BLOC1S6	14.0598	15.0083	15.4246	17.1241	16.7456	17.1993	0.215555	0.00124943	0.0359533	1151
PLEC	22.7691	19.0424	20.2977	17.071	17.5104	17.6469	-0.23221	0.00125138	0.0359784	1152
CAMK2D	7.48983	8.27243	7.03375	8.98467	8.80824	8.92821	0.245203	0.00126282	0.0362757	1153
WHSC1	9.78315	8.96842	9.60676	8.09772	8.44377	7.76471	-0.204852	0.00126754	0.0363796	1154
CC2D2A	2.06596	2.01795	2.07761	2.43902	2.44069	2.44963	0.267466	0.00127194	0.0364745	1155
PTGS1	17.049	18.1117	15.5484	20.396	19.2755	19.2554	0.232721	0.00127418	0.0365071	1156
DLG3	0.457985	0.463231	0.448221	0.632601	0.584622	0.647024	0.457525	0.00128011	0.0366453	1157
CCND2	0.246292	0.228218	0.202518	0.368853	0.386062	0.28006	0.634713	0.00128367	0.0367153	1158
SLC16A2	2.22362	1.87111	1.91473	2.8338	2.53477	2.26259	0.362045	0.00129698	0.0370641	1159
SCAI	0.752859	0.739922	0.597202	0.8219	0.968302	0.886562	0.375795	0.00130358	0.0372207	1160
NDUFB5	44.619	50.8902	46.8893	52.8123	55.4334	60.0267	0.257644	0.00130491	0.0372265	1161
C9orf41	4.01968	3.96154	4.48279	4.9571	4.99684	4.82941	0.264062	0.00131093	0.0373452	1162
WASF3	11.0797	10.1781	11.6828	9.66927	9.02899	9.03583	-0.231109	0.00131133	0.0373452	1163
KRTCAP3	0.948663	0.643587	0.470327	0.408643	0.288189	0.225652	-1.13393	0.00132087	0.0375845	1164
HNRNPA2B1	177.944	163.592	197.117	154.361	152.923	147.221	-0.227572	0.0013228	0.0376073	1165
SENP7	3.76301	3.79648	3.87058	4.49412	4.33119	4.58435	0.246382	0.00133205	0.0378316	1166
NEFH	1.06365	0.999921	0.990093	1.53518	1.2617	1.28911	0.433147	0.00133297	0.0378316	1167
PFAS	8.6572	7.9844	8.3143	7.31754	7.25483	6.18393	-0.248071	0.00134244	0.0380676	1168
TRIM25	13.2534	12.4876	13.4692	11.0859	11.6288	10.7625	-0.210045	0.00134382	0.0380742	1169
SLC25A1	42.9594	41.8664	43.7079	36.8638	36.09	37.596	-0.200432	0.00135364	0.0383197	1170
TTC39C	0.482876	0.476494	0.429053	0.639477	0.557126	0.744839	0.492491	0.00135762	0.0383994	1171
LAMP1	170.925	159.879	174.038	141.633	142.593	149.773	-0.200458	0.00136009	0.0384364	1172
OAS2	0.464808	0.584476	0.623167	0.358908	0.420732	0.356078	-0.535228	0.00136145	0.0384422	1173
CEP290	2.94209	3.02456	3.14817	3.55424	3.49932	3.50321	0.228641	0.00136493	0.0385077	1174
UGCG	20.0335	21.4413	21.8845	23.2185	24.0878	26.7378	0.242246	0.00138126	0.0389351	1175
HTRA1	143.332	149.089	153.323	166.12	165.081	173.651	0.196902	0.00138658	0.0390518	1176
APOA1BP	57.4626	54.8164	59.478	50.3259	49.7117	46.4292	-0.212298	0.00138954	0.0391019	1177
ALDOC	11.8106	12.4973	10.0997	13.9495	13.9341	13.5281	0.283391	0.00139456	0.03921	1178
EDN1	260.124	267.244	302.549	317.988	306.916	342.412	0.238758	0.0013994	0.0393126	1179
SH3YL1	1.78748	1.72955	1.56192	2.16204	1.91109	2.12057	0.300328	0.00141375	0.039682	1180
BCAR3	12.0275	11.8427	12.6322	10.7241	9.93571	10.3556	-0.218656	0.00143302	0.040189	1181
WNT9A	1.95416	1.33015	1.64701	0.964207	1.26204	0.723057	-0.701555	0.00143494	0.0402088	1182
E2F8	3.71307	3.78747	3.29841	4.86322	4.56683	3.90706	0.320975	0.00144001	0.0403167	1183
AGRN	48.3272	47.747	44.2564	38.3944	40.7987	40.7291	-0.209452	0.00144342	0.0403781	1184
EDIL3	31.4858	33.8532	34.8795	37.2397	37.303	42.5881	0.242501	0.00144591	0.0404134	1185
LRFN1	0.83192	0.64648	0.662417	0.925999	1.00069	1.14732	0.538551	0.00144898	0.0404448	1186
GNAI2	316.563	320.491	318.815	281.883	282.889	272.598	-0.174045	0.00145068	0.0404448	1187
AASS	5.76556	5.22565	5.71018	4.89141	4.59945	4.56924	-0.2313	0.00145069	0.0404448	1188
P4HA1	50.7805	57.6067	46.5133	59.2925	60.5388	64.3821	0.26664	0.00145492	0.0405286	1189
PPAPDC2	2.60118	2.9209	2.86131	3.71369	3.30346	3.38365	0.324916	0.00146936	0.0408963	1190
ST7	5.30217	4.68399	6.1822	4.21667	4.28662	4.15535	-0.33409	0.00148231	0.041222	1191
IQSEC2	1.24926	1.31142	1.28385	1.0204	1.03728	0.999331	-0.3131	0.00148445	0.0412471	1192
TJP2	24.8325	24.7634	26.6743	21.9741	22.4464	21.4448	-0.19425	0.00149138	0.0414049	1193
MGST3	46.1814	51.6621	47.3891	53.2582	55.9764	61.6767	0.251934	0.00149543	0.0414645	1194
FLJ42627	0.971794	0.847864	1.00841	1.22042	1.21748	1.12262	0.351746	0.00149603	0.0414645	1195
FAM131C	1.69156	2.67768	0.93182	0.72129	0.932577	0.91276	-1.02887	0.00150188	0.0415919	1196
ZNF335	5.90914	5.30015	5.22361	4.55977	4.45073	4.61615	-0.253269	0.00150334	0.0415976	1197
SLC38A1	16.7981	15.8046	16.9975	18.6495	18.6694	18.5385	0.188801	0.00151074	0.0417673	1198
UGGT2	7.40396	7.21882	7.9424	8.63909	8.97913	8.43679	0.225493	0.00151691	0.0419029	1199
SRRM3	2.41244	2.41858	2.40314	3.36769	3.02946	2.64068	0.3378	0.00152026	0.0419604	1200
CCNG2	7.26711	7.43471	7.47643	8.43738	8.2767	8.77919	0.21749	0.00152616	0.0420678	1201
FSIP2	0.00383642	0.0109313	0.00570604	0.0273424	0.0126904	0.0234219	1.57496	0.00152669	0.0420678	1202
CCDC86	22.6482	22.9956	25.2393	19.8445	20.0411	20.0231	-0.225268	0.00152975	0.0421171	1203
FBN1	19.3245	17.5931	21.7773	16.895	16.6449	15.3482	-0.246316	0.00153156	0.0421319	1204
C4orf3	33.1191	32.4653	33.1161	35.5131	37.5538	41.6295	0.234485	0.00153358	0.0421525	1205
PPARG	3.90031	4.6979	3.21696	4.93751	5.02665	5.84476	0.434353	0.0015383	0.0422471	1206
CEP55	14.545	12.9782	18.2159	12.8351	11.4077	11.477	-0.339289	0.00154963	0.0425231	1207
ATP8B1	15.8027	15.8926	14.7528	13.1616	13.6476	13.0112	-0.205011	0.00155395	0.0426063	1208
E4F1	9.11864	8.99117	9.2082	7.98551	7.72226	7.41832	-0.22324	0.00155623	0.0426335	1209
WDR54	12.6746	14.9571	11.0313	16.3482	16.4439	15.3661	0.332314	0.00155916	0.0426785	1210
DRAM1	15.1262	15.6008	18.1632	13.6233	13.6495	13.4248	-0.247098	0.00156933	0.0428939	1211
ATAD3B	7.50431	5.91625	7.03243	5.79744	5.59046	5.00889	-0.300475	0.00156962	0.0428939	1212
SUGT1P3	0.268984	0.0364965	0.228611	0	0	0.0426542	-3.29381	0.00158232	0.0432053	1213
POLD1	12.037	11.9775	11.8239	10.1762	10.5151	9.7651	-0.216988	0.00158697	0.0432965	1214
MBNL1	26.4268	24.6658	28.1837	23.3344	22.1658	22.4417	-0.205311	0.00159427	0.0434599	1215
TYRO3	5.30886	6.40423	5.45564	4.75048	4.6618	4.43667	-0.294168	0.00159892	0.0435508	1216
KLF6	56.0656	60.1449	55.429	64.4854	64.3274	65.975	0.199316	0.00160041	0.0435556	1217
PKMYT1	2.93402	3.04622	3.69361	2.58628	2.46033	2.34685	-0.370176	0.00160685	0.04369	1218
SPPL2A	15.086	15.555	16.7824	13.4305	13.6477	12.7929	-0.232427	0.00160799	0.04369	1219
DTL	2.61802	2.18615	2.9792	2.09996	1.99273	1.84311	-0.371935	0.00161274	0.0437712	1220
RGS3	29.3589	29.3719	31.8249	24.8033	26.4298	26.4046	-0.20433	0.00161393	0.0437712	1221
CAD	14.8692	12.6931	14.5146	12.4534	11.8636	11.0369	-0.233819	0.00161494	0.0437712	1222
CDT1	4.89161	4.47388	4.76049	3.75777	3.70989	3.92154	-0.293909	0.00162848	0.0441021	1223
HEXIM1	6.29633	6.52523	8.01736	5.84875	5.72735	5.13408	-0.300845	0.0016412	0.0444102	1224
NAPA	29.6313	30.8567	31.5762	28.0289	25.4743	25.171	-0.210548	0.00164816	0.0445622	1225
PRSS23	179.888	181.743	189.037	157.566	156.094	164.737	-0.185597	0.00165727	0.044772	1226
OSBP2	2.14341	1.95182	1.79666	1.53449	1.42011	1.6434	-0.343401	0.00166821	0.0450073	1227
WSCD1	17.9033	17.2642	12.6622	19.7549	20.8195	19.2063	0.338123	0.0016687	0.0450073	1228
H6PD	20.4762	19.6515	19.4328	22.4161	23.3633	21.5031	0.193021	0.00167562	0.0451573	1229
MACC1	0.030866	0.016752	0.021861	0.00483482	0.00416738	0	-2.68688	0.00167954	0.0451911	1230
KRT19	20.5636	25.0069	18.5388	15.7441	16.2692	17.8587	-0.346512	0.00167961	0.0451911	1231
UHRF1	10.9691	10.3638	13.0291	9.37442	9.92413	8.61984	-0.281089	0.00168635	0.0453356	1232
CSK	26.1	26.0724	28.0315	23.1496	23.078	22.7179	-0.200933	0.00169197	0.04545	1233
TRIP13	10.0861	8.57812	11.9543	8.68604	7.22472	7.79242	-0.352482	0.00169811	0.0455779	1234
VPS18	11.9862	12.6251	12.8	10.4822	10.7892	10.5887	-0.21444	0.00170178	0.0456393	1235
CASKIN2	8.63074	8.0344	7.29004	5.98407	6.80853	6.79367	-0.272343	0.00171336	0.0459129	1236
SGMS1	3.75683	3.53659	3.85698	2.7158	3.28353	2.9708	-0.292925	0.0017199	0.0460508	1237
SRRT	28.8488	26.5768	32.4843	26.2893	24.0992	22.4148	-0.254986	0.00174345	0.0466436	1238
UNC5B	0.720968	0.901881	0.104617	0.244226	0.138494	0.117116	-1.77715	0.00174723	0.0467069	1239
RAD54L	2.25935	1.69477	2.21482	1.71723	1.34671	1.41072	-0.447665	0.00175815	0.046961	1240
PACS1	27.1396	25.5589	23.6065	29.8655	29.534	28.1355	0.214858	0.0017677	0.0471781	1241
TUBA4A	4.78255	4.87884	4.31771	3.30173	4.14335	3.44086	-0.339266	0.00177765	0.0473775	1242
HIC1	12.6317	12.1654	9.1775	12.8105	14.7107	15.5654	0.360201	0.00177803	0.0473775	1243
RHBDD3	8.89051	8.27202	8.79912	6.93205	7.56223	6.9812	-0.254074	0.00178421	0.0475038	1244
ZWINT	10.258	9.2966	12.5589	8.47863	8.6218	8.08366	-0.331818	0.00179435	0.0477355	1245
DOCK2	0.259217	0.332368	0.308434	0.184746	0.220489	0.143869	-0.682253	0.00179921	0.0478263	1246
CITED4	9.10326	8.73524	10.1741	6.79152	6.88876	8.19502	-0.340688	0.00180334	0.0478978	1247
SETX	7.82878	7.47238	8.12901	9.19361	9.05177	8.38162	0.201753	0.00181392	0.0481232	1248
ADAMTS18	8.76119	7.74532	10.3152	7.11143	7.62351	6.87417	-0.293015	0.00181473	0.0481232	1249
MARK4	17.3314	17.5365	15.1381	19.5355	18.5494	20.1361	0.235847	0.00182036	0.0482338	1250
TNFRSF12A	95.0419	95.913	111.917	81.191	83.3585	88.4006	-0.242039	0.00182506	0.0483196	1251
ATP5E	39.558	41.1538	40.2274	44.8873	49.2981	48.71	0.258518	0.00183696	0.0485632	1252
ENDOD1	13.614	14.4588	9.99204	15.5785	16.9333	15.5036	0.351197	0.00183734	0.0485632	1253
PJA2	30.7477	31.4173	30.9898	35.0782	34.124	35.5119	0.185618	0.00183866	0.0485632	1254
PPIL1	21.8321	22.0165	22.7083	25.8758	24.611	25.757	0.212392	0.00184038	0.04857	1255
CD320	40.5474	36.6714	41.2614	34.7602	32.7381	32.8965	-0.221816	0.00184554	0.0486673	1256
EEF1A2	27.3465	57.2978	1.37673	8.09742	7.34093	7.52743	-1.89495	0.00184906	0.0487212	1257
SH3RF3	8.3727	8.69814	8.44059	9.65478	9.71839	9.62638	0.201734	0.0018592	0.0489495	1258
RPS3A	614.678	645.038	575.26	680.278	702.096	703.61	0.201872	0.00186354	0.0490248	1259
IL31RA	0.415712	0.462041	0.482364	0.252154	0.300939	0.304362	-0.644169	0.00186832	0.0491116	1260
TRDMT1	0.66314	0.64368	0.708121	0.503387	0.44767	0.578367	-0.385762	0.00187094	0.0491415	1261
TARBP2	10.1532	9.45168	10.4302	8.28387	8.04626	8.8483	-0.237759	0.00187724	0.049268	1262
CD82	14.7982	14.7847	11.7916	10.7317	11.5707	10.9942	-0.296153	0.00190481	0.049952	1263
PPRC1	11.1373	10.2425	10.7601	9.89631	8.83556	8.33359	-0.231422	0.00191775	0.0502514	1264
APOBEC3B	1.52301	2.26954	2.29126	1.32443	1.19123	1.48655	-0.594094	0.00192044	0.0502821	1265
NAV2	3.91065	3.6674	4.13854	3.48371	3.28877	3.12883	-0.225625	0.00192613	0.0503912	1266
MDFI	30.2537	29.5165	32.5188	34.8996	34.3961	35.7683	0.204318	0.0019361	0.0505779	1267
RPL3	2279.72	2369.24	1986.95	2513.16	2610.5	2564.53	0.229045	0.00193769	0.0505779	1268
TNS1	13.0341	12.7675	9.15712	14.9313	14.6053	14.1521	0.337601	0.00193785	0.0505779	1269
MEX3B	8.78652	9.01897	8.02034	9.62163	10.164	10.5026	0.246822	0.00194779	0.050763	1270
FZD7	0.115358	0.0996047	0.166377	0.241476	0.26761	0.221179	0.957516	0.001948	0.050763	1271
CADM4	6.41282	6.47805	7.4981	4.9383	5.57033	5.69884	-0.312241	0.00195261	0.0508431	1272
EHD4	96.8202	98.267	100.472	84.3104	88.195	84.888	-0.182181	0.00196441	0.0511101	1273
RIPK3	3.17453	2.7156	3.10604	2.12075	2.40419	2.21697	-0.393342	0.00196855	0.0511777	1274
LTBP4	32.6824	32.6538	23.3197	37.2825	35.7585	37.5706	0.335418	0.00197264	0.0512064	1275
ARHGDIB	418.074	421.778	435.39	485.865	474.476	462.71	0.175115	0.00197422	0.0512064	1276
CLCN7	20.8715	19.9141	20.9985	18.243	17.9646	17.2487	-0.191618	0.00197429	0.0512064	1277
ERI1	5.11711	5.1297	5.23945	6.18741	5.64883	6.13418	0.23004	0.00197677	0.0512126	1278
HTRA2	9.72431	9.26604	8.19744	10.4367	10.6424	11.2162	0.265059	0.00197762	0.0512126	1279
HLTF	6.8681	7.27586	7.84286	9.28509	8.1959	8.21023	0.240559	0.00198212	0.0512888	1280
CDCA3	6.05132	4.95611	6.39154	3.84643	4.60018	4.72146	-0.381094	0.0020048	0.0518189	1281
TUBE1	3.70981	4.09127	3.50415	4.5111	4.43672	5.24995	0.342348	0.00200573	0.0518189	1282
RASGEF1A	0.346456	0.380674	0.478249	0.253253	0.308177	0.203599	-0.624029	0.00202551	0.052289	1283
KIF4A	6.37059	5.47968	7.23318	5.07655	5.51208	4.23296	-0.345154	0.00203333	0.0524496	1284
C2CD4B	4.27948	5.23282	5.81872	3.39983	3.48753	4.29522	-0.440194	0.00203489	0.0524496	1285
C1orf63	19.3955	18.8939	18.9257	23.1658	20.5189	22.0436	0.215934	0.00204237	0.0526012	1286
CD99P1	3.73899	3.53965	3.44174	4.24659	4.31646	4.20446	0.269758	0.0020513	0.0527904	1287
FDPS	96.2446	100.983	124.293	88.0802	89.71	86.1751	-0.266986	0.00206113	0.0529713	1288
GPX7	6.5307	6.66831	6.39716	7.97563	7.3379	7.75828	0.250527	0.00206193	0.0529713	1289
ARHGAP24	13.8619	13.4392	14.7917	12.2751	12.2716	11.6583	-0.199903	0.00206313	0.0529713	1290
AK5	1.02479	1.30071	1.23784	1.6344	1.49683	1.46846	0.381903	0.00206697	0.0530288	1291
BVES	1.9743	1.84202	1.65326	2.25656	2.189	2.19153	0.295473	0.00207585	0.0531633	1292
SERPINA5	0.328341	0.229786	0.205622	0.530551	0.440977	0.422015	0.878786	0.00207601	0.0531633	1293
PRSS3	7.47888	7.48806	7.04495	5.53526	6.09645	5.77665	-0.319165	0.00207845	0.0531633	1294
ME3	11.3329	10.0342	9.86092	8.52545	8.88956	8.6458	-0.242851	0.00207864	0.0531633	1295
EXOC3L1	3.76849	4.3166	4.18572	3.1212	3.14891	3.41114	-0.326863	0.00208239	0.0532091	1296
FLNC	27.2039	24.1756	24.9077	22.2977	22.0163	21.4655	-0.19657	0.00208364	0.0532091	1297
COPS8	32.9625	33.272	33.7529	37.4196	37.9554	37.1682	0.187837	0.00208907	0.0533067	1298
LOC100507054	1.82264	2.55111	1.85481	3.1029	3.08254	2.98154	0.568994	0.00209716	0.053472	1299
SLC2A4RG	30.6395	29.6057	25.5662	32.1963	33.0274	36.1154	0.257012	0.00210879	0.053727	1300
RASGRP2	1.71663	1.7353	0.955585	2.37756	2.38141	1.86093	0.60179	0.00212182	0.0540176	1301
CPLX1	3.05725	2.63486	1.4783	4.36613	3.5672	3.26795	0.657291	0.00212618	0.0540869	1302
DARS	23.3237	25.5553	21.5574	27.538	26.3666	28.4577	0.241593	0.00213158	0.0541827	1303
CSNK1G2	28.5424	27.7691	29.5073	23.2947	24.3483	25.8113	-0.206731	0.00214276	0.0544252	1304
KDSR	8.55851	8.76077	8.59367	9.76599	9.84394	9.84377	0.201686	0.00214941	0.0545523	1305
PDLIM2	7.64859	9.22131	7.46103	9.22512	9.83369	10.0352	0.274279	0.00215268	0.0545932	1306
SMC2	5.72455	5.70496	6.51525	4.94835	5.28308	4.71778	-0.24486	0.00217865	0.0552098	1307
ADIRF	7.69256	7.47749	2.91995	2.63584	3.35115	3.33553	-0.937616	0.00218087	0.0552236	1308
ICAM5	0.107624	0.153329	0.0666972	0.0590034	0.0254291	0	-1.88701	0.00218628	0.0553185	1309
SLC44A1	11.9878	11.7621	11.722	12.9772	13.154	13.9044	0.191931	0.00219187	0.0554174	1310
SOX18	61.7751	55.2307	54.231	61.3196	66.3985	79.2996	0.292177	0.00219979	0.0555536	1311
PPIF	15.5619	14.7465	15.6959	12.7387	13.8137	12.3415	-0.223084	0.00220061	0.0555536	1312
POLE2	2.0764	2.46515	2.1824	1.41156	1.68768	1.75169	-0.453045	0.00220964	0.0557391	1313
TPPP3	0.799378	0.726223	0.689242	0.533519	0.328477	0.231478	-0.99736	0.00221354	0.0557937	1314
TMEFF1	0.373643	0.32402	0.370488	0.391877	0.629498	0.847542	0.822561	0.00221517	0.0557937	1315
ZNF277	10.4309	11.6629	9.59768	12.1294	12.5147	12.93	0.26173	0.0022334	0.0562101	1316
JUND	42.6696	40.4095	45.1857	27.4987	32.6663	39.8739	-0.339333	0.00224721	0.0565148	1317
MLLT3	2.13866	2.29477	2.2295	2.61117	2.56755	2.68194	0.254174	0.00226116	0.0568194	1318
CAMK1D	0.420395	0.448084	0.347371	0.527533	0.520929	0.58072	0.434698	0.00226276	0.0568194	1319
AFG3L1P	3.14561	2.66333	2.85229	2.38259	2.39596	2.07895	-0.316638	0.00226827	0.0569146	1320
RP11-98I9.4	0.581791	0.529549	0.432659	0.797396	0.962245	0.807255	0.754515	0.00228066	0.0571822	1321
ALAS1	20.4894	18.8973	22.2599	17.8609	17.5434	16.546	-0.229098	0.00229556	0.0575122	1322
PROM1	0.173259	0.313445	0.171797	0.379948	0.38208	0.31138	0.714623	0.00229979	0.0575747	1323
DCLRE1C	1.39361	1.33452	1.37047	1.7733	1.62064	1.55968	0.289649	0.00230763	0.0577274	1324
ZNF136	0.9997	1.18917	1.049	1.17064	1.5319	1.75612	0.47829	0.00232159	0.0580327	1325
IP6K2	16.2074	14.5231	15.6217	13.5945	13.2413	12.7944	-0.208564	0.00232365	0.0580403	1326
ZCCHC5	0.122012	0.0289711	0.120982	0.0334457	0	0.0169296	-2.34214	0.00234136	0.0584388	1327
TNRC6C-AS1	0.481237	0.613436	0.389274	0.652637	0.861766	0.730993	0.616457	0.00234716	0.0585394	1328
CALR	1065.44	1097.68	1134.8	1215.29	1200.08	1297.62	0.188509	0.00236688	0.0589869	1329
CCNF	6.88643	6.44218	8.0613	5.87742	6.14337	5.3854	-0.278391	0.00237084	0.0590114	1330
GBF1	14.4769	13.3862	14.7895	12.7788	12.3105	11.5382	-0.202466	0.00237143	0.0590114	1331
FAM60A	20.9261	23.541	24.2451	26.574	25.4426	27.1778	0.221488	0.00237492	0.0590539	1332
PTPN21	4.23885	4.27198	4.89835	3.53952	4.0002	3.45706	-0.266588	0.00239226	0.0594403	1333
CWF19L2	3.95241	3.33292	3.65044	4.54971	4.46857	4.1276	0.284317	0.00239815	0.0595422	1334
ZNF766	4.52613	5.179	4.35474	5.58128	5.81358	5.54592	0.285275	0.00240875	0.0597604	1335
KDM4B	12.0834	12.6209	11.8067	12.8551	14.7562	14.7581	0.232433	0.00244226	0.0605464	1336
CD276	28.1122	26.9921	29.267	24.9072	24.9415	23.0357	-0.193742	0.00245951	0.0609285	1337
NOS3	13.3992	11.7729	12.5119	10.7246	10.7727	10.7644	-0.20648	0.00247178	0.0611548	1338
SERINC4	1.13113	1.11971	0.963607	0.943287	0.647443	0.530527	-0.586294	0.00247234	0.0611548	1339
MTSS1	11.5826	11.5522	11.0484	9.91661	10.0426	9.57194	-0.193924	0.00247755	0.061238	1340
SFT2D3	3.96532	4.0391	4.54441	4.64718	5.07834	5.83693	0.327742	0.00248654	0.0614145	1341
BAX	91.4487	88.414	96.8444	78.045	80.6376	80.5214	-0.19245	0.00248855	0.0614183	1342
C14orf2	54.4618	56.4747	61.698	63.7547	65.2314	71.3573	0.232145	0.00249458	0.0615213	1343
MGMT	7.54587	7.94535	7.06181	8.52174	8.97467	10.227	0.313275	0.0024987	0.0615769	1344
GCA	1.63359	1.26423	1.32983	1.95704	1.6964	1.76856	0.374822	0.00251276	0.0618774	1345
ULBP1	0.814079	0.978577	0.794593	1.17156	1.44261	1.00249	0.505867	0.00252172	0.0620288	1346
SPNS1	32.848	31.9564	31.2164	28.2378	26.7703	27.9372	-0.194687	0.00252265	0.0620288	1347
ZBTB12	2.96669	2.5092	2.53368	3.30038	3.909	3.14888	0.394463	0.00252813	0.0621087	1348
EBF4	4.77565	4.57514	3.47622	5.81146	5.57012	4.94872	0.364468	0.00253098	0.0621087	1349
SSR4	102.047	97.7577	95.6518	108.554	110.287	114.927	0.193193	0.00253153	0.0621087	1350
COL9A3	0.308786	0.355022	0.145032	0.142558	0.122878	0.0721602	-1.22651	0.00254381	0.0623638	1351
IQGAP1	43.9604	43.5563	47.5157	39.6401	38.9872	39.0143	-0.181669	0.00255039	0.0624789	1352
ALG12	16.6815	17.6688	15.7819	19.3722	19.0926	19.1587	0.217158	0.00256604	0.0628093	1353
B3GNT5	8.74078	9.27088	9.37596	8.10414	7.44855	7.80303	-0.21393	0.00256767	0.0628093	1354
FLJ10038	0.332926	0.393645	0.3638	0.543841	0.513715	0.475145	0.505778	0.00256973	0.0628134	1355
TMED7-TICAM2	0.0222696	0.0211512	0.0441632	0.0732541	0.105236	0.1236	1.76118	0.00258491	0.0631379	1356
PAF1	27.1809	25.1814	25.8136	23.3054	22.8723	20.5326	-0.21143	0.00259273	0.0632822	1357
WWP2	6.05254	5.9125	6.26699	5.43575	5.2647	4.79609	-0.217113	0.00260098	0.0634368	1358
PKHD1L1	0.726066	0.560986	0.625658	0.786633	0.814193	0.764376	0.326157	0.00260719	0.0635414	1359
NRG3	6.20508	6.67926	5.57081	7.4577	7.09192	7.16546	0.250141	0.00261277	0.0636306	1360
IPO9	11.5186	10.6982	12.7614	10.1706	10.2745	8.92978	-0.234437	0.00262469	0.0638536	1361
EFEMP2	80.4204	82.7623	72.7316	87.5149	89.4795	93.4527	0.214029	0.00262579	0.0638536	1362
ULBP2	3.93793	3.88077	4.40377	5.19438	5.09294	5.02853	0.342691	0.00263017	0.0639132	1363
MAGT1	30.0033	30.8617	31.7313	35.0667	33.3386	36.2248	0.193164	0.00263903	0.0640815	1364
TSKU	12.2134	11.8193	11.4444	13.4491	13.4073	13.4291	0.200347	0.0026439	0.0641403	1365
SKA1	3.81992	3.77268	4.07586	2.94405	3.44019	2.93435	-0.302268	0.00264532	0.0641403	1366
ANKRD52	13.5817	12.6116	14.1795	12.4109	11.3899	10.4875	-0.218899	0.00267504	0.0648135	1367
APOL2	10.5011	9.79238	10.0338	8.92221	8.6701	8.39671	-0.205488	0.002678	0.0648376	1368
CTSD	155.837	149.384	142.129	128.445	127.937	131.744	-0.187761	0.0026806	0.0648532	1369
TMEM53	1.26368	1.26599	1.1157	0.626365	0.932549	0.903124	-0.540947	0.00268736	0.0649295	1370
SLTM	13.5796	12.8976	14.6169	12.5307	11.3133	11.0522	-0.21916	0.00268851	0.0649295	1371
CARS	26.4947	25.3203	24.5866	28.0443	28.9634	29.5619	0.197595	0.00269024	0.0649295	1372
KLC2	13.7997	12.6725	12.8502	11.7986	11.1623	10.3949	-0.220314	0.00269159	0.0649295	1373
ERCC6	2.63611	2.48667	2.7519	2.15674	2.1646	2.27313	-0.238722	0.0026992	0.0650657	1374
ELOVL1	67.521	67.9959	66.4128	59.7783	60.096	55.6479	-0.185233	0.00271098	0.0653021	1375
E2F1	4.99589	4.75921	6.9263	4.2478	4.31169	3.90183	-0.401662	0.00271488	0.0653485	1376
GTPBP6	26.1411	25.0822	23.2886	19.3459	22.1074	21.0688	-0.234886	0.0027217	0.065465	1377
MKI67	7.25315	6.11972	8.42042	6.54485	5.6078	5.08214	-0.321663	0.00273244	0.0656758	1378
ALKBH7	15.5679	16.5296	14.68	16.364	19.3774	21.171	0.300617	0.00275181	0.0660934	1379
TMEM204	11.9466	12.0094	12.6844	13.6788	14.0286	14.7398	0.229272	0.00275741	0.0661798	1380
RPA3-AS1	1.43918	1.38378	1.3918	1.09098	1.05792	0.788905	-0.497132	0.00277332	0.0665134	1381
CHRNE	0.410426	0.592519	0.667416	0.900042	0.682698	1.02051	0.642148	0.00277685	0.0665499	1382
MCM2	11.1819	10.6203	11.9781	10.0762	9.73001	8.29609	-0.247791	0.00280845	0.0672585	1383
DECR1	34.1158	33.5631	35.8364	37.7244	40.3875	40.0468	0.208818	0.00281948	0.067474	1384
ELP2	24.6039	26.4696	22.7206	27.6999	28.5997	28.71	0.220738	0.00282783	0.0676249	1385
TUBA1C	198.211	193.419	208.554	183.401	174.28	162.749	-0.188949	0.00283495	0.0677462	1386
CKS1B	35.8841	31.8818	37.6613	31.4863	29.329	26.6843	-0.25125	0.00284623	0.0679668	1387
CLUH	13.5135	12.9878	13.5525	11.7624	11.7756	11.2968	-0.18403	0.00288998	0.0689617	1388
LAMB2	78.3243	70.7321	68.6308	64.6543	63.5757	58.1673	-0.207173	0.00289701	0.0690798	1389
MICALL1	16.3057	14.5313	16.2258	13.776	13.5167	13.1618	-0.200712	0.00290365	0.0691884	1390
POR	21.6232	21.2741	22.4502	17.7731	19.1991	18.9974	-0.205448	0.00290901	0.0692662	1391
SMPD4	16.7364	14.6623	16.8233	13.7993	14.1629	13.1578	-0.211811	0.00291284	0.0693076	1392
EDC4	18.8373	16.8309	17.0135	15.1319	15.5025	14.5829	-0.202812	0.00293093	0.0696879	1393
PFKFB3	16.9046	17.3897	17.8515	19.0246	19.6389	20.1586	0.191115	0.00294428	0.0699551	1394
THNSL2	0	0.0316876	0.049622	0.201199	0.141892	0.0370339	2.15896	0.00296606	0.070422	1395
ARHGEF25	4.19488	4.16649	4.21383	5.27597	5.03997	4.59556	0.26319	0.00297893	0.070677	1396
PDIA3	389.882	398.587	432.155	457.147	450.092	459.231	0.180127	0.00298899	0.0708649	1397
SLC6A9	1.01731	1.00777	0.921945	1.23539	1.30263	1.31137	0.402182	0.00299202	0.0708751	1398
MAFK	13.3186	11.9757	13.1635	11.0037	10.9616	11.1398	-0.198636	0.0029937	0.0708751	1399
KIF23	8.19518	8.00776	10.0405	7.95078	6.69099	6.41783	-0.301143	0.00299881	0.0709455	1400
PROX1	0.512976	0.524374	0.581924	0.672096	0.632727	0.776917	0.375344	0.0030097	0.0711521	1401
KLHL24	5.36384	5.23341	5.02308	5.99418	5.78629	6.02619	0.205424	0.00301863	0.0713125	1402
PSMD2	97.1943	91.5982	111.316	86.4515	87.3728	80.1833	-0.22318	0.00304885	0.0719751	1403
FAM175A	7.78201	7.73527	6.22626	8.54747	8.35661	9.63612	0.303458	0.00306307	0.0722593	1404
UNC93B1	7.32388	6.24391	6.43209	7.70539	7.84476	8.24585	0.268341	0.00306806	0.0723254	1405
ADD1	58.6705	56.0237	58.2514	51.8002	51.1442	48.9213	-0.170474	0.00307393	0.0724123	1406
TMEM173	35.9296	35.3421	35.1107	31.6999	31.2021	29.5772	-0.185034	0.00311716	0.0733784	1407
MEDAG	21.3251	20.8962	24.1443	19.6768	18.0784	18.4758	-0.222316	0.00311993	0.0733914	1408
LOC102724314	0.538479	0.631775	0.392598	0.81618	0.898095	0.685628	0.637055	0.00313754	0.0737107	1409
C1GALT1	3.13745	3.25793	3.35075	2.67953	2.75472	2.74092	-0.236214	0.00313795	0.0737107	1410
TMCC3	11.7054	11.1599	11.6508	13.3307	13.5139	12.1658	0.194013	0.0031448	0.0738193	1411
SYNC	1.91929	1.83388	1.6394	1.41987	1.3222	1.39892	-0.366248	0.0031584	0.0740858	1412
LPIN3	0.692781	0.605649	0.569841	0.440231	0.491064	0.367025	-0.498076	0.00316411	0.0741409	1413
ODF3B	2.66109	2.03187	1.55213	2.51733	3.05747	3.56204	0.566737	0.00316522	0.0741409	1414
SLC9B1	0.154897	0.173867	0.167552	0.432322	0.332715	0.187571	0.952664	0.00316973	0.0741941	1415
ZFAND2A	7.53034	6.6413	5.91119	8.74829	8.59969	7.96085	0.351508	0.00317291	0.0742162	1416
RCSD1	0.00743209	0.0352942	0	0.0488945	0.0561929	0.0659986	1.91769	0.00317597	0.0742353	1417
ENTPD1	4.15275	3.76838	4.8366	3.60278	3.71776	3.01033	-0.286312	0.00318417	0.0742817	1418
FRG1B	7.8552	7.05524	6.39196	9.26834	8.79583	8.48255	0.334218	0.00318478	0.0742817	1419
AGTPBP1	3.99097	4.26631	4.11198	4.94324	4.78859	4.59416	0.228249	0.00318516	0.0742817	1420
OASL	0.116219	0.110382	0.115237	0.0212384	0	0.043002	-2.34128	0.0031883	0.0742817	1421
MFSD2A	0.93072	0.762649	1.28477	0.640319	0.724401	0.486177	-0.654234	0.00318917	0.0742817	1422
PGS1	11.7318	12.5026	11.2132	14.0411	13.5176	13.2032	0.217524	0.00320124	0.0745104	1423
NUP93	8.12007	7.57993	8.29066	6.97582	7.07153	6.61585	-0.197552	0.003207	0.0745921	1424
CCDC84	2.57451	2.66751	2.99112	2.2526	1.91705	1.87632	-0.43037	0.00321682	0.074768	1425
PRCP	192.223	190.624	194.891	169.886	174.832	162.417	-0.170995	0.00321956	0.0747792	1426
NDRG3	12.7193	11.255	12.879	11.0605	10.2046	9.81113	-0.228772	0.00323167	0.0750077	1427
SUN2	53.9408	52.9337	53.918	46.1959	46.3293	48.2304	-0.174706	0.00324533	0.0752722	1428
USP54	1.18088	1.14582	1.20255	0.902859	0.959203	0.906936	-0.330285	0.00324809	0.0752835	1429
PHPT1	39.4624	44.6638	40.8865	35.2779	35.928	35.6032	-0.210453	0.00325176	0.0753158	1430
TSTA3	28.0187	26.8228	28.0535	24.6262	24.4114	22.6901	-0.191337	0.00325407	0.0753167	1431
ASGR1	6.84735	7.49813	5.77777	7.86125	8.14645	9.32955	0.347352	0.00325716	0.0753355	1432
LCAT	11.1554	9.29199	8.36981	8.24157	7.44212	5.33054	-0.438119	0.00327817	0.0757685	1433
ZNF571-AS1	0.424095	0.23017	0.324397	0.159431	0.194682	0.161402	-0.886963	0.00332184	0.0767242	1434
ILF3	46.8873	42.9209	47.4881	42.4688	38.9403	36.7431	-0.199922	0.00332547	0.0767546	1435
ZNF280D	2.94126	2.98155	2.99101	3.35089	3.4757	3.34398	0.20783	0.00333357	0.0768445	1436
EGFR	1.19849	0.992364	1.02383	1.36128	1.24306	1.39858	0.331618	0.003334	0.0768445	1437
DHRS4-AS1	2.91932	3.14316	3.00015	3.70637	3.75323	3.38485	0.276633	0.00334951	0.0771481	1438
DTX4	0.298744	0.508094	0.213555	0.479919	0.577822	0.640091	0.745092	0.00335377	0.0771927	1439
SNORA26	1.32413	0.943224	0.984712	3.26671	3.44147	2.57219	1.50554	0.0033624	0.0773239	1440
RAP2B	6.64379	7.16729	7.46827	5.91094	5.95243	6.28775	-0.212462	0.00336414	0.0773239	1441
KIAA1377	1.77502	1.77803	2.08261	1.552	1.57509	1.42547	-0.288782	0.00337889	0.0776091	1442
RPL6	655.039	705.871	657.701	742.29	751.701	765.391	0.17951	0.00338172	0.0776201	1443
LMBRD1	10.5777	10.8554	10.5897	12.588	11.961	12.0819	0.209974	0.00340108	0.0779653	1444
MFAP3	10.3647	10.9563	11.7229	12.6485	12.2518	12.6791	0.202344	0.00340146	0.0779653	1445
FANCF	4.12525	3.57032	4.06622	4.59013	4.54476	4.90429	0.272617	0.00340391	0.0779675	1446
SLC39A14	13.7794	14.8069	14.5938	16.7335	15.4882	16.6278	0.194258	0.00342761	0.0784561	1447
ID3	157.795	156.248	158.887	175.234	171.715	179.535	0.17189	0.00344841	0.0788775	1448
ARMCX4	1.27235	1.24882	1.48285	1.15045	1.13724	0.940583	-0.29198	0.00345918	0.0790694	1449
FKBP7	6.34008	6.28854	6.26233	7.29998	7.15814	7.25463	0.217396	0.00347508	0.0793779	1450
ELL3	1.28058	1.79717	1.55404	1.99091	2.02316	2.22769	0.442158	0.00347985	0.0794308	1451
IDH1	24.1793	25.1719	29.2598	22.3719	21.3972	22.4712	-0.229912	0.00348314	0.0794308	1452
MVD	23.1014	22.4657	25.1148	19.3154	21.0852	19.8198	-0.212591	0.00348459	0.0794308	1453
FBXO36	1.12488	1.28988	1.36022	1.54927	1.58173	1.81206	0.402517	0.00349359	0.0795814	1454
C6orf57	9.46185	9.57118	9.83962	10.6277	12.2141	16.9071	0.47713	0.00349684	0.0796005	1455
MPND	8.11619	8.00953	6.96014	9.08625	8.82242	9.84789	0.280884	0.00350063	0.079632	1456
FAM114A2	5.71335	5.59212	5.67376	6.20714	6.64455	6.59372	0.213582	0.00353039	0.080254	1457
SYVN1	16.9028	17.3474	16.2048	21.0455	18.8018	18.042	0.214064	0.00353329	0.0802648	1458
WDR3	10.3022	10.4873	10.7937	12.107	12.3752	11.3779	0.200764	0.00353728	0.0803003	1459
COL13A1	19.4857	17.5267	21.4694	17.1176	16.1396	16.0702	-0.228138	0.00354576	0.0804378	1460
PLEKHA5	2.41558	2.41294	2.30433	2.72625	2.75532	2.69985	0.214922	0.00356682	0.0808432	1461
PNPLA6	35.0445	32.476	33.331	29.4685	29.4998	29.2712	-0.175426	0.00356912	0.0808432	1462
BOP1	27.1282	24.8121	25.5829	22.169	23.2424	21.2529	-0.199648	0.00357095	0.0808432	1463
HCFC1	11.2889	9.31534	11.8813	9.3166	8.93966	8.88545	-0.241438	0.00360175	0.0814576	1464
SRXN1	13.2923	13.1224	12.9426	14.8373	15.3921	14.489	0.201892	0.00360301	0.0814576	1465
DPY19L1P1	0.382001	0.282191	0.483991	0.186157	0.240688	0.0942292	-1.07857	0.00360661	0.0814833	1466
CPD	29.1491	29.4807	29.5727	33.1827	32.1005	32.4294	0.164601	0.00363506	0.0820388	1467
KLHL20	13.5692	13.2314	12.2786	14.8562	15.1897	14.3481	0.201106	0.00363615	0.0820388	1468
FICD	3.22892	3.60112	2.78932	3.86228	3.99954	4.45309	0.37014	0.00364951	0.0822357	1469
DLGAP1-AS1	5.4092	4.17184	6.33138	3.21079	4.18975	3.83737	-0.476709	0.00365001	0.0822357	1470
LINC00346	0.17248	0.242694	0.28504	0.12608	0.132825	0.156003	-0.739236	0.00365233	0.0822357	1471
TPX2	21.0637	19.2103	24.6019	19.3976	17.9074	15.9913	-0.266481	0.0036557	0.0822556	1472
PBDC1	13.7084	13.6637	15.7309	12.0585	11.5876	12.0024	-0.257209	0.00365843	0.0822612	1473
DCUN1D3	9.87118	9.69644	11.3237	12.9851	11.6716	11.3481	0.237594	0.00370118	0.0831107	1474
NDE1	5.43296	5.80311	5.57888	5.07132	4.66158	4.63514	-0.211111	0.00370622	0.0831107	1475
MAN2A2	14.3523	13.5479	14.138	12.4157	12.4715	11.7938	-0.179256	0.00370626	0.0831107	1476
SERPING1	0.0407322	0.0580299	0.0403883	0.178647	0.327218	0.0452139	1.976	0.00370816	0.0831107	1477
SMC1A	8.69945	8.05784	9.55353	7.82629	7.52618	7.05174	-0.214492	0.00370951	0.0831107	1478
DNM3OS	0.959274	0.959306	0.94111	0.734603	0.805882	0.709881	-0.324666	0.00371126	0.0831107	1479
ROGDI	7.9305	7.07507	7.36355	6.50911	6.02213	5.80087	-0.269964	0.00371825	0.0832064	1480
FIGN	0.581357	0.462621	0.789371	0.424961	0.376196	0.441842	-0.543401	0.00372396	0.0832064	1481
PTH1R	0.453586	0.38294	0.0333153	0.0736807	0.0317546	0.0932395	-2.10314	0.00372521	0.0832064	1482
LY75	0.62921	0.558877	0.525691	0.785732	0.649733	0.80838	0.399498	0.00372558	0.0832064	1483
TMEM256	45.2558	50.7184	42.5426	49.8979	56.2617	61.9785	0.296412	0.00374683	0.0836224	1484
SOX17	17.3746	15.8981	17.6027	12.757	14.6342	15.0513	-0.242627	0.00374926	0.0836224	1485
FGR	0.250931	0.344254	0.0552916	0.106998	0.0395261	0.0464234	-1.73516	0.00376431	0.0838987	1486
TSPAN6	14.3058	15.1275	16.2663	16.5947	17.9138	17.6498	0.20842	0.00376889	0.0838987	1487
FMNL3	11.3546	10.9412	10.6873	9.58315	9.83454	9.38175	-0.178437	0.00376925	0.0838987	1488
PCDHB16	0.0267339	0.0592464	0.0618523	0.107481	0.134754	0.10881	1.24998	0.0038005	0.0845376	1489
PRPSAP1	30.1311	29.5448	28.9091	33.4321	32.9105	32.8002	0.179328	0.00380591	0.0846011	1490
FLVCR2	1.58708	1.43704	1.72056	1.29934	1.19997	1.13924	-0.364729	0.00381548	0.0847569	1491
LRRC4	0.33773	0.27938	0.356483	0.191128	0.164744	0.205585	-0.778667	0.00383412	0.0851037	1492
POC1A	5.16997	4.28813	4.75764	3.76621	4.0997	3.4197	-0.310935	0.00383623	0.0851037	1493
AMH	0.800515	0.665274	0.496097	0.570532	0.302629	0.199934	-0.856712	0.00384496	0.0852401	1494
RAD21L1	0.219042	0.338069	0.176469	0.390283	0.401099	0.455894	0.768228	0.00384947	0.085273	1495
NFKB1	17.6998	18.1773	18.254	16.2741	15.58	15.3316	-0.181504	0.00385339	0.085273	1496
MME	3.08715	2.92009	2.18918	3.31561	3.54546	3.37064	0.336905	0.00385416	0.085273	1497
EIF2A	32.3275	34.9067	30.568	36.759	36.7915	37.5486	0.20047	0.00386609	0.0854798	1498
IGFN1	0.0205161	0.0227334	0	0.00374922	0	0	-3.18602	0.00388544	0.0858503	1499
KIAA0101	8.41374	8.31961	11.8855	6.95067	7.88653	6.6272	-0.394967	0.00389329	0.0859664	1500
TBC1D32	0.252081	0.277224	0.217064	0.341862	0.369904	0.382907	0.566375	0.00389965	0.0860494	1501
ZNF525	0.847999	0.685859	0.670044	1.00971	0.951722	0.875117	0.382359	0.00391149	0.0862278	1502
CYB5R3	101.143	98.9428	101.906	91.7748	88.2327	86.4597	-0.163675	0.00391562	0.0862278	1503
PDK1	2.72805	2.98484	2.99101	3.25478	3.35065	3.56182	0.24058	0.00391668	0.0862278	1504
NCK1	10.3971	10.8823	12.5451	9.69701	9.13974	9.65003	-0.230946	0.00391814	0.0862278	1505
XPO6	18.0909	18.0409	18.7622	16.3306	16.2779	15.4819	-0.173767	0.00392213	0.0862582	1506
PIGT	51.3471	51.3627	52.1622	45.6629	45.1256	45.2036	-0.170546	0.00393542	0.0864931	1507
SH3BP4	30.1161	28.9663	31.8784	25.8789	26.585	26.7611	-0.181646	0.00394273	0.0865962	1508
DNER	0.160458	0.164123	0.0489547	0.0406009	0.0349961	0.0411029	-1.63513	0.0039509	0.0867181	1509
AGPAT2	22.9584	24.8533	23.2561	18.7083	21.353	19.8084	-0.229157	0.00396775	0.0870304	1510
THAP10	1.08511	1.33044	1.36939	1.77388	1.86463	1.51111	0.463756	0.00397546	0.0871333	1511
LPCAT1	23.3099	23.4383	24.0565	25.4282	26.5263	27.7778	0.188808	0.00397807	0.0871333	1512
C7orf50	17.6878	20.0095	17.4602	20.0719	21.3404	22.6556	0.232826	0.00398033	0.0871333	1513
NGEF	0.199408	0.41221	0.267509	0.167199	0.121946	0.169266	-0.936892	0.0039889	0.0872631	1514
EFHD2	29.4672	28.5107	29.2515	24.4201	25.8773	25.4448	-0.185928	0.00401732	0.0878269	1515
YIF1A	75.0645	75.5743	74.53	61.446	66.4962	66.8738	-0.191258	0.00402399	0.0879146	1516
EMP1	79.49	80.1765	86.0024	70.387	72.867	71.497	-0.176609	0.00406837	0.0888255	1517
UBASH3B	5.91703	6.08641	7.27785	5.27448	5.16534	5.59037	-0.249115	0.00407292	0.0888663	1518
CACNA2D2	0.0752487	0.0786167	0.0522293	0.115511	0.142236	0.158703	1.02005	0.004079	0.0889404	1519
TTC32	1.52307	1.63324	1.31535	2.69356	2.41459	1.74519	0.632795	0.0040819	0.0889451	1520
BTG1	26.061	27.5225	26.6111	29.7958	28.8796	32.0225	0.194445	0.00409009	0.0890651	1521
ELL2	6.20846	6.91476	6.30963	7.31694	7.26723	7.68939	0.212982	0.00409932	0.0892073	1522
THSD7A	2.88444	2.254	2.48177	3.18781	3.05425	2.79523	0.263963	0.00410556	0.0892844	1523
RRAGC	16.2253	15.6912	16.1616	13.7885	14.0219	13.7458	-0.192769	0.00411406	0.0894107	1524
C14orf80	4.83133	4.55124	5.33803	3.95685	3.82063	4.04954	-0.299083	0.00411897	0.0894587	1525
NSMCE1	24.5276	24.9598	21.8046	27.6556	28.3199	26.3881	0.225186	0.00413592	0.089768	1526
PIEZO1	62.8637	59.2798	63.3579	55.3102	53.8718	54.2644	-0.165376	0.00414064	0.0897874	1527
TIMM9	20.193	19.677	17.645	21.6481	22.342	23.1633	0.240291	0.0041434	0.0897874	1528
FXR1	25.1465	26.5055	23.6264	28.0192	28.4373	28.3364	0.188442	0.00414495	0.0897874	1529
C16orf95	1.84363	1.4537	1.17272	2.2122	2.26844	1.96926	0.54888	0.004161	0.0900762	1530
HSPA1A	7.08292	6.00081	6.97366	5.50564	4.90274	5.81363	-0.290674	0.00416636	0.0901332	1531
PPP1R3E	0.916433	0.776543	0.962148	1.24128	1.22277	0.987347	0.399947	0.00417566	0.0902755	1532
GNG12	84.903	84.5281	92.8328	75.7586	74.4682	78.2305	-0.181645	0.00418047	0.0903204	1533
UOX	0.104155	0.098924	0.464739	0.085652	0.0246093	0.0289036	-2.18778	0.00419828	0.0906462	1534
ANTXR2	10.251	10.6399	11.1225	12.0466	11.9968	11.7818	0.17933	0.00421274	0.0908447	1535
INPP1	8.76192	9.12327	9.37976	7.84588	7.91291	7.27647	-0.225309	0.00421296	0.0908447	1536
P2RX7	1.15247	1.08515	0.945712	0.893267	0.807513	0.617578	-0.437538	0.00422508	0.0910468	1537
OCEL1	6.93532	7.61833	6.63364	8.06525	8.57397	9.40915	0.313261	0.00423682	0.0912403	1538
CTSS	1.71102	1.49434	2.06709	1.21838	1.34758	1.40809	-0.387847	0.0042728	0.0919555	1539
NRROS	1.39262	1.29156	1.26714	0.898217	1.00649	0.927508	-0.458041	0.00427563	0.0919566	1540
HVCN1	2.55852	2.11921	2.03544	3.01738	2.68519	2.72445	0.343846	0.00428324	0.0920605	1541
POLH	4.24644	4.32862	4.65454	3.86544	3.8129	3.65165	-0.206317	0.00428731	0.0920881	1542
SMIM14	7.39839	8.97489	7.89278	9.31691	9.36919	11.3836	0.324271	0.00429475	0.0921882	1543
CLGN	0.141498	0.0671961	0.222147	0.0387872	0.0222885	0.0916224	-1.4834	0.00429754	0.0921883	1544
ZNF558	0.635411	0.656751	0.407677	0.932362	0.706507	0.77793	0.516188	0.00432805	0.0927828	1545
PC	1.30702	1.32469	1.43515	1.00029	1.05288	1.10029	-0.349479	0.00435066	0.0932071	1546
C9orf91	2.35069	2.58728	2.59169	3.16367	3.04775	2.74121	0.266638	0.00437131	0.0935828	1547
ZNF138	0.898545	0.799601	0.754505	1.01186	1.08639	1.04234	0.375805	0.00437385	0.0935828	1548
ZFP62	3.76517	3.90957	3.63709	4.30862	4.44105	4.27896	0.220985	0.00437679	0.0935852	1549
KIAA1279	17.3921	17.0312	19.4324	15.7641	15.7026	14.3913	-0.214148	0.00441442	0.0943289	1550
RFX1	3.43801	3.03848	2.89298	2.72203	2.3382	2.55682	-0.284103	0.00442775	0.0945528	1551
AURKB	17.3349	17.4971	23.5033	15.2603	16.7944	12.9316	-0.355776	0.00443645	0.0946775	1552
SNAI3	0.259761	0.324626	0.257568	0.434726	0.478082	0.455276	0.713451	0.00444505	0.0947972	1553
GOT2	57.7247	56.0098	61.6289	52.3219	50.1221	50.7473	-0.177898	0.00444778	0.0947972	1554
CALD1	107.346	101.523	121.655	90.9528	91.0553	98.9165	-0.216489	0.0044629	0.0950582	1555
COLEC12	14.3313	14.7496	16.7378	12.4938	12.9562	13.3915	-0.220689	0.00447646	0.0952278	1556
GAL	3.6337	2.66237	3.60302	2.44747	2.06054	2.24724	-0.534667	0.00447661	0.0952278	1557
GATA3	16.9994	16.0174	17.4283	14.9223	14.592	14.2069	-0.189	0.0044806	0.0952517	1558
PTTG1IP	225.352	235.59	240.199	252.734	258.472	271.626	0.176442	0.00449194	0.0953918	1559
BTN2A2	5.1841	4.6223	4.797	3.92306	4.28141	3.99291	-0.240195	0.00449296	0.0953918	1560
GLCE	43.5927	43.147	46.435	37.751	38.4838	40.0147	-0.178536	0.00450746	0.0956384	1561
CHN1	5.95418	5.80582	6.88386	5.40482	4.83167	5.16014	-0.260138	0.00454273	0.0963251	1562
PPP1R32	2.07309	2.59208	1.63927	3.25138	2.67853	2.73813	0.469044	0.00455911	0.0965996	1563
ALDH1L2	1.14103	1.01758	0.791445	1.33921	1.26572	1.16548	0.37036	0.00456151	0.0965996	1564
RPL22	239.023	250.291	229.13	258.578	269.691	282.351	0.191388	0.00457571	0.0967619	1565
KIF22	11.5961	10.0315	12.8185	9.76644	9.54226	9.29883	-0.249817	0.00457759	0.0967619	1566
MFAP2	245.853	260.579	234.413	282.825	274.973	272.599	0.181091	0.00457794	0.0967619	1567
RAB4A	12.6106	12.7607	12.425	13.3896	14.7723	15.1647	0.214694	0.00460312	0.0971902	1568
GRASP	19.1596	19.0356	17.1036	20.518	20.8425	21.4661	0.200987	0.00460407	0.0971902	1569
ESAM	186.506	188.096	182.971	170.274	163.416	157.714	-0.165659	0.00460924	0.0972372	1570
NOTCH2	7.57611	7.34849	7.51215	6.76738	6.67712	6.14003	-0.179037	0.00462486	0.0975047	1571
BNIP3L	55.347	58.1499	55.9504	62.8225	60.3046	69.8268	0.204622	0.00463146	0.0975817	1572
RNF121	18.5412	17.4303	21.3285	16.165	16.7806	15.2986	-0.229896	0.00469152	0.0987845	1573
SLC9A6	3.26161	3.48707	3.9791	3.15498	2.88084	2.68219	-0.282563	0.00470513	0.099008	1574
MYCL	0.791242	0.619799	0.703679	0.912295	0.84032	1.03223	0.41108	0.00473523	0.099578	1575
ABCC1	17.7934	18.0277	19.6198	16.8385	15.5956	15.7491	-0.185709	0.00474073	0.0996306	1576
CD151	291.045	280.44	289.57	249.226	258.239	252.77	-0.16228	0.00474937	0.0997488	1577
NFIC	15.8552	15.2148	15.4609	13.6826	13.2253	13.9038	-0.1722	0.00477121	0.100144	1578
PLXNA2	22.1668	21.3019	23.6401	19.8568	19.4364	19.5423	-0.17249	0.0047861	0.100341	1579
RAD9A	3.94516	4.1978	3.5589	5.18765	4.40143	4.57679	0.288994	0.00478663	0.100341	1580
PSMG3-AS1	0.979175	0.885715	0.845416	1.16128	1.08281	1.11649	0.325706	0.00481435	0.100815	1581
PLCB1	1.91044	1.84552	1.81336	1.53376	1.63067	1.44397	-0.253385	0.00481535	0.100815	1582
EPB41L3	57.5424	56.6178	62.6403	66.6132	63.1253	69.0382	0.186508	0.00482027	0.100854	1583
MZT2A	23.2245	25.2663	21.1354	25.4651	27.8386	27.5731	0.233012	0.00484419	0.101291	1584
AC159540.1	0.776653	0.691547	0.625703	0.479013	0.0917525	0.377172	-1.16113	0.00485073	0.101364	1585
MOSPD2	5.849	5.37283	5.41869	6.33955	6.36302	6.32198	0.210637	0.00486493	0.101596	1586
SCNN1B	0.0441377	0.0698685	0.0145883	0	0	0	-4.59144	0.0048686	0.101609	1587
LOC101927110	0.522796	1.11722	1.55514	0.143308	0.370573	0.435238	-1.67667	0.00487438	0.101665	1588
C19orf57	0.338194	0.307826	0.209586	0.55623	0.452808	0.391046	0.721542	0.00488287	0.101778	1589
LOC100289097	5.45821	5.50242	5.05606	5.97165	6.45955	6.17835	0.234341	0.00489114	0.101886	1590
ABCC4	6.12118	5.78387	6.20688	5.17879	5.41616	4.95621	-0.201441	0.00490685	0.10215	1591
SPIN4	3.73217	3.61936	3.77856	3.07993	3.33237	2.79094	-0.253541	0.00492301	0.102422	1592
IL17REL	0.111103	0.0844188	0.121181	0.194914	0.273011	0.160326	1.01951	0.0049341	0.102588	1593
CHST15	9.04114	8.82426	7.30171	9.81004	9.97863	9.46064	0.233452	0.00493753	0.102595	1594
MIS12	6.31508	7.2072	7.22122	8.54371	7.43647	8.39494	0.247246	0.00497267	0.10326	1595
PCDHB12	0.0948027	0.0900418	0.105753	0.220891	0.156798	0.223622	1.04088	0.00497989	0.10332	1596
PIK3IP1	11.8561	12.4861	11.9827	10.2603	10.696	10.1877	-0.20446	0.00498178	0.10332	1597
TOMM70A	15.8004	15.0244	15.2191	17.3449	16.9631	17.0579	0.174821	0.00499827	0.103597	1598
FNDC3A	14.4748	15.208	14.7591	16.9685	16.3582	16.1812	0.172258	0.00502379	0.104039	1599
IGFBP3	15.35	26.155	5.64678	28.2927	28.5651	33.6009	0.953313	0.00502591	0.104039	1600
PCDHB10	0.321899	0.270456	0.343734	0.597306	0.432941	0.439775	0.661139	0.00503764	0.104216	1601
LOC101928403	0.406046	0.237326	0.309706	0.479466	0.560875	0.832103	0.980698	0.00504073	0.104216	1602
DUSP11	6.35799	6.85996	7.37604	7.90552	7.84773	8.05972	0.226136	0.00505245	0.104393	1603
PDHX	6.70396	7.27874	7.47828	6.06137	5.50564	6.31634	-0.248544	0.00506116	0.104483	1604
DNAJC18	5.59624	5.2014	5.67479	6.33705	6.35485	6.02421	0.202117	0.00506816	0.104483	1605
RP6-109B7.3	1.75376	1.45455	1.71446	1.13752	1.00383	1.28868	-0.508988	0.0050716	0.104483	1606
LOC101926931	2.44921	2.92014	2.27352	4.22822	3.49678	3.06576	0.509343	0.00507224	0.104483	1607
GNAI1	6.4311	5.98154	6.45389	7.12459	7.09634	7.36063	0.211195	0.00507258	0.104483	1608
DDX50	19.4919	22.1751	18.466	23.1437	22.6422	23.6666	0.223791	0.005103	0.104963	1609
KIAA1551	13.417	12.8164	13.8326	12.0692	11.5266	11.4339	-0.176777	0.00510614	0.104963	1610
TECR	37.5648	34.4841	38.403	34.3968	30.315	29.3417	-0.215347	0.00510717	0.104963	1611
NACA	76.2047	79.388	68.3287	82.7404	85.2264	86.1737	0.199485	0.00510854	0.104963	1612
PLXND1	114.559	106.299	109.614	95.3109	99.1564	97.0225	-0.163648	0.00511268	0.104983	1613
SLC39A1	40.9728	43.5968	42.3466	46.2553	47.5234	47.768	0.174428	0.00513027	0.105279	1614
C4orf47	0.353547	0.464943	0.269663	0.74549	0.693983	0.5132	0.853591	0.00513927	0.105398	1615
LINC01116	13.3602	11.8191	10.1059	13.5609	14.7553	14.6607	0.302382	0.00514254	0.1054	1616
MERTK	8.97466	8.4048	9.73136	7.99934	7.75238	7.32698	-0.214624	0.00514846	0.105436	1617
ERO1L	24.5732	27.511	24.8134	28.6161	27.687	33.8185	0.245834	0.0051507	0.105436	1618
SRCAP	10.7809	9.9282	10.8925	9.39842	9.49307	8.50024	-0.188762	0.00516601	0.105685	1619
FLT4	13.3946	12.6378	12.8302	11.5332	10.8133	11.5354	-0.18121	0.00517032	0.105708	1620
CGREF1	1.8297	1.36003	1.48558	1.88991	2.00494	2.07517	0.371982	0.00518335	0.105908	1621
LMF1	2.37071	2.16531	2.32989	2.59175	2.81559	2.64708	0.249806	0.00521925	0.106576	1622
TNFRSF19	0.383241	0.414954	0.425606	0.285745	0.275275	0.263753	-0.551131	0.00522636	0.106656	1623
MPI	12.3453	12.6648	12.5549	14.3317	14.6094	13.484	0.192904	0.00525139	0.107087	1624
ZNF32	8.65024	7.77523	8.79366	9.72411	10.9349	9.2991	0.26941	0.00525394	0.107087	1625
CLSTN1	66.405	61.7108	67.9962	56.4102	56.8639	58.5409	-0.173176	0.00526053	0.107155	1626
PDCL3P4	0.205422	0.234127	0.244425	0.0450479	0.0388291	0.0456048	-2.2617	0.00526619	0.107204	1627
DIAPH1	23.6385	22.9306	23.5212	20.8186	20.0285	20.8458	-0.167157	0.00527692	0.107357	1628
FAM167A	0.126658	0.180447	0.197354	0.287675	0.20521	0.351486	0.737354	0.00529502	0.107659	1629
NDP	0.120916	0.0382812	0.119895	0	0.0190464	0.02237	-2.4994	0.00530654	0.107827	1630
LINC01091	0.271756	0.329805	0.523953	0.148986	0.128419	0.301657	-0.955235	0.00532929	0.108223	1631
MORN3	1.03897	0.700308	0.43202	1.13921	1.26702	1.11609	0.718079	0.00534148	0.108404	1632
HSCB	8.0499	7.71043	8.55691	9.3127	10.316	9.35211	0.273474	0.00535451	0.108602	1633
WDR93	0.010509	0.00998121	0	0.057614	0.0198642	0.0699915	2.5976	0.00536845	0.108704	1634
TXN	75.0677	74.2776	74.3208	80.3395	83.2657	85.9866	0.175611	0.00536904	0.108704	1635
PLEKHO1	56.1652	55.791	58.8401	61.611	63.103	66.9251	0.183587	0.0053694	0.108704	1636
TSPYL5	4.86839	5.05364	4.99777	5.69525	5.72151	5.58486	0.205397	0.00537461	0.108743	1637
FLI1	44.7358	45.2697	44.3398	39.9987	39.4347	39.3348	-0.16092	0.00539283	0.109045	1638
PFN1	531.97	504.974	545.814	456.933	460.014	477.328	-0.165326	0.00541436	0.109403	1639
ADAMTS7	32.2563	28.0828	31.2453	26.9131	26.5165	26.23	-0.183726	0.00541714	0.109403	1640
TOP2A	16.7593	16.1135	20.2781	15.7682	14.9233	13.8113	-0.238959	0.00542291	0.109453	1641
GEMIN8P4	0.332199	0.180295	0.329395	0.078053	0.11213	0.131697	-1.33672	0.00543417	0.109613	1642
MED30	7.13417	7.59367	6.42346	7.55268	10.1913	9.14796	0.366624	0.00545627	0.109992	1643
CCNDBP1	9.0463	8.74045	8.00125	7.56245	7.49716	6.86432	-0.216992	0.00546841	0.110108	1644
WWOX	1.46594	1.46758	1.50594	1.99834	1.89722	1.68587	0.348038	0.00546869	0.110108	1645
LMO4	4.87746	5.12786	4.90911	5.23524	6.1301	5.89519	0.229087	0.00548555	0.110381	1646
FKBP11	28.6055	29.0911	27.7949	32.2925	30.6894	34.6364	0.207365	0.0054938	0.11046	1647
CTDSP1	49.7416	50.3204	45.101	53.6801	54.4939	55.1016	0.186493	0.00549613	0.11046	1648
IGFBP7	445.748	468.099	485.192	502.334	510.515	592.792	0.216693	0.00551224	0.110668	1649
SPATA6L	0.168773	0.146939	0.153402	0.223608	0.219324	0.304432	0.679023	0.00551318	0.110668	1650
CYBRD1	15.9544	17.4361	15.2375	18.7007	18.2348	18.1579	0.196255	0.00553437	0.111026	1651
UBAP2	10.0791	9.60595	9.84755	9.26989	8.29405	7.59054	-0.215083	0.00554645	0.111201	1652
IRS1	0.0892722	0.0700431	0.0808212	0.114908	0.128392	0.142179	0.698636	0.00556892	0.111584	1653
FXYD6	7.23505	7.36368	3.39645	3.90239	3.7111	3.895	-0.629801	0.00559519	0.112042	1654
NEDD4L	2.10141	2.00634	2.05088	2.30011	2.2916	2.45904	0.211808	0.00563731	0.112818	1655
TMEM254	3.37592	2.99262	2.66553	3.52337	3.54511	3.95555	0.30334	0.00564527	0.112846	1656
FZD8	10.9775	11.269	9.94211	11.9253	12.0761	13.1421	0.222964	0.00564556	0.112846	1657
ZC3H6	0.905938	0.847154	0.67285	1.18126	0.915713	0.986203	0.35922	0.00565277	0.112922	1658
P2RX4	20.8234	20.5579	21.8978	17.0928	18.579	18.6825	-0.201242	0.00565706	0.11294	1659
GPR153	2.73065	3.85269	2.88418	4.08975	3.80568	4.03049	0.346786	0.00566438	0.113018	1660
THBS1	2342.75	2259.96	2653	2170.43	2070.57	2056.64	-0.187034	0.00568956	0.113452	1661
SLC11A2	5.09797	5.09026	5.57902	4.57403	4.61402	4.353	-0.201816	0.00571089	0.113809	1662
LOC728613	0.595756	0.580727	0.435271	0.825132	0.711225	0.852736	0.575193	0.00571637	0.113821	1663
MSRA	4.04451	3.91635	5.28195	3.39633	3.56145	3.26312	-0.353623	0.00571911	0.113821	1664
ATF5	12.6854	12.5975	13.6743	10.1056	11.3302	11.5141	-0.223149	0.00572182	0.113821	1665
ARAP3	50.7845	47.094	53.6005	46.2103	44.2969	40.8236	-0.188912	0.00573058	0.113908	1666
RPL35	809.826	856.463	777.395	869.565	923.11	974.555	0.196718	0.00573455	0.113908	1667
TCF7	0.454358	0.425376	0.476266	0.256213	0.343534	0.353045	-0.485527	0.00573652	0.113908	1668
USP5	31.3494	30.0395	33.3813	28.6841	27.6549	26.2431	-0.181438	0.00574447	0.113998	1669
SRGAP2D	1.01345	1.08287	1.0677	0.59728	0.885982	0.78747	-0.45177	0.00579522	0.114936	1670
FJX1	6.52308	6.5381	7.80929	5.35604	5.51157	6.13966	-0.27804	0.00581264	0.115213	1671
RAB13	131.902	133.939	115.556	143.439	142.21	146.86	0.198156	0.00581846	0.115259	1672
DRAM2	16.2874	18.0868	14.7554	19.1299	19.2552	18.628	0.230769	0.00582594	0.115338	1673
TRIQK	4.7819	4.61636	4.55654	5.51238	5.01125	5.62413	0.225585	0.00583758	0.1155	1674
C3	0.0316691	0.022559	0.0392521	0.0520864	0.0897919	0.0966722	1.35353	0.00585411	0.115758	1675
PLK4	3.49601	3.75229	4.59861	3.16855	3.19906	3.14042	-0.299459	0.00588621	0.116323	1676
IGFBP1	2.76583	2.99888	1.26202	3.62308	3.46991	3.96674	0.667528	0.00590162	0.116558	1677
ZNF555	1.03009	0.88411	0.908942	1.16573	1.08965	1.14867	0.286076	0.00591197	0.116641	1678
RIMS2	0.194326	0.200616	0.138231	0.296449	0.255525	0.215707	0.539535	0.00591289	0.116641	1679
CDK2AP2	42.3681	41.9946	45.0031	49.345	46.6842	48.3299	0.175021	0.00591884	0.116689	1680
CELF2	4.07055	3.48313	3.76082	3.19936	3.26465	3.2009	-0.209223	0.00592722	0.116785	1681
ZNF93	2.78972	3.19877	3.15315	3.86715	3.70215	3.43362	0.283528	0.00593286	0.116827	1682
NELFCD	28.4366	26.6757	29.5864	24.8018	25.4516	23.1052	-0.189415	0.00595608	0.117214	1683
ZNF641	1.02651	0.986294	1.18945	0.824522	0.874273	0.828091	-0.32154	0.00597734	0.117515	1684
PCDHB13	0.33434	0.361349	0.228632	0.442442	0.468532	0.499101	0.62038	0.00597846	0.117515	1685
RP1-224A6.3	0.173579	0.164862	0.114742	0.507531	0.328101	0.642257	1.65006	0.00600752	0.118005	1686
EPHB1	0.302225	0.377263	0.419543	0.265105	0.24483	0.191702	-0.625667	0.00601531	0.118005	1687
NKAP	12.3069	11.1322	10.2828	13.6059	13.1244	12.6711	0.241497	0.00601731	0.118005	1688
RPS7	888.103	997.408	905.302	978.16	1068.42	1173.02	0.223826	0.00601951	0.118005	1689
RPP25L	9.71169	10.3726	9.70237	11.2915	12.1227	11.6752	0.254012	0.00602121	0.118005	1690
HLA-B	75.0983	80.2473	65.3225	61.5368	62.4617	63.3826	-0.219376	0.00603711	0.118229	1691
NCS1	17.7505	17.8467	19.5109	16.5815	15.8619	15.6501	-0.179474	0.0060398	0.118229	1692
CRADD	1.79616	1.43038	1.64399	1.78764	2.11542	2.37721	0.38595	0.00604511	0.118264	1693
TAF6L	7.61531	7.68606	7.30499	6.38281	6.6381	5.82615	-0.243472	0.00605108	0.11831	1694
CCRN4L	5.21109	4.85272	5.69188	4.39696	4.1555	4.27056	-0.280281	0.00606683	0.118548	1695
CBR3	6.13779	6.1745	6.62615	4.89811	4.66816	5.44244	-0.321734	0.00607526	0.118643	1696
MAGEE1	0.185507	0.176191	0.411162	0.143579	0.154698	0.0726769	-1.01607	0.00608098	0.118685	1697
CHRNA10	0.373752	0.354982	0.370596	0.204904	0.156994	0.184389	-0.990803	0.00610604	0.119104	1698
LOC101928689	0.0295435	0.0841795	0	0.291543	0.111687	0.131176	2.09654	0.0061241	0.119386	1699
INTS1	21.4149	18.9039	20.9986	17.7598	17.9242	17.7865	-0.179851	0.00613474	0.119523	1700
TRIM28	114.033	112.662	107.657	101.464	99.157	94.2042	-0.164865	0.00614632	0.119678	1701
RAPGEF5	9.84796	11.6696	6.62787	6.72693	7.34519	6.92593	-0.407007	0.00615241	0.119682	1702
SLC38A10	33.5118	31.7486	34.5373	26.936	29.4606	30.0624	-0.188902	0.00615374	0.119682	1703
ICOSLG	0.295291	0.28981	0.400157	0.226645	0.158146	0.207595	-0.725004	0.00625289	0.121539	1704
MOV10L1	4.61738	4.68312	5.04446	5.71968	5.41788	5.28911	0.212163	0.00626272	0.121658	1705
PQLC2	4.03053	3.92656	3.88232	3.49762	3.22157	3.17015	-0.243592	0.00628227	0.121924	1706
FABP5	217.399	203.176	293.846	190.516	191.263	193.239	-0.294864	0.00628376	0.121924	1707
CLEC2B	4.65687	4.51711	5.42317	5.75797	5.59988	6.15911	0.279387	0.00629878	0.122144	1708
EGOT	0.331032	0.209605	0.382944	0.151237	0.130359	0.0612425	-1.36797	0.00633126	0.122702	1709
SEPT7P2	2.2567	2.8121	2.36296	3.20684	2.81533	3.34668	0.344519	0.00634734	0.122942	1710
SNCA	28.2435	27.8394	28.6956	32.3174	31.1255	30.4233	0.163766	0.00635408	0.123	1711
RPL7	823.012	873.803	789.953	923.748	945.815	897.81	0.170842	0.00641189	0.124047	1712
UBAP2L	30.2765	29.1697	30.4527	27.3448	26.3165	25.9148	-0.159002	0.00642339	0.124197	1713
PRR14L	4.02521	3.73226	4.12711	4.62669	4.44583	4.28414	0.185763	0.0064296	0.124244	1714
ACTR1A	91.1882	90.534	95.7706	81.1812	82.6354	81.6544	-0.159563	0.00643816	0.124337	1715
PFN2	71.2603	73.6375	71.6094	78.976	77.8786	85.3805	0.179078	0.0064617	0.124719	1716
AKT3	17.8782	18.6423	17.5984	20.0251	20.0721	19.8842	0.165167	0.00647971	0.124994	1717
ANXA5	321.37	321.711	360.179	288.263	294.348	294.35	-0.176586	0.00649064	0.125132	1718
MGME1	6.76436	6.46541	6.91995	5.95864	5.89296	4.93696	-0.244374	0.00649932	0.125226	1719
MYCN	0.680315	0.807687	0.781889	1.11892	0.891391	1.14992	0.482745	0.00651439	0.125444	1720
B4GALT6	1.93304	1.94804	2.1786	1.73752	1.6145	1.69039	-0.249335	0.0065304	0.125679	1721
UBR3	4.87156	4.62691	5.07069	3.85808	4.20814	4.35967	-0.211341	0.00653704	0.125734	1722
HERC2P2	17.5704	15.7977	16.3146	21.4522	19.1945	16.7806	0.225192	0.00654741	0.125812	1723
RTKN2	0.276681	0.235602	0.312186	0.17784	0.207391	0.180038	-0.517327	0.00654871	0.125812	1724
SLC39A13	37.1606	36.5512	35.6441	32.7657	32.0855	31.5796	-0.164614	0.00655799	0.125917	1725
RPL10	898.3	962.171	766.486	961.387	1044	1042.2	0.231123	0.00656735	0.126024	1726
PIK3C3	11.0933	10.3737	11.6129	13.1447	12.524	11.8903	0.200532	0.006584	0.126199	1727
GRAMD2	0.0122679	0.0233036	0.0486573	0.09416	0.10435	0.0817063	1.70613	0.0065871	0.126199	1728
LPAR6	8.34807	9.60331	8.13866	9.92154	9.52295	11.5087	0.262195	0.0065895	0.126199	1729
MLXIP	19.0405	18.615	16.241	20.8391	20.8075	19.5926	0.200833	0.00659174	0.126199	1730
DDAH1	19.7717	19.5646	21.7421	17.7678	17.1872	18.2317	-0.182388	0.00661311	0.126535	1731
SULF1	29.2266	29.5619	37.7836	37.8859	36.892	38.0616	0.24233	0.00663223	0.126782	1732
ACTB	3170.3	3005.1	3228.98	2891.46	2669.78	2763.83	-0.158775	0.00663367	0.126782	1733
KIAA0040	2.6991	2.72278	2.35216	3.54771	3.05796	2.78207	0.287214	0.00665155	0.127051	1734
EFNA5	6.35123	6.28392	7.21335	7.86038	7.133	7.75589	0.213196	0.00666158	0.127169	1735
PHACTR2	7.77479	7.27056	8.94622	7.02099	6.85606	6.58044	-0.21227	0.00667022	0.127261	1736
OSBP	18.6476	21.0466	18.4744	22.1106	21.9793	21.6078	0.191885	0.00670061	0.127767	1737
PPP3CA	13.0589	12.9691	13.2056	14.7449	13.7461	16.0777	0.200558	0.00671448	0.127958	1738
HNRNPH1	133.134	122.365	131.924	121.642	110.443	105.813	-0.180671	0.0067194	0.127978	1739
SIGIRR	14.1658	12.9402	10.718	13.5339	15.4006	17.2868	0.307048	0.00673723	0.128188	1740
ARHGEF19	1.9733	2.02616	1.73189	2.266	2.54544	2.24962	0.320571	0.00673816	0.128188	1741
BICD2	10.6945	10.8987	11.3781	9.60733	10.0896	8.95752	-0.184732	0.006751	0.128358	1742
C9orf3	2.56988	2.67259	2.50281	2.90141	2.89007	3.45364	0.270532	0.00675879	0.128432	1743
TMLHE	2.69112	2.92111	2.7351	3.28796	3.27008	3.18992	0.240046	0.00678322	0.128823	1744
APCDD1L	4.90549	5.00426	3.70596	5.46411	5.53157	5.67572	0.307955	0.0068131	0.129316	1745
RPL34	339.075	364.399	327.283	362.826	396.426	410.336	0.199646	0.00682294	0.129429	1746
LINC00094	4.44429	4.32144	4.23915	4.74175	4.95918	5.08965	0.202946	0.00684195	0.129715	1747
PLTP	40.6161	39.232	33	32.4388	31.8619	31.6265	-0.21783	0.00688721	0.13044	1748
SLC35A1	14.3872	14.5904	13.9926	16.5419	16.1407	15.7821	0.190181	0.00688806	0.13044	1749
SPC25	4.58642	4.28349	6.01306	3.65991	3.7567	3.93142	-0.372519	0.00689531	0.130503	1750
RPL5	1199.91	1278.87	1129.77	1331.51	1354.32	1343.06	0.175682	0.00690339	0.130581	1751
HERC2P3	8.84357	7.63749	8.02022	10.0279	10.0886	8.36036	0.234798	0.0069153	0.130656	1752
PSMD3	66.0542	66.6833	69.5248	59.5287	61.1019	57.9074	-0.162705	0.00691713	0.130656	1753
DLGAP5	15.937	15.0993	18.9188	14.9617	13.9112	13.0244	-0.236477	0.00691918	0.130656	1754
IKBKE	6.57987	6.74629	7.61938	5.41735	6.31756	5.71661	-0.243581	0.00692339	0.130661	1755
LOC102723582	0.20839	0.395849	0.371935	0.137096	0.157561	0	-1.62019	0.00693601	0.130824	1756
MAPKBP1	5.68746	4.66642	5.60077	4.77025	4.56976	3.90172	-0.250896	0.00694726	0.130916	1757
MIR221	9.17863	9.41509	7.64495	7.24616	4.1639	2.85279	-0.864172	0.00694877	0.130916	1758
EIF4G1	96.7383	90.8014	102.815	87.6409	84.5864	82.877	-0.169508	0.0069644	0.131136	1759
ORC6	6.12852	5.25231	8.26061	4.96106	4.68346	5.0224	-0.40305	0.00697743	0.131296	1760
DCN	0.436133	0.317577	0.360376	0.239104	0.151137	0.24206	-0.811442	0.00698082	0.131296	1761
CORO2B	1.24546	1.04375	0.73552	0.612519	0.839546	0.579429	-0.549094	0.00699808	0.131546	1762
TMEM121	2.94231	3.14646	2.42042	3.17837	3.56354	4.42731	0.407104	0.00700901	0.131638	1763
PXN	65.2925	64.6837	59.542	71.0776	69.8009	69.591	0.168032	0.00701096	0.131638	1764
CCDC80	15.1511	13.9527	16.2667	13.4698	13.5132	11.9318	-0.203674	0.00701774	0.131674	1765
GRAMD1A	51.3738	53.6318	41.6942	55.7715	57.5139	57.8226	0.238581	0.00702082	0.131674	1766
MRPL45	30.3428	33.6109	27.5735	33.6596	35.617	36.4947	0.225259	0.00704153	0.131958	1767
CISH	1.14596	1.20298	0.96883	1.49459	1.45927	1.29882	0.374782	0.00704392	0.131958	1768
TRIM2	0.840865	0.728988	0.94041	0.734372	0.572929	0.634918	-0.356257	0.00706059	0.132195	1769
PSMC3	80.9508	76.4971	87.7695	70.2628	74.3089	68.3509	-0.18588	0.00709533	0.132676	1770
PGRMC1	32.5571	33.1808	33.3673	36.5748	35.8419	38.195	0.17521	0.00709643	0.132676	1771
IGBP1	43.2545	45.3729	37.6038	46.412	48.4585	50.2953	0.2184	0.00709826	0.132676	1772
PTTG1	31.4384	31.7444	39.0093	30.234	29.1862	24.7722	-0.262019	0.00710619	0.132697	1773
MAPKAP1	28.0394	27.805	30.4593	25.1208	26.2729	23.9018	-0.17922	0.0071109	0.132697	1774
SERTAD4-AS1	12.8225	10.6443	13.0146	7.58331	10.4011	10.0306	-0.358298	0.0071114	0.132697	1775
MT1X	3.39882	5.88659	4.36133	2.63062	2.45642	3.55085	-0.654329	0.00713959	0.133148	1776
FOXL1	2.10159	2.30868	2.48555	2.67914	2.76397	2.92305	0.294981	0.00714711	0.133206	1777
FAM98A	31.323	29.8338	35.4059	27.8114	27.643	27.8449	-0.195506	0.00715078	0.133206	1778
NR4A1	1.37118	1.71039	0.607291	0.781802	0.691155	0.629115	-0.797702	0.00715484	0.133207	1779
CYB5D2	10.5746	11.3613	10.727	12.0059	12.4041	12.9452	0.210114	0.00716275	0.133279	1780
TARS	41.3299	40.3568	43.7383	46.1703	46.8252	45.7924	0.163469	0.00721271	0.134123	1781
C11orf35	1.93393	1.60721	1.15356	2.40213	2.12764	1.84484	0.457175	0.00721619	0.134123	1782
EFHD1	0.115005	0.10923	0.0950284	0.273216	0.2355	0.212765	1.17362	0.00722323	0.134148	1783
TBC1D16	15.2538	14.6615	15.6413	16.8218	17.3855	16.1863	0.162956	0.00723314	0.134148	1784
ANKRD20A9P	0.0548269	0.0255263	0.0394406	0.0730825	0.0487693	0.0632461	0.640921	0.0072354	0.134148	1785
SLC33A1	10.5124	10.9105	11.0436	11.91	12.0086	12.6101	0.186889	0.00723693	0.134148	1786
GGT7	2.76889	2.44095	2.48764	3.28761	3.10846	2.93769	0.295672	0.0072378	0.134148	1787
LGR6	0.0103793	0	0	0.0341419	0.0392383	0.0460854	3.14123	0.00725887	0.134464	1788
ARAF	18.7612	17.941	17.304	16.6427	15.3283	14.8957	-0.188202	0.00727673	0.134719	1789
LOC101926989	0.708526	0.897258	0.936725	0.25896	0	0	-2.95523	0.00729003	0.13489	1790
CTDSPL	6.08211	6.79909	6.52888	5.40985	5.79912	5.34728	-0.211649	0.00730004	0.135	1791
TRAF4	14.9464	13.8257	14.2683	12.6193	12.5082	12.2656	-0.185479	0.00730696	0.135004	1792
PLA2G16	27.5916	27.4592	23.8541	28.3416	31.4884	30.889	0.218756	0.00730842	0.135004	1793
MIR3197	1.6597	1.57635	0.548561	3.03302	3.13718	6.75514	1.71026	0.00732158	0.135098	1794
NCLN	31.9691	30.0759	34.8851	27.8172	28.4555	28.053	-0.183184	0.00732472	0.135098	1795
TBC1D22B	7.82478	8.28179	8.91911	7.32164	7.00489	7.1065	-0.207124	0.00733241	0.135098	1796
PRMT1	62.2166	60.0459	63.0394	57.2753	54.5961	51.3293	-0.166417	0.00733592	0.135098	1797
HTR2B	1.12135	0.671794	1.12899	0.794467	0.60327	0.478743	-0.617296	0.00733654	0.135098	1798
UBE2C	25.5019	24.343	28.5945	23.0379	21.6766	22.2901	-0.210361	0.00734004	0.135098	1799
HNRNPH2	0.0506513	0.0641435	0.100447	0.240663	0.15957	0.13119	1.29091	0.00734204	0.135098	1800
SARS	35.662	36.1338	31.1299	39.4871	39.4182	37.4395	0.193245	0.00736462	0.135438	1801
C1orf228	0	0	0.0214603	0.0949241	0.102275	0.0480488	3.13942	0.00738931	0.135817	1802
HMOX2	25.1462	24.3736	27.3932	23.0764	22.8445	20.7199	-0.189346	0.00741623	0.136236	1803
NOL6	12.2581	11.2315	12.6414	11.1686	10.5234	8.86799	-0.224458	0.00743303	0.136469	1804
DHX40	16.8835	16.5272	15.4414	18.4398	17.9239	18.301	0.178795	0.00745262	0.13671	1805
CDC25C	2.36836	2.23472	3.08511	1.98582	1.87261	2.01037	-0.372488	0.00745443	0.13671	1806
ZNF862	2.75676	2.76541	2.39563	3.44158	3.21531	2.72771	0.261439	0.00751653	0.137773	1807
SELL	0.760778	0.691824	0.690154	1.40212	0.826104	0.898388	0.551913	0.00752458	0.137844	1808
TREX2	0.482701	0.30564	0.319083	0.176423	0.0912408	0.178604	-1.29496	0.00753593	0.137945	1809
GPRIN3	0.195785	0.18991	0.243698	0.315159	0.283463	0.263567	0.470801	0.00753843	0.137945	1810
ZNF713	1.3299	1.33741	1.02779	0.771988	0.998125	0.803241	-0.495254	0.0075434	0.13796	1811
ZNF76	11.8856	10.3271	10.3963	10.0973	9.05729	8.2208	-0.235615	0.00757689	0.138496	1812
SLC25A34	1.03587	1.1296	1.38217	0.785243	0.833966	0.979493	-0.433261	0.00759669	0.138781	1813
PFDN5	218.566	222.162	212.174	230.886	250.793	245.551	0.17295	0.00760618	0.138878	1814
PHGDH	23.6103	21.9296	17.4688	25.844	24.3032	24.4727	0.260148	0.00761189	0.138906	1815
NOA1	19.9263	21.5256	18.3481	22.6088	22.7469	22.7107	0.203089	0.00761764	0.138934	1816
CLCN4	4.86606	4.40134	5.5446	4.02446	4.256	4.16666	-0.232204	0.00763997	0.139264	1817
CECR5	12.9974	13.2836	11.7467	15.0332	14.3364	13.9777	0.204967	0.00765132	0.139395	1818
PARP1	38.3793	36.6444	39.0602	34.2255	34.1366	32.5563	-0.159635	0.00766649	0.139594	1819
EMC1	19.3405	18.8114	21.1195	17.0632	17.2332	17.556	-0.175351	0.00767657	0.139693	1820
HECTD3	25.5696	24.497	23.4	21.9335	21.7463	20.6972	-0.173561	0.00768037	0.139693	1821
INTS10	12.5711	13.3047	12.6114	14.7116	13.9627	14.655	0.186844	0.00769502	0.139883	1822
RBM34	15.6201	17.7805	16.0489	19.6287	18.762	18.0314	0.206121	0.00770877	0.140056	1823
TVP23C-CDRT4	0.0277662	0.0791154	0.0412977	0	0	0.0154106	-2.95377	0.00772976	0.14036	1824
HOXB2	11.5921	10.5442	11.0274	12.4093	12.1607	13.4554	0.214022	0.0077645	0.140914	1825
ATG9A	27.7904	27.6895	25.366	24.6668	23.229	22.7197	-0.178867	0.0077769	0.140997	1826
SNRPN	1.0137	1.00131	0.985042	0.555749	0.862253	0.585125	-0.545626	0.00777757	0.140997	1827
IDUA	8.12444	6.93108	5.84342	8.40453	8.39794	8.30446	0.281695	0.00778618	0.141012	1828
TIAM2	0.948843	1.11697	1.14622	0.725335	0.966225	0.763971	-0.363141	0.00778692	0.141012	1829
APOD	1.71551	2.27431	1.59471	2.78233	3.04001	2.02328	0.509812	0.00781562	0.141454	1830
LOC441666	0.109135	0.0691028	0.102202	0.179495	0.143256	0.148063	0.759758	0.00782029	0.141461	1831
SNCG	18.651	18.9418	16.3383	16.0704	15.0733	14.3128	-0.230578	0.00782553	0.141479	1832
SPATA2	3.07334	3.04136	2.85579	2.65349	2.33937	2.48202	-0.249016	0.00783602	0.141591	1833
DEPDC1	3.32713	3.10361	4.24162	3.05366	2.54788	2.86058	-0.318531	0.00784182	0.141619	1834
LRCH2	1.98284	1.77431	1.79548	2.03038	2.16826	2.583	0.305099	0.00785581	0.141794	1835
DHFR	8.85755	8.79775	10.9332	8.03411	8.22766	7.67221	-0.238221	0.00789386	0.142403	1836
C8orf33	12.9321	12.781	12.165	14.9073	13.9725	13.8583	0.190351	0.00792549	0.142896	1837
PCTP	5.42828	5.89694	5.22075	6.13078	6.59454	6.37466	0.224236	0.00799622	0.144093	1838
GSS	18.2833	16.3416	19.9662	15.4241	16.1539	14.6913	-0.219835	0.00801604	0.144372	1839
PABPC4L	0.702507	0.814637	0.858569	0.949414	0.934154	1.19691	0.386699	0.00804262	0.144772	1840
TUBG1	33.3479	30.3166	34.1131	28.553	28.3871	28.3086	-0.180172	0.00805139	0.144823	1841
SNHG4	1.35839	1.3646	1.52824	1.26029	0.987556	0.579942	-0.56573	0.00805424	0.144823	1842
GLTPD2	0.151664	0.185204	0.1289	0.285078	0.307154	0.384803	1.06387	0.00811104	0.145765	1843
GIPC1	52.1323	52.8257	56.5486	46.3528	47.4269	48.0547	-0.169964	0.00813025	0.146031	1844
SLC4A2	25.0432	23.6191	25.3183	22.2486	21.615	21.5978	-0.159316	0.00815682	0.146429	1845
TRAF3IP2-AS1	1.09028	0.92227	0.799548	1.27018	1.08947	1.14721	0.333206	0.00816332	0.146455	1846
COL4A2	502.935	504.205	543.682	565.671	552.842	604.791	0.169798	0.00816765	0.146455	1847
NCAPH	2.35452	2.25523	3.11285	2.16597	2.12469	1.69071	-0.349712	0.00817153	0.146455	1848
OSGEP	10.811	11.047	10.6704	9.78293	9.20755	8.46933	-0.22755	0.00818101	0.146546	1849
EIF5A	248.402	252.623	280.097	229.626	231.797	224.684	-0.169845	0.00819624	0.146739	1850
GDF7	0.567105	0.615571	0.783227	0.222077	0.306271	0.60702	-0.782924	0.00822864	0.147182	1851
PPFIBP2	0.405512	0.235368	0.0967989	0.115275	0.120653	0.100029	-1.10789	0.00822984	0.147182	1852
RPS6KA3	17.0163	16.133	17.7583	14.8345	14.7993	15.1803	-0.16644	0.00823804	0.147249	1853
TRIM3	6.71517	6.37794	5.84675	5.48973	5.6065	4.71474	-0.242099	0.0082521	0.147421	1854
LYVE1	4.2486	3.51357	0.929043	1.55873	1.28248	1.34489	-1.03915	0.0082587	0.147459	1855
KLRD1	0.0904501	0.150338	0.123319	0.185955	0.224398	0.251005	0.865206	0.00826432	0.14748	1856
ARL6IP5	72.9149	70.7672	82.8562	64.5087	63.1906	68.0448	-0.193119	0.00827649	0.147617	1857
MIR4737	3.49014	6.15619	1.97753	0.546692	2.35611	0.553451	-1.62164	0.00828634	0.147711	1858
ALYREF	35.4529	35.5517	40.7437	30.0762	32.354	33.1558	-0.207304	0.00829067	0.147711	1859
CALM2	217.284	220.042	241.961	208.35	197.09	190.543	-0.171912	0.00830665	0.147916	1860
ANXA7	39.4881	37.2091	39.4454	34.5577	34.1513	33.7645	-0.163337	0.0083167	0.148016	1861
SPG21	32.5732	31.2514	32.4017	34.819	35.4227	36.5242	0.167341	0.00832918	0.148158	1862
TATDN3	2.4922	2.33763	2.42511	2.97024	2.66262	3.2647	0.30727	0.00834149	0.148298	1863
PSMC4	36.1779	35.7174	38.7422	32.8827	32.5004	31.8943	-0.168401	0.00835147	0.148395	1864
TIPARP	8.17165	8.80232	9.1188	9.69281	9.65175	10.1193	0.19197	0.00836647	0.148581	1865
DTYMK	30.4648	31.2827	34.2486	27.4703	28.5084	26.7717	-0.19626	0.0083709	0.148581	1866
DDX59	3.8199	4.32044	4.337	5.33943	5.01572	4.4344	0.261773	0.00839026	0.148845	1867
SS18L2	13.429	12.0015	15.1336	15.1591	16.8599	16.3367	0.273414	0.00839592	0.148866	1868
MYO6	16.7482	16.2244	18.4837	15.0167	14.8949	15.1354	-0.174419	0.0084343	0.149444	1869
KCNC4	2.31118	1.86938	1.7668	2.26438	2.43797	2.50754	0.296072	0.00843758	0.149444	1870
LMNB1	20.4481	19.3874	23.4763	17.9835	18.5405	17.8238	-0.202232	0.0084476	0.149542	1871
LOC101060626	0.078116	0.222579	0.0774564	0.342608	0.73828	0.433555	1.95149	0.00848911	0.150197	1872
ADAM15	98.7003	103.255	80.7917	78.968	82.3689	77.077	-0.229717	0.00850394	0.150379	1873
MSTO2P	1.33956	1.46141	1.00516	1.68713	1.83061	1.52714	0.424695	0.00851639	0.150446	1874
OSER1-AS1	2.42185	2.13444	1.81728	2.77511	2.5776	2.76098	0.362634	0.00851687	0.150446	1875
FKBP1A	795.686	802.363	797.29	887.305	851.837	877.397	0.144407	0.00857148	0.15133	1876
RASL11A	0.777588	0.623141	0.626456	1.11904	1.19422	0.728278	0.612464	0.00858905	0.15156	1877
IRF1	5.52267	4.88916	4.969	4.32355	4.54291	4.04904	-0.232533	0.00859806	0.151629	1878
LRRC36	0.158937	0.150955	0.204874	0.0871351	0.0450638	0.0705699	-1.32338	0.0086021	0.151629	1879
CIRBP	58.2125	55.024	44.5072	62.7191	60.7759	59.9319	0.234009	0.00863849	0.152189	1880
HS3ST1	0.36622	0.444448	0.221912	0.13385	0.15383	0.225842	-0.993683	0.00865708	0.15237	1881
FAM13A	1.5503	1.66649	1.33463	1.75257	1.77187	1.961	0.284089	0.00865797	0.15237	1882
MMP24	0.549913	0.380657	0.304981	0.572305	0.660669	0.52765	0.534671	0.00866516	0.152416	1883
FLT1	28.2029	38.1885	16.5415	19.8329	18.6332	18.7007	-0.522631	0.00867672	0.152538	1884
TDRD9	0.248376	0.243766	0.197023	0.372195	0.391237	0.266514	0.602224	0.00868849	0.152627	1885
MAPK8IP2	0.023385	0.033316	0.0347814	0.0897437	0.110507	0.0778741	1.58578	0.00869097	0.152627	1886
C15orf57	6.67027	6.72126	6.79458	7.69789	8.22449	7.18641	0.213932	0.0087094	0.152841	1887
ARG1	0	0	0	0.088801	0.0765422	0.0599325	4.53417	0.0087124	0.152841	1888
DIRAS3	0.82327	0.738485	0.997723	0.752244	0.453879	0.406157	-0.653769	0.0087177	0.152853	1889
LOC101928188	0.106279	0.168236	0.0702543	0	0.0334816	0.0589862	-1.81682	0.00873683	0.153107	1890
HLA-A	202.105	207.575	184.391	164.457	175.966	176.424	-0.183747	0.00874918	0.153243	1891
TRAF2	8.88697	8.88063	9.32228	8.03248	7.70191	7.48429	-0.205536	0.00876006	0.153352	1892
RPS8	2076.58	2288.52	1963.4	2274.65	2384.78	2504.6	0.195972	0.00879682	0.153834	1893
RAB20	0.883192	1.04219	0.610361	1.20316	1.23942	1.27745	0.563596	0.00879889	0.153834	1894
RPL15	358.472	381.544	341.308	397.731	397.894	403.941	0.166492	0.00880155	0.153834	1895
TLN1	63.7973	57.7142	65.4712	56.0745	55.4658	53.0189	-0.166982	0.00883067	0.154262	1896
FAM65B	0.0137679	0.026153	0.0182023	0.0100641	0	0	-2.39299	0.0088409	0.154359	1897
KDM3A	12.0797	12.6585	10.7481	13.6502	14.0476	12.716	0.204155	0.00889024	0.155097	1898
FLVCR1	1.06502	1.04257	1.10138	0.967171	0.815129	0.761544	-0.319479	0.00889254	0.155097	1899
SORBS1	0.419372	0.458272	0.424774	0.578495	0.635014	0.455503	0.379673	0.00890441	0.155223	1900
ARHGAP27	5.64307	5.32496	4.38502	4.39214	4.29704	4.04074	-0.25365	0.00892891	0.155568	1901
LOC100131289	0.243877	0.277955	0.193454	0	0.0921958	0.054142	-2.08636	0.00895144	0.155814	1902
ALDH3A2	8.11518	7.88805	8.25594	9.12949	9.3752	8.75037	0.185943	0.00895247	0.155814	1903
ZFAS1	92.1819	107.253	78.4182	102.021	112.84	116.078	0.268864	0.00896717	0.155988	1904
GPC1	13.1041	14.7146	8.74558	9.07026	8.92613	9.83915	-0.377849	0.00898457	0.156209	1905
IGSF23	0.236037	0.40353	0.42128	0.207047	0.0892321	0.209606	-1.07556	0.00899143	0.156246	1906
NINJ2	0.721655	0.761571	0.450539	0.439597	0.202086	0.445032	-0.841155	0.00901015	0.156489	1907
PAPD5	1.91477	1.79077	1.93735	1.51035	1.53729	1.68084	-0.238219	0.00906189	0.157306	1908
C9orf142	21.2872	19.604	21.354	22.4137	23.8322	26.2242	0.237021	0.00909395	0.157779	1909
CSF2	0.0514471	0.14659	0.204051	0	0	0	-4.42951	0.00912726	0.158274	1910
SNHG5	149.277	156.382	139.644	161.494	169.088	168.708	0.182011	0.00916199	0.158793	1911
DENND2C	0.0178936	0.00849752	0.00887128	0.0392398	0.0338228	0.0794498	2.01061	0.00921156	0.159569	1912
CFH	45.8622	46.2588	50.8689	54.0108	53.3611	51.0797	0.165228	0.00923067	0.159817	1913
CCDC78	0.566991	0.676993	0.289133	0.728265	0.811456	0.773233	0.605516	0.00923675	0.159838	1914
MEF2BNB	3.83003	3.8898	4.38051	3.18083	3.36891	3.26224	-0.283421	0.00928487	0.160587	1915
SARM1	0.281955	0.278297	0.257647	0.345528	0.370979	0.392757	0.455199	0.00928987	0.16059	1916
LOC650368	0.574208	0.545371	0.433798	0.899433	0.749426	0.819497	0.675004	0.00930866	0.160831	1917
LOC100132731	0.181325	0.0782812	0.0653795	0.054223	0.0155792	0.0182978	-1.81775	0.00932328	0.160999	1918
STT3B	45.6652	49.0516	48.4023	51.897	51.5717	55.9839	0.173069	0.00933613	0.16107	1919
RSBN1L-AS1	1.75591	1.66773	1.66011	2.08202	2.02616	2.40239	0.369866	0.0093371	0.16107	1920
F2R	161.957	159.562	189.746	146.91	148.539	147.855	-0.188144	0.00936352	0.161362	1921
GIT2	11.1861	10.738	10.9168	9.84123	10.0185	8.85824	-0.176001	0.00936375	0.161362	1922
TSPAN31	13.2394	12.8588	12.2601	13.9612	14.4712	15.3351	0.207215	0.00937567	0.161483	1923
GBE1	45.8072	48.7425	46.8031	51.8839	50.5472	54.6952	0.169465	0.00938953	0.161637	1924
RASSF2	14.2892	13.9995	15.9769	16.1774	16.6749	16.6632	0.179428	0.00941179	0.161937	1925
SFMBT1	0.504352	0.379227	0.525098	0.34563	0.333666	0.377895	-0.396363	0.0094413	0.16236	1926
NSMCE2	15.4883	15.5397	15.5499	17.0179	18.0608	17.8744	0.202812	0.00947673	0.162799	1927
LINC00950	0.0076999	0.0219396	0.0305395	0.0337709	0.065495	0.085471	1.58726	0.00947886	0.162799	1928
GDF11	2.94467	2.91876	3.11992	3.37962	3.51129	3.23302	0.190708	0.00948157	0.162799	1929
KIAA1107	0.319116	0.353606	0.334001	0.456817	0.469154	0.491984	0.507779	0.00950231	0.163068	1930
MACROD1	6.08173	7.30625	4.74281	7.55156	7.20816	8.1558	0.352419	0.0095071	0.163068	1931
SCN1B	6.87039	8.24655	7.10858	5.83004	6.70029	5.59264	-0.27548	0.00951247	0.163076	1932
CDR2L	21.2894	21.2074	20.6114	17.6452	18.4908	19.1438	-0.17374	0.00952461	0.163124	1933
ZNF251	4.43713	4.75778	4.33995	5.66872	5.0949	4.88077	0.224206	0.00952512	0.163124	1934
LOC100131564	0.991374	0.846477	0.58583	1.49327	1.11677	0.889254	0.543315	0.00953639	0.163233	1935
CDCA5	5.0784	5.33893	5.69337	4.84087	4.52602	4.21783	-0.229201	0.00956491	0.163619	1936
C11orf95	10.0567	9.36612	9.50548	11.13	10.6739	10.3842	0.171017	0.00957456	0.163619	1937
C11orf1	4.02218	3.70324	4.151	5.67027	4.8875	4.46473	0.355475	0.00958166	0.163619	1938
CAPN11	0.502791	0.63204	0.601188	0.324292	0.335429	0.476037	-0.603241	0.00958268	0.163619	1939
PPP2R4	42.143	42.7448	47.0139	38.1667	40.0813	37.3087	-0.173307	0.0095837	0.163619	1940
C17orf107	0.615879	0.560059	0.727618	0.818974	0.829762	0.945464	0.461904	0.00961201	0.163917	1941
ALKBH3-AS1	0.0838318	0.0597163	0.166248	0.0229798	0.039615	0	-2.0878	0.00961412	0.163917	1942
HRCT1	4.59125	3.47239	3.54082	5.08079	4.741	5.00203	0.369815	0.00961595	0.163917	1943
STARD9	1.08656	1.00993	0.992935	1.22534	1.23181	1.10298	0.22288	0.00962112	0.16392	1944
TRNAV21	0	0	0	3.03302	1.04573	0.614103	4.5361	0.00965305	0.164378	1945
MYEOV2	30.0955	33.7424	34.1334	33.1332	40.4847	41.6112	0.25235	0.00965792	0.164378	1946
NR3C1	4.35389	4.46713	4.24943	4.862	4.76781	4.96669	0.17572	0.00967679	0.164584	1947
TMEM167B	12.9822	13.8646	13.1784	14.605	14.7957	15.7311	0.189708	0.00968018	0.164584	1948
GRK5	24.0453	23.5425	20.0068	25.9149	25.6201	25.4291	0.203795	0.00968492	0.164584	1949
ARPC1B	154.986	149.478	154.493	130.697	138.429	137.578	-0.156778	0.00969226	0.164624	1950
CCDC85A	6.65157	5.95157	7.5807	5.74789	5.59647	5.59384	-0.234945	0.00970185	0.164662	1951
RNF217	2.17313	2.16476	2.03941	2.5066	2.18645	2.75033	0.238037	0.0097044	0.164662	1952
RAPGEF4	3.45013	3.26951	3.18269	4.7351	3.81764	3.39083	0.285557	0.00971124	0.164693	1953
SERPINB6	21.4558	22.8337	20.517	23.9338	24.555	23.5522	0.169351	0.00972301	0.164808	1954
KLHL23	0.158571	0.131781	0.167059	0.217335	0.243533	0.29703	0.740417	0.00973683	0.164958	1955
PBXIP1	37.3308	36.1995	39.707	32.9866	33.6709	33.2963	-0.162453	0.00978558	0.165699	1956
DNAH5	0.27598	0.242523	0.204598	0.166857	0.199889	0.166057	-0.415937	0.00979147	0.165714	1957
HMOX1	15.8496	18.5517	11.9883	20.108	19.0365	18.4393	0.326645	0.00980712	0.165895	1958
ATM	3.5821	3.37713	3.41514	3.90838	3.90951	3.72223	0.171036	0.00984297	0.166416	1959
TTYH3	114.793	110.921	122.294	98.7485	104.328	103.874	-0.163389	0.00987003	0.166764	1960
CHAF1A	5.24305	4.76174	6.60029	4.71565	4.25877	4.35824	-0.299288	0.00987365	0.166764	1961
KLF11	5.42787	5.57613	4.01823	5.70859	5.99363	6.73212	0.311644	0.00988487	0.166831	1962
ACSS2	13.2072	13.627	13.456	11.7197	12.3519	10.9327	-0.184934	0.00989173	0.166831	1963
NSDHL	16.3158	15.9611	17.4151	14.269	13.2702	15.0156	-0.207959	0.00989271	0.166831	1964
ZNF565	1.3077	1.32268	1.1451	1.86216	1.97426	1.24422	0.450157	0.00996618	0.167985	1965
CCDC51	5.47407	5.26611	4.84547	6.13097	6.39481	5.86774	0.257514	0.00998161	0.168159	1966
PTX3	141.684	136.449	166.668	119.662	132.646	128.012	-0.207762	0.0100162	0.168656	1967
PIM2	3.61941	3.20964	2.6184	3.84709	3.99667	3.79217	0.318341	0.0100228	0.168681	1968
TDRD10	2.44997	2.6489	2.36817	2.99043	2.78149	3.35238	0.301341	0.0100504	0.169061	1969
EPHB2	40.699	39.4023	41.1514	34.1248	37.1828	35.7852	-0.161406	0.0100861	0.16949	1970
HIST3H2A	7.40952	7.65609	6.45887	3.39258	5.61762	6.14599	-0.483966	0.0100862	0.16949	1971
SNED1	5.46725	5.30061	4.53274	5.8653	5.99321	5.60794	0.207833	0.010096	0.169569	1972
NYNRIN	30.4655	28.8818	30.8607	26.6414	27.2581	26.3317	-0.151662	0.0101151	0.169804	1973
CACNA2D1	4.00345	3.65355	4.43113	3.33782	3.45155	3.52669	-0.210457	0.0101477	0.170265	1974
ALS2CL	1.8353	1.59601	1.69414	1.54401	1.38853	1.35989	-0.239166	0.010167	0.170502	1975
DBN1	110.302	106.305	114.588	95.8449	100.316	97.8941	-0.154046	0.0101856	0.170728	1976
S100A4	1.00249	0.680103	0.923022	0.392572	0.338378	0.397425	-1.17395	0.0101977	0.170845	1977
C12orf10	28.3533	30.5599	27.4877	32.3277	32.2316	32.875	0.1896	0.0102286	0.171275	1978
C5	0.443396	0.442185	0.490945	0.5672	0.649537	0.582415	0.407849	0.0102452	0.171466	1979
METTL3	21.6494	20.0716	20.8725	18.7548	18.2352	17.6566	-0.178564	0.0102684	0.171757	1980
WLS	50.1199	49.9607	50.5518	44.9697	45.8374	43.2342	-0.151185	0.0102729	0.171757	1981
TRPC4	0.163838	0.277874	0.174058	0.333623	0.331809	0.337748	0.708837	0.0102822	0.171825	1982
ITPKA	0.210673	0.500232	0.0626682	0.069299	0.0597325	0.093541	-1.76604	0.0103027	0.17208	1983
MND1	1.14932	1.24322	1.48784	0.805129	0.875022	0.885959	-0.57583	0.0103212	0.172303	1984
CCDC149	3.38684	3.79343	3.39587	3.99444	4.14238	4.09647	0.226387	0.0103316	0.17239	1985
SLC38A7	9.53419	8.83798	9.10831	8.29334	8.21133	7.16963	-0.197182	0.0103391	0.172428	1986
ATP6AP1	102.888	102.89	106.024	90.7361	91.8965	94.5263	-0.152592	0.0103467	0.172468	1987
ESF1	4.46808	4.77268	4.84761	5.61838	5.12352	5.4955	0.219538	0.0103886	0.173079	1988
UTP23	3.47131	3.67874	3.52352	3.79618	4.13548	4.53264	0.240502	0.0104047	0.17326	1989
TOMM7	109.7	119.16	98.1333	117.043	125.532	133.453	0.218523	0.0104141	0.173329	1990
SETBP1	0.520258	0.549808	0.319691	0.618656	0.675221	0.577501	0.445414	0.010423	0.173391	1991
KIAA1143	8.31658	8.34924	8.04599	9.82626	8.95459	8.87791	0.178509	0.0104377	0.173547	1992
IFI16	51.8033	52.0974	55.4487	60.1704	58.1432	56.9234	0.154052	0.0104659	0.173909	1993
LTA4H	62.6593	64.5308	58.2666	65.88	71.5475	69.7185	0.176754	0.0104699	0.173909	1994
NARF	51.0188	50.53	48.0502	53.4233	55.9552	56.3607	0.165095	0.0104915	0.17418	1995
ZNF160	4.63574	4.38055	3.78635	5.18635	4.82683	4.80566	0.226959	0.0105046	0.174268	1996
DBF4B	2.23699	2.03909	2.24788	1.97541	1.78075	1.65819	-0.251656	0.0105073	0.174268	1997
GALNT6	11.1907	11.3806	12.112	9.95581	10.3197	10.1564	-0.171081	0.0105334	0.174546	1998
H3F3AP4	39.28	41.6901	42.1626	48.0454	41.9535	51.0523	0.211759	0.0105346	0.174546	1999
[truncated: 31,122 more rows]
