# Supplementary material for: Notch signaling-modified mesenchymal stem cells improve tissue perfusion by induction of arteriogenesis in a rat hindlimb ischemia model
Source: Sci Rep. 2021 Jan 28;11:2543. doi: 10.1038/s41598-021-82284-3 (PMC7844258; doi:10.1038/s41598-021-82284-3)
Supplement: Supplementary file 4 — Supplementary Table S3. [file 41598_2021_82284_MOESM4_ESM.xlsx]

## Sheet: Annotation
Input ID	Gene ID	Type	Tax ID	Homologene Gene ID	Homologene Gene Tax ID	Gene Symbol	Description	Biological Process (GO)	Cellular Component (GO)	Molecular Function (GO)	KEGG Pathway	hsa04141 Protein processing in endoplas	hsa05144 Malaria	hsa04060 Cytokine-cytokine receptor int	hsa05418 Fluid shear stress and atheros	hsa04151 PI3K-Akt signaling pathway	hsa04066 HIF-1 signaling pathway	hsa04931 Insulin resistance	hsa04668 TNF signaling pathway	M00058 Glycosaminoglycan biosynthesis	hsa04610 Complement and coagulation cas	hsa00600 Sphingolipid metabolism	hsa04630 Jak-STAT signaling pathway	hsa04350 TGF-beta signaling pathway	hsa04210 Apoptosis	hsa00030 Pentose phosphate pathway	hsa05166 HTLV-I infection	hsa05146 Amoebiasis	hsa05020 Prion diseases
PJA2	9867	symbol	H. sapiens	9867	H. sapiens	PJA2	praja ring finger ubiquitin ligase 2	GO:0034137 positive regulation of toll-like receptor 2 signaling pathway;GO:0034135 regulation of toll-like receptor 2 signaling pathway;GO:0034123 positive regulation of toll-like receptor signaling pathway	GO:0014069 postsynaptic density;GO:0045111 intermediate filament cytoskeleton;GO:0099572 postsynaptic specialization	GO:0034236 protein kinase A catalytic subunit binding;GO:0034237 protein kinase A regulatory subunit binding;GO:0051018 protein kinase A binding		0.0	0.0	0.0	0.0	0.0	0.0	0.0	0.0	0.0	0.0	0.0	0.0	0.0	0.0	0.0	0.0	0.0	0.0
SLC38A1	81539	symbol	H. sapiens	81539	H. sapiens	SLC38A1	solute carrier family 38 member 1	GO:1902475 L-alpha-amino acid transmembrane transport;GO:0015804 neutral amino acid transport;GO:0015807 L-amino acid transport	GO:0070062 extracellular exosome;GO:1903561 extracellular vesicle;GO:0043230 extracellular organelle	GO:0005283 amino acid:sodium symporter activity;GO:0005343 organic acid:sodium symporter activity;GO:0005416 amino acid:cation symporter activity	(hsa04727)GABAergic synapse; (hsa04724)Glutamatergic synapse	0.0	0.0	0.0	0.0	0.0	0.0	0.0	0.0	0.0	0.0	0.0	0.0	0.0	0.0	0.0	0.0	0.0	0.0
CANX	821	symbol	H. sapiens	821	H. sapiens	CANX	calnexin	GO:0070757 interleukin-35-mediated signaling pathway;GO:0070106 interleukin-27-mediated signaling pathway;GO:0019886 antigen processing and presentation of exogenous peptide antigen via MHC class II	GO:0099059 integral component of presynaptic active zone membrane;GO:0071556 integral component of lumenal side of endoplasmic reticulum membrane;GO:0098945 intrinsic component of presynaptic active zone membrane	GO:0035255 ionotropic glutamate receptor binding;GO:0034185 apolipoprotein binding;GO:0035254 glutamate receptor binding	(hsa04918)Thyroid hormone synthesis; (hsa04612)Antigen processing and presentation; (hsa04145)Phagosome	1.0	0.0	0.0	0.0	0.0	0.0	0.0	0.0	0.0	0.0	0.0	0.0	0.0	0.0	0.0	1.0	0.0	0.0
H6PD	9563	symbol	H. sapiens	9563	H. sapiens	H6PD	hexose-6-phosphate dehydrogenase/glucose 1-dehydrogenase	GO:2000064 regulation of cortisol biosynthetic process;GO:0009051 pentose-phosphate shunt, oxidative branch;GO:0031946 regulation of glucocorticoid biosynthetic process	GO:0005788 endoplasmic reticulum lumen;GO:0044432 endoplasmic reticulum part;GO:0005783 endoplasmic reticulum	GO:0047936 glucose 1-dehydrogenase [NAD(P)] activity;GO:0004344 glucose dehydrogenase activity;GO:0004345 glucose-6-phosphate dehydrogenase activity	(M00006)Pentose phosphate pathway, oxidative phase, glucose 6P => ribulose 5P; (hsa)Pentose phosphate pathway, oxidative phase, glucose 6P => ribulose 5P; (M00004)Pentose phosphate pathway (Pentose phosphate cycle)	0.0	0.0	0.0	0.0	0.0	0.0	0.0	0.0	0.0	0.0	0.0	0.0	0.0	0.0	1.0	0.0	0.0	0.0
TM4SF1	4071	symbol	H. sapiens	4071	H. sapiens	TM4SF1	transmembrane 4 L six family member 1	GO:0001825 blastocyst formation;GO:0001824 blastocyst development;GO:0001701 in utero embryonic development	GO:0005887 integral component of plasma membrane;GO:0031226 intrinsic component of plasma membrane;GO:0044459 plasma membrane part	GO:0005515 protein binding;GO:0005488 binding;GO:0003674 molecular_function		0.0	0.0	0.0	0.0	0.0	0.0	0.0	0.0	0.0	0.0	0.0	0.0	0.0	0.0	0.0	0.0	0.0	0.0
EIF2S2	8894	symbol	H. sapiens	8894	H. sapiens	EIF2S2	eukaryotic translation initiation factor 2 subunit beta	GO:0002176 male germ cell proliferation;GO:0001731 formation of translation preinitiation complex;GO:0001732 formation of cytoplasmic translation initiation complex	GO:0005850 eukaryotic translation initiation factor 2 complex;GO:0005829 cytosol;GO:0032991 protein-containing complex	GO:0031369 translation initiation factor binding;GO:0003743 translation initiation factor activity;GO:0008135 translation factor activity, RNA binding	(hsa03013)RNA transport	0.0	0.0	0.0	0.0	0.0	0.0	0.0	0.0	0.0	0.0	0.0	0.0	0.0	0.0	0.0	0.0	0.0	0.0
HTRA1	5654	symbol	H. sapiens	5654	H. sapiens	HTRA1	HtrA serine peptidase 1	GO:0097187 dentinogenesis;GO:0060718 chorionic trophoblast cell differentiation;GO:0050687 negative regulation of defense response to virus	GO:0062023 collagen-containing extracellular matrix;GO:0070062 extracellular exosome;GO:1903561 extracellular vesicle	GO:0005520 insulin-like growth factor binding;GO:0004252 serine-type endopeptidase activity;GO:0019838 growth factor binding		0.0	0.0	0.0	0.0	0.0	0.0	0.0	0.0	0.0	0.0	0.0	0.0	0.0	0.0	0.0	0.0	0.0	0.0
KLF6	1316	symbol	H. sapiens	1316	H. sapiens	KLF6	Kruppel like factor 6	GO:0030183 B cell differentiation;GO:0030098 lymphocyte differentiation;GO:0042113 B cell activation	GO:0001650 fibrillar center;GO:0044452 nucleolar part;GO:0000790 nuclear chromatin	GO:0000978 RNA polymerase II proximal promoter sequence-specific DNA binding;GO:0001228 DNA-binding transcription activator activity, RNA polymerase II-specific;GO:0000987 proximal promoter sequence-specific DNA binding		0.0	0.0	0.0	0.0	0.0	0.0	0.0	0.0	0.0	0.0	0.0	0.0	0.0	0.0	0.0	0.0	0.0	0.0
SH3RF3	344558	symbol	H. sapiens	344558	H. sapiens	SH3RF3	SH3 domain containing ring finger 3	GO:0046330 positive regulation of JNK cascade;GO:0032874 positive regulation of stress-activated MAPK cascade;GO:0046328 regulation of JNK cascade		GO:0061630 ubiquitin protein ligase activity;GO:0061659 ubiquitin-like protein ligase activity;GO:0004842 ubiquitin-protein transferase activity		0.0	0.0	0.0	0.0	0.0	0.0	0.0	0.0	0.0	0.0	0.0	0.0	0.0	0.0	0.0	0.0	0.0	0.0
SETX	23064	symbol	H. sapiens	23064	H. sapiens	SETX	senataxin	GO:2000806 positive regulation of termination of RNA polymerase II transcription, poly(A)-coupled;GO:1904595 positive regulation of termination of RNA polymerase II transcription;GO:2000804 regulation of termination of RNA polymerase II transcription, poly(A)-coupled	GO:0030426 growth cone;GO:0045171 intercellular bridge;GO:0000781 chromosome, telomeric region	GO:0001147 transcription termination site sequence-specific DNA binding;GO:0001160 transcription termination site DNA binding;GO:0003678 DNA helicase activity		0.0	0.0	0.0	0.0	0.0	0.0	0.0	0.0	0.0	0.0	0.0	0.0	0.0	0.0	0.0	0.0	0.0	0.0
RPS3A	6189	symbol	H. sapiens	6189	H. sapiens	RPS3A	ribosomal protein S3A	GO:0006614 SRP-dependent cotranslational protein targeting to membrane;GO:0006613 cotranslational protein targeting to membrane;GO:0000184 nuclear-transcribed mRNA catabolic process, nonsense-mediated decay	GO:0022627 cytosolic small ribosomal subunit;GO:0005925 focal adhesion;GO:0005924 cell-substrate adherens junction	GO:0048027 mRNA 5'-UTR binding;GO:0003735 structural constituent of ribosome;GO:0003729 mRNA binding	(hsa03010)Ribosome	0.0	0.0	0.0	0.0	0.0	0.0	0.0	0.0	0.0	0.0	0.0	0.0	0.0	0.0	0.0	0.0	0.0	0.0
LAPTM4B	55353	symbol	H. sapiens	55353	H. sapiens	LAPTM4B	lysosomal protein transmembrane 4 beta	GO:1905166 negative regulation of lysosomal protein catabolic process;GO:0097213 regulation of lysosomal membrane permeability;GO:1904351 negative regulation of protein catabolic process in the vacuole	GO:0097487 multivesicular body, internal vesicle;GO:0032585 multivesicular body membrane;GO:0005771 multivesicular body	GO:0097001 ceramide binding;GO:0046625 sphingolipid binding;GO:1902936 phosphatidylinositol bisphosphate binding	(hsa04142)Lysosome	0.0	0.0	0.0	0.0	0.0	0.0	0.0	0.0	0.0	0.0	0.0	0.0	0.0	0.0	0.0	0.0	0.0	0.0
PPIL1	51645	symbol	H. sapiens	51645	H. sapiens	PPIL1	peptidylprolyl isomerase like 1	GO:0000413 protein peptidyl-prolyl isomerization;GO:0018208 peptidyl-proline modification;GO:0000398 mRNA splicing, via spliceosome	GO:0071007 U2-type catalytic step 2 spliceosome;GO:0005684 U2-type spliceosomal complex;GO:0071013 catalytic step 2 spliceosome	GO:0016018 cyclosporin A binding;GO:0097718 disordered domain specific binding;GO:0003755 peptidyl-prolyl cis-trans isomerase activity	(hsa03040)Spliceosome	0.0	0.0	0.0	0.0	0.0	0.0	0.0	0.0	0.0	0.0	0.0	0.0	0.0	0.0	0.0	0.0	0.0	0.0
PACS1	55690	symbol	H. sapiens	55690	H. sapiens	PACS1	phosphofurin acidic cluster sorting protein 1	GO:0050690 regulation of defense response to virus by virus;GO:0034067 protein localization to Golgi apparatus;GO:0072659 protein localization to plasma membrane	GO:0030137 COPI-coated vesicle;GO:0005798 Golgi-associated vesicle;GO:0030135 coated vesicle	GO:0044325 ion channel binding;GO:0005515 protein binding;GO:0005488 binding		0.0	0.0	0.0	0.0	0.0	0.0	0.0	0.0	0.0	0.0	0.0	0.0	0.0	0.0	0.0	0.0	0.0	0.0
BLOC1S6	26258	symbol	H. sapiens	26258	H. sapiens	BLOC1S6	biogenesis of lysosomal organelles complex 1 subunit 6	GO:0035646 endosome to melanosome transport;GO:0048490 anterograde synaptic vesicle transport;GO:0050942 positive regulation of pigment cell differentiation	GO:1904115 axon cytoplasm;GO:0031083 BLOC-1 complex;GO:0031082 BLOC complex	GO:0019905 syntaxin binding;GO:0051015 actin filament binding;GO:0000149 SNARE binding		0.0	0.0	0.0	0.0	0.0	0.0	0.0	0.0	0.0	0.0	0.0	0.0	0.0	0.0	0.0	0.0	0.0	0.0
STAT3	6774	symbol	H. sapiens	6774	H. sapiens	STAT3	signal transducer and activator of transcription 3	GO:0072540 T-helper 17 cell lineage commitment;GO:1902728 positive regulation of growth factor dependent skeletal muscle satellite cell proliferation;GO:0002295 T-helper cell lineage commitment	GO:0098685 Schaffer collateral - CA1 synapse;GO:0014069 postsynaptic density;GO:0090575 RNA polymerase II transcription factor complex	GO:0031730 CCR5 chemokine receptor binding;GO:0035259 glucocorticoid receptor binding;GO:0048020 CCR chemokine receptor binding	(hsa05221)Acute myeloid leukemia; (hsa05223)Non-small cell lung cancer; (hsa05212)Pancreatic cancer	0.0	0.0	0.0	0.0	0.0	1.0	1.0	0.0	0.0	0.0	0.0	1.0	0.0	0.0	0.0	0.0	0.0	0.0
CCNG2	901	symbol	H. sapiens	901	H. sapiens	CCNG2	cyclin G2	GO:0000079 regulation of cyclin-dependent protein serine/threonine kinase activity;GO:1904029 regulation of cyclin-dependent protein kinase activity;GO:0071900 regulation of protein serine/threonine kinase activity	GO:0000307 cyclin-dependent protein kinase holoenzyme complex;GO:1902554 serine/threonine protein kinase complex;GO:1902911 protein kinase complex	GO:0016538 cyclin-dependent protein serine/threonine kinase regulator activity;GO:0019887 protein kinase regulator activity;GO:0019207 kinase regulator activity	(hsa04115)p53 signaling pathway; (hsa04068)FoxO signaling pathway	0.0	0.0	0.0	0.0	0.0	0.0	0.0	0.0	0.0	0.0	0.0	0.0	0.0	0.0	0.0	0.0	0.0	0.0
OSTC	58505	symbol	H. sapiens	58505	H. sapiens	OSTC	oligosaccharyltransferase complex non-catalytic subunit	GO:0018279 protein N-linked glycosylation via asparagine;GO:0018196 peptidyl-asparagine modification;GO:0006487 protein N-linked glycosylation	GO:0008250 oligosaccharyltransferase complex;GO:0005789 endoplasmic reticulum membrane;GO:0098827 endoplasmic reticulum subcompartment	GO:0004579 dolichyl-diphosphooligosaccharide-protein glycotransferase activity;GO:0004576 oligosaccharyl transferase activity;GO:0016758 transferase activity, transferring hexosyl groups		0.0	0.0	0.0	0.0	0.0	0.0	0.0	0.0	0.0	0.0	0.0	0.0	0.0	0.0	0.0	0.0	0.0	0.0
AAK1	22848	symbol	H. sapiens	22848	H. sapiens	AAK1	AP2 associated kinase 1	GO:2000369 regulation of clathrin-dependent endocytosis;GO:0045747 positive regulation of Notch signaling pathway;GO:0072583 clathrin-dependent endocytosis	GO:0043195 terminal bouton;GO:0043679 axon terminus;GO:0030136 clathrin-coated vesicle	GO:0035612 AP-2 adaptor complex binding;GO:0005112 Notch binding;GO:0004674 protein serine/threonine kinase activity		0.0	0.0	0.0	0.0	0.0	0.0	0.0	0.0	0.0	0.0	0.0	0.0	0.0	0.0	0.0	0.0	0.0	0.0
NUDCD1	84955	symbol	H. sapiens	84955	H. sapiens	NUDCD1	NudC domain containing 1	GO:0002376 immune system process;GO:0008150 biological_process	GO:0005654 nucleoplasm;GO:0031981 nuclear lumen;GO:0070013 intracellular organelle lumen	GO:0005515 protein binding;GO:0005488 binding;GO:0003674 molecular_function		0.0	0.0	0.0	0.0	0.0	0.0	0.0	0.0	0.0	0.0	0.0	0.0	0.0	0.0	0.0	0.0	0.0	0.0
MIDN	90007	symbol	H. sapiens	90007	H. sapiens	MIDN	midnolin	GO:0033132 negative regulation of glucokinase activity;GO:1903300 negative regulation of hexokinase activity;GO:0033131 regulation of glucokinase activity	GO:0005730 nucleolus;GO:0031981 nuclear lumen;GO:0070013 intracellular organelle lumen	GO:0019900 kinase binding;GO:0019899 enzyme binding;GO:0005515 protein binding		0.0	0.0	0.0	0.0	0.0	0.0	0.0	0.0	0.0	0.0	0.0	0.0	0.0	0.0	0.0	0.0	0.0	0.0
TNFRSF10D	8793	symbol	H. sapiens	8793	H. sapiens	TNFRSF10D	TNF receptor superfamily member 10d	GO:0050900 leukocyte migration;GO:0043066 negative regulation of apoptotic process;GO:0043069 negative regulation of programmed cell death	GO:0009986 cell surface;GO:0005886 plasma membrane;GO:0071944 cell periphery	GO:0045569 TRAIL binding;GO:0004888 transmembrane signaling receptor activity;GO:0038023 signaling receptor activity	(hsa04650)Natural killer cell mediated cytotoxicity; (hsa05162)Measles; (hsa04210)Apoptosis	0.0	0.0	1.0	0.0	0.0	0.0	0.0	0.0	0.0	0.0	0.0	0.0	0.0	1.0	0.0	0.0	0.0	0.0
FN1	2335	symbol	H. sapiens	2335	H. sapiens	FN1	fibronectin 1	GO:2001202 negative regulation of transforming growth factor-beta secretion;GO:1904237 positive regulation of substrate-dependent cell migration, cell attachment to substrate;GO:2001201 regulation of transforming growth factor-beta secretion	GO:0031093 platelet alpha granule lumen;GO:0005577 fibrinogen complex;GO:0031091 platelet alpha granule	GO:0016504 peptidase activator activity;GO:0097718 disordered domain specific binding;GO:0043394 proteoglycan binding	(hsa05100)Bacterial invasion of epithelial cells; (hsa04512)ECM-receptor interaction; (hsa05222)Small cell lung cancer	0.0	0.0	0.0	0.0	1.0	1.0	0.0	0.0	0.0	0.0	0.0	0.0	0.0	0.0	0.0	0.0	1.0	0.0
CTSF	8722	symbol	H. sapiens	8722	H. sapiens	CTSF	cathepsin F	GO:0019886 antigen processing and presentation of exogenous peptide antigen via MHC class II;GO:0002495 antigen processing and presentation of peptide antigen via MHC class II;GO:0002478 antigen processing and presentation of exogenous peptide antigen	GO:0043202 lysosomal lumen;GO:0005775 vacuolar lumen;GO:0062023 collagen-containing extracellular matrix	GO:0004197 cysteine-type endopeptidase activity;GO:0008234 cysteine-type peptidase activity;GO:0004175 endopeptidase activity	(hsa04142)Lysosome; (hsa04210)Apoptosis	0.0	0.0	0.0	0.0	0.0	0.0	0.0	0.0	0.0	0.0	0.0	0.0	0.0	1.0	0.0	0.0	0.0	0.0
UGGT2	55757	symbol	H. sapiens	55757	H. sapiens	UGGT2	UDP-glucose glycoprotein glucosyltransferase 2	GO:1904380 endoplasmic reticulum mannose trimming;GO:0097359 UDP-glucosylation;GO:0036508 protein alpha-1,2-demannosylation	GO:0044322 endoplasmic reticulum quality control compartment;GO:0005788 endoplasmic reticulum lumen;GO:0005793 endoplasmic reticulum-Golgi intermediate compartment	GO:0003980 UDP-glucose:glycoprotein glucosyltransferase activity;GO:0035251 UDP-glucosyltransferase activity;GO:0046527 glucosyltransferase activity	(hsa04141)Protein processing in endoplasmic reticulum	1.0	0.0	0.0	0.0	0.0	0.0	0.0	0.0	0.0	0.0	0.0	0.0	0.0	0.0	0.0	0.0	0.0	0.0
MBD4	8930	symbol	H. sapiens	8930	H. sapiens	MBD4	methyl-CpG binding domain 4, DNA glycosylase	GO:0045008 depyrimidination;GO:0009223 pyrimidine deoxyribonucleotide catabolic process;GO:0006244 pyrimidine nucleotide catabolic process	GO:0016607 nuclear speck;GO:0016604 nuclear body;GO:0000785 chromatin	GO:0008263 pyrimidine-specific mismatch base pair DNA N-glycosylase activity;GO:0000700 mismatch base pair DNA N-glycosylase activity;GO:0003696 satellite DNA binding	(hsa03410)Base excision repair	0.0	0.0	0.0	0.0	0.0	0.0	0.0	0.0	0.0	0.0	0.0	0.0	0.0	0.0	0.0	0.0	0.0	0.0
LDHA	3939	symbol	H. sapiens	3939	H. sapiens	LDHA	lactate dehydrogenase A	GO:0006096 glycolytic process;GO:0006757 ATP generation from ADP;GO:0006089 lactate metabolic process	GO:0070062 extracellular exosome;GO:1903561 extracellular vesicle;GO:0043230 extracellular organelle	GO:0004459 L-lactate dehydrogenase activity;GO:0004457 lactate dehydrogenase activity;GO:0051287 NAD binding	(hsa00640)Propanoate metabolism; (hsa00620)Pyruvate metabolism; (hsa00270)Cysteine and methionine metabolism	0.0	0.0	0.0	0.0	0.0	1.0	0.0	0.0	0.0	0.0	0.0	0.0	0.0	0.0	0.0	0.0	0.0	0.0
CD93	22918	symbol	H. sapiens	22918	H. sapiens	CD93	CD93 molecule	GO:0043312 neutrophil degranulation;GO:0002283 neutrophil activation involved in immune response;GO:0042116 macrophage activation	GO:0101003 ficolin-1-rich granule membrane;GO:0070821 tertiary granule membrane;GO:0035579 specific granule membrane	GO:0001849 complement component C1q binding;GO:0050431 transforming growth factor beta binding;GO:0001846 opsonin binding		0.0	0.0	0.0	0.0	0.0	0.0	0.0	0.0	0.0	0.0	0.0	0.0	0.0	0.0	0.0	0.0	0.0	0.0
AARS	16	gene_synonym	H. sapiens	16	H. sapiens	AARS1	alanyl-tRNA synthetase 1	GO:0070143 mitochondrial alanyl-tRNA aminoacylation;GO:0140018 regulation of cytoplasmic translational fidelity;GO:0006419 alanyl-tRNA aminoacylation	GO:0070062 extracellular exosome;GO:1903561 extracellular vesicle;GO:0043230 extracellular organelle	GO:0002196 Ser-tRNA(Ala) hydrolase activity;GO:0004813 alanine-tRNA ligase activity;GO:0002161 aminoacyl-tRNA editing activity	(hsa00970)Aminoacyl-tRNA biosynthesis	0.0	0.0	0.0	0.0	0.0	0.0	0.0	0.0	0.0	0.0	0.0	0.0	0.0	0.0	0.0	0.0	0.0	0.0
CEP290	80184	symbol	H. sapiens	80184	H. sapiens	CEP290	centrosomal protein 290	GO:0030916 otic vesicle formation;GO:0071600 otic vesicle morphogenesis;GO:0071599 otic vesicle development	GO:0035580 specific granule lumen;GO:0036038 MKS complex;GO:0032391 photoreceptor connecting cilium	GO:0051011 microtubule minus-end binding;GO:0008017 microtubule binding;GO:0015631 tubulin binding		0.0	0.0	0.0	0.0	0.0	0.0	0.0	0.0	0.0	0.0	0.0	0.0	0.0	0.0	0.0	0.0	0.0	0.0
PKIG	11142	symbol	H. sapiens	11142	H. sapiens	PKIG	cAMP-dependent protein kinase inhibitor gamma	GO:2000480 negative regulation of cAMP-dependent protein kinase activity;GO:0042308 negative regulation of protein import into nucleus;GO:1904590 negative regulation of protein import	GO:0005634 nucleus;GO:0005737 cytoplasm;GO:0043231 intracellular membrane-bounded organelle	GO:0004862 cAMP-dependent protein kinase inhibitor activity;GO:0030291 protein serine/threonine kinase inhibitor activity;GO:0004860 protein kinase inhibitor activity		0.0	0.0	0.0	0.0	0.0	0.0	0.0	0.0	0.0	0.0	0.0	0.0	0.0	0.0	0.0	0.0	0.0	0.0
ESD	2098	symbol	H. sapiens	2098	H. sapiens	ESD	esterase D	GO:0046294 formaldehyde catabolic process;GO:1901687 glutathione derivative biosynthetic process;GO:0110095 cellular detoxification of aldehyde	GO:0005788 endoplasmic reticulum lumen;GO:0070062 extracellular exosome;GO:1903561 extracellular vesicle	GO:0047374 methylumbelliferyl-acetate deacetylase activity;GO:0018738 S-formylglutathione hydrolase activity;GO:0016790 thiolester hydrolase activity	(hsa01200)Carbon metabolism	0.0	0.0	0.0	0.0	0.0	0.0	0.0	0.0	0.0	0.0	0.0	0.0	0.0	0.0	0.0	0.0	0.0	0.0
LINC00657	647979	gene_synonym	H. sapiens	647979	H. sapiens	NORAD	non-coding RNA activated by DNA damage					0.0	0.0	0.0	0.0	0.0	0.0	0.0	0.0	0.0	0.0	0.0	0.0	0.0	0.0	0.0	0.0	0.0	0.0
HEXA	3073	symbol	H. sapiens	3073	H. sapiens	HEXA	hexosaminidase subunit alpha	GO:0042340 keratan sulfate catabolic process;GO:0030207 chondroitin sulfate catabolic process;GO:0030214 hyaluronan catabolic process	GO:0043202 lysosomal lumen;GO:0042582 azurophil granule;GO:0005766 primary lysosome	GO:0102148 N-acetyl-beta-D-galactosaminidase activity;GO:0004563 beta-N-acetylhexosaminidase activity;GO:0015929 hexosaminidase activity	(hsa)Keratan sulfate degradation; (M00079)Keratan sulfate degradation; (hsa00604)Glycosphingolipid biosynthesis - ganglio series	0.0	0.0	0.0	0.0	0.0	0.0	0.0	0.0	0.0	0.0	0.0	0.0	0.0	0.0	1.0	0.0	0.0	0.0
PTGS1	5742	symbol	H. sapiens	5742	H. sapiens	PTGS1	prostaglandin-endoperoxide synthase 1	GO:0019371 cyclooxygenase pathway;GO:0001516 prostaglandin biosynthetic process;GO:0046457 prostanoid biosynthetic process	GO:0001750 photoreceptor outer segment;GO:0097733 photoreceptor cell cilium;GO:0097731 9+0 non-motile cilium	GO:0004666 prostaglandin-endoperoxide synthase activity;GO:0004601 peroxidase activity;GO:0016684 oxidoreductase activity, acting on peroxide as acceptor	(hsa04923)Regulation of lipolysis in adipocytes; (hsa00590)Arachidonic acid metabolism; (hsa04726)Serotonergic synapse	0.0	0.0	0.0	0.0	0.0	0.0	0.0	0.0	0.0	0.0	0.0	0.0	0.0	0.0	0.0	0.0	0.0	0.0
IL6ST	3572	symbol	H. sapiens	3572	H. sapiens	IL6ST	interleukin 6 signal transducer	GO:0038154 interleukin-11-mediated signaling pathway;GO:0048711 positive regulation of astrocyte differentiation;GO:0070757 interleukin-35-mediated signaling pathway	GO:0005900 oncostatin-M receptor complex;GO:0005896 interleukin-6 receptor complex;GO:0070110 ciliary neurotrophic factor receptor complex	GO:0045509 interleukin-27 receptor activity;GO:0004923 leukemia inhibitory factor receptor activity;GO:0004915 interleukin-6 receptor activity	(hsa04659)Th17 cell differentiation; (hsa04550)Signaling pathways regulating pluripotency of stem cells; (hsa04630)Jak-STAT signaling pathway	0.0	0.0	1.0	0.0	0.0	0.0	0.0	0.0	0.0	0.0	0.0	1.0	0.0	0.0	0.0	0.0	0.0	0.0
DTX3L	151636	symbol	H. sapiens	151636	H. sapiens	DTX3L	deltex E3 ubiquitin ligase 3L	GO:1902966 positive regulation of protein localization to early endosome;GO:1901666 positive regulation of NAD+ ADP-ribosyltransferase activity;GO:2001034 positive regulation of double-strand break repair via nonhomologous end joining	GO:0031901 early endosome membrane;GO:0005765 lysosomal membrane;GO:0010008 endosome membrane	GO:0097677 STAT family protein binding;GO:0061630 ubiquitin protein ligase activity;GO:0061659 ubiquitin-like protein ligase activity	(hsa04330)Notch signaling pathway	0.0	0.0	0.0	0.0	0.0	0.0	0.0	0.0	0.0	0.0	0.0	0.0	0.0	0.0	0.0	0.0	0.0	0.0
ACVR1B	91	symbol	H. sapiens	91	H. sapiens	ACVR1B	activin A receptor type 1B	GO:1901165 positive regulation of trophoblast cell migration;GO:1901163 regulation of trophoblast cell migration;GO:0032927 positive regulation of activin receptor signaling pathway	GO:0048179 activin receptor complex;GO:1902554 serine/threonine protein kinase complex;GO:1902911 protein kinase complex	GO:0016361 activin receptor activity, type I;GO:0017002 activin-activated receptor activity;GO:0034711 inhibin binding	(hsa04350)TGF-beta signaling pathway; (hsa04550)Signaling pathways regulating pluripotency of stem cells; (hsa04060)Cytokine-cytokine receptor interaction	0.0	0.0	1.0	0.0	0.0	0.0	0.0	0.0	0.0	0.0	0.0	0.0	1.0	0.0	0.0	0.0	0.0	0.0
C4orf3	401152	symbol	H. sapiens	401152	H. sapiens	C4orf3	chromosome 4 open reading frame 3	GO:1901895 negative regulation of calcium-transporting ATPase activity;GO:1901894 regulation of calcium-transporting ATPase activity;GO:1901020 negative regulation of calcium ion transmembrane transporter activity	GO:0016021 integral component of membrane;GO:0031224 intrinsic component of membrane;GO:0044425 membrane part			0.0	0.0	0.0	0.0	0.0	0.0	0.0	0.0	0.0	0.0	0.0	0.0	0.0	0.0	0.0	0.0	0.0	0.0
SYF2	25949	symbol	H. sapiens	25949	H. sapiens	SYF2	SYF2 pre-mRNA splicing factor	GO:0007095 mitotic G2 DNA damage checkpoint;GO:0044818 mitotic G2/M transition checkpoint;GO:0031572 G2 DNA damage checkpoint	GO:0071007 U2-type catalytic step 2 spliceosome;GO:0071014 post-mRNA release spliceosomal complex;GO:0000974 Prp19 complex	GO:0003723 RNA binding;GO:0003676 nucleic acid binding;GO:1901363 heterocyclic compound binding	(hsa03040)Spliceosome	0.0	0.0	0.0	0.0	0.0	0.0	0.0	0.0	0.0	0.0	0.0	0.0	0.0	0.0	0.0	0.0	0.0	0.0
PPP1R3B	79660	symbol	H. sapiens	79660	H. sapiens	PPP1R3B	protein phosphatase 1 regulatory subunit 3B	GO:0005981 regulation of glycogen catabolic process;GO:0005979 regulation of glycogen biosynthetic process;GO:0005980 glycogen catabolic process	GO:0000164 protein phosphatase type 1 complex;GO:0042587 glycogen granule;GO:0008287 protein serine/threonine phosphatase complex	GO:0050196 [phosphorylase] phosphatase activity;GO:0019888 protein phosphatase regulator activity;GO:0019208 phosphatase regulator activity	(hsa04931)Insulin resistance; (hsa04910)Insulin signaling pathway	0.0	0.0	0.0	0.0	0.0	0.0	1.0	0.0	0.0	0.0	0.0	0.0	0.0	0.0	0.0	0.0	0.0	0.0
CCDC71L	168455	symbol	H. sapiens	168455	H. sapiens	CCDC71L	coiled-coil domain containing 71 like	GO:0045600 positive regulation of fat cell differentiation;GO:0045598 regulation of fat cell differentiation;GO:0045444 fat cell differentiation				0.0	0.0	0.0	0.0	0.0	0.0	0.0	0.0	0.0	0.0	0.0	0.0	0.0	0.0	0.0	0.0	0.0	0.0
MARK4	57787	symbol	H. sapiens	57787	H. sapiens	MARK4	microtubule affinity regulating kinase 4	GO:1904781 positive regulation of protein localization to centrosome;GO:1904779 regulation of protein localization to centrosome;GO:0071539 protein localization to centrosome	GO:0000930 gamma-tubulin complex;GO:0036064 ciliary basal body;GO:0044450 microtubule organizing center part	GO:0050321 tau-protein kinase activity;GO:0043015 gamma-tubulin binding;GO:0048156 tau protein binding		0.0	0.0	0.0	0.0	0.0	0.0	0.0	0.0	0.0	0.0	0.0	0.0	0.0	0.0	0.0	0.0	0.0	0.0
EDN1	1906	symbol	H. sapiens	1906	H. sapiens	EDN1	endothelin 1	GO:0032308 positive regulation of prostaglandin secretion;GO:0014826 vein smooth muscle contraction;GO:0070101 positive regulation of chemokine-mediated signaling pathway	GO:0033093 Weibel-Palade body;GO:0048237 rough endoplasmic reticulum lumen;GO:0030136 clathrin-coated vesicle	GO:0031707 endothelin A receptor binding;GO:0031708 endothelin B receptor binding;GO:0031705 bombesin receptor binding	(hsa04933)AGE-RAGE signaling pathway in diabetic complications; (hsa04066)HIF-1 signaling pathway; (hsa04916)Melanogenesis	0.0	0.0	0.0	1.0	0.0	1.0	0.0	1.0	0.0	0.0	0.0	0.0	0.0	0.0	0.0	0.0	0.0	0.0
SERPINB9	5272	symbol	H. sapiens	5272	H. sapiens	SERPINB9	serpin family B member 9	GO:0033668 negative regulation by symbiont of host apoptotic process;GO:0042270 protection from natural killer cell mediated cytotoxicity;GO:0052041 negative regulation by symbiont of host programmed cell death	GO:0062023 collagen-containing extracellular matrix;GO:0070062 extracellular exosome;GO:1903561 extracellular vesicle	GO:0043027 cysteine-type endopeptidase inhibitor activity involved in apoptotic process;GO:0004869 cysteine-type endopeptidase inhibitor activity;GO:0004867 serine-type endopeptidase inhibitor activity	(hsa05146)Amoebiasis	0.0	0.0	0.0	0.0	0.0	0.0	0.0	0.0	0.0	0.0	0.0	0.0	0.0	0.0	0.0	0.0	1.0	0.0
ERMP1	79956	symbol	H. sapiens	79956	H. sapiens	ERMP1	endoplasmic reticulum metallopeptidase 1	GO:0006508 proteolysis;GO:0019538 protein metabolic process;GO:1901564 organonitrogen compound metabolic process	GO:0005789 endoplasmic reticulum membrane;GO:0098827 endoplasmic reticulum subcompartment;GO:0044432 endoplasmic reticulum part	GO:0008237 metallopeptidase activity;GO:0070011 peptidase activity, acting on L-amino acid peptides;GO:0008233 peptidase activity		0.0	0.0	0.0	0.0	0.0	0.0	0.0	0.0	0.0	0.0	0.0	0.0	0.0	0.0	0.0	0.0	0.0	0.0
UGCG	7357	symbol	H. sapiens	7357	H. sapiens	UGCG	UDP-glucose ceramide glucosyltransferase	GO:0006679 glucosylceramide biosynthetic process;GO:0046476 glycosylceramide biosynthetic process;GO:0006678 glucosylceramide metabolic process	GO:0000139 Golgi membrane;GO:0098791 Golgi subcompartment;GO:0044431 Golgi apparatus part	GO:0008120 ceramide glucosyltransferase activity;GO:0102769 dihydroceramide glucosyltransferase activity;GO:0035251 UDP-glucosyltransferase activity	(hsa)Lactosylceramide biosynthesis; (M00066)Lactosylceramide biosynthesis; (hsa00600)Sphingolipid metabolism	0.0	0.0	0.0	0.0	0.0	0.0	0.0	0.0	0.0	0.0	1.0	0.0	0.0	0.0	0.0	0.0	0.0	0.0
EDIL3	10085	symbol	H. sapiens	10085	H. sapiens	EDIL3	EGF like repeats and discoidin domains 3	GO:0010811 positive regulation of cell-substrate adhesion;GO:0010810 regulation of cell-substrate adhesion;GO:0045785 positive regulation of cell adhesion	GO:0062023 collagen-containing extracellular matrix;GO:0070062 extracellular exosome;GO:1903561 extracellular vesicle	GO:0005178 integrin binding;GO:0005201 extracellular matrix structural constituent;GO:0050839 cell adhesion molecule binding		0.0	0.0	0.0	0.0	0.0	0.0	0.0	0.0	0.0	0.0	0.0	0.0	0.0	0.0	0.0	0.0	0.0	0.0
BTF3	689	symbol	H. sapiens	689	H. sapiens	BTF3	basic transcription factor 3	GO:0001701 in utero embryonic development;GO:0043009 chordate embryonic development;GO:0009792 embryo development ending in birth or egg hatching	GO:0005854 nascent polypeptide-associated complex;GO:0042788 polysomal ribosome;GO:0005844 polysome	GO:0003723 RNA binding;GO:0003676 nucleic acid binding;GO:1901363 heterocyclic compound binding		0.0	0.0	0.0	0.0	0.0	0.0	0.0	0.0	0.0	0.0	0.0	0.0	0.0	0.0	0.0	0.0	0.0	0.0
MYCT1	80177	symbol	H. sapiens	80177	H. sapiens	MYCT1	MYC target 1		GO:0005654 nucleoplasm;GO:0031981 nuclear lumen;GO:0070013 intracellular organelle lumen			0.0	0.0	0.0	0.0	0.0	0.0	0.0	0.0	0.0	0.0	0.0	0.0	0.0	0.0	0.0	0.0	0.0	0.0
VWF	7450	symbol	H. sapiens	7450	H. sapiens	VWF	von Willebrand factor	GO:0007597 blood coagulation, intrinsic pathway;GO:0072378 blood coagulation, fibrin clot formation;GO:0002576 platelet degranulation	GO:0033093 Weibel-Palade body;GO:0031093 platelet alpha granule lumen;GO:0031091 platelet alpha granule	GO:0019865 immunoglobulin binding;GO:0005518 collagen binding;GO:0005178 integrin binding	(hsa04610)Complement and coagulation cascades; (hsa04512)ECM-receptor interaction; (hsa04611)Platelet activation	0.0	0.0	0.0	0.0	1.0	0.0	0.0	0.0	0.0	1.0	0.0	0.0	0.0	0.0	0.0	0.0	0.0	0.0
CAMK2D	817	symbol	H. sapiens	817	H. sapiens	CAMK2D	calcium/calmodulin dependent protein kinase II delta	GO:0010881 regulation of cardiac muscle contraction by regulation of the release of sequestered calcium ion;GO:0010880 regulation of release of sequestered calcium ion into cytosol by sarcoplasmic reticulum;GO:0060314 regulation of ryanodine-sensitive calcium-release channel activity	GO:0005954 calcium- and calmodulin-dependent protein kinase complex;GO:0033017 sarcoplasmic reticulum membrane;GO:0030666 endocytic vesicle membrane	GO:0019871 sodium channel inhibitor activity;GO:0031432 titin binding;GO:0008200 ion channel inhibitor activity	(hsa05214)Glioma; (hsa04720)Long-term potentiation; (hsa05031)Amphetamine addiction	0.0	0.0	0.0	0.0	0.0	1.0	0.0	0.0	0.0	0.0	0.0	0.0	0.0	0.0	0.0	0.0	0.0	0.0
FAM43A	131583	symbol	H. sapiens	131583	H. sapiens	FAM43A	family with sequence similarity 43 member A					0.0	0.0	0.0	0.0	0.0	0.0	0.0	0.0	0.0	0.0	0.0	0.0	0.0	0.0	0.0	0.0	0.0	0.0
RSL1D1	26156	symbol	H. sapiens	26156	H. sapiens	RSL1D1	ribosomal L1 domain containing 1	GO:2000772 regulation of cellular senescence;GO:0090342 regulation of cell aging;GO:0000470 maturation of LSU-rRNA	GO:0030686 90S preribosome;GO:0030684 preribosome;GO:0005730 nucleolus	GO:0048027 mRNA 5'-UTR binding;GO:0003730 mRNA 3'-UTR binding;GO:0045296 cadherin binding		0.0	0.0	0.0	0.0	0.0	0.0	0.0	0.0	0.0	0.0	0.0	0.0	0.0	0.0	0.0	0.0	0.0	0.0
SENP7	57337	symbol	H. sapiens	57337	H. sapiens	SENP7	SUMO specific peptidase 7	GO:0016926 protein desumoylation;GO:0070646 protein modification by small protein removal;GO:0018205 peptidyl-lysine modification	GO:0005634 nucleus;GO:0005737 cytoplasm;GO:0043231 intracellular membrane-bounded organelle	GO:0070139 SUMO-specific endopeptidase activity;GO:0070137 ubiquitin-like protein-specific endopeptidase activity;GO:0016929 SUMO-specific protease activity		0.0	0.0	0.0	0.0	0.0	0.0	0.0	0.0	0.0	0.0	0.0	0.0	0.0	0.0	0.0	0.0	0.0	0.0
METTL9	51108	symbol	H. sapiens	51108	H. sapiens	METTL9	methyltransferase like 9			GO:0005515 protein binding;GO:0005488 binding;GO:0003674 molecular_function		0.0	0.0	0.0	0.0	0.0	0.0	0.0	0.0	0.0	0.0	0.0	0.0	0.0	0.0	0.0	0.0	0.0	0.0
DLG1	1739	symbol	H. sapiens	1739	H. sapiens	DLG1	discs large MAGUK scaffold protein 1	GO:1903760 regulation of voltage-gated potassium channel activity involved in ventricular cardiac muscle cell action potential repolarization;GO:1905024 regulation of membrane repolarization during ventricular cardiac muscle cell action potential;GO:1903764 regulation of potassium ion export across plasma membrane	GO:0097025 MPP7-DLG1-LIN7 complex;GO:0033268 node of Ranvier;GO:0043219 lateral loop	GO:0098919 structural constituent of postsynaptic density;GO:0098879 structural constituent of postsynaptic specialization;GO:0004385 guanylate kinase activity	(hsa04660)T cell receptor signaling pathway; (hsa04390)Hippo signaling pathway; (hsa04530)Tight junction	0.0	0.0	0.0	0.0	0.0	0.0	0.0	0.0	0.0	0.0	0.0	0.0	0.0	0.0	0.0	1.0	0.0	0.0
PIM3	415116	symbol	H. sapiens	415116	H. sapiens	PIM3	Pim-3 proto-oncogene, serine/threonine kinase	GO:0061179 negative regulation of insulin secretion involved in cellular response to glucose stimulus;GO:0046676 negative regulation of insulin secretion;GO:0061178 regulation of insulin secretion involved in cellular response to glucose stimulus	GO:0005829 cytosol;GO:0044444 cytoplasmic part;GO:0005737 cytoplasm	GO:0004674 protein serine/threonine kinase activity;GO:0004672 protein kinase activity;GO:0016773 phosphotransferase activity, alcohol group as acceptor		0.0	0.0	0.0	0.0	0.0	0.0	0.0	0.0	0.0	0.0	0.0	0.0	0.0	0.0	0.0	0.0	0.0	0.0
PGM2	55276	symbol	H. sapiens	55276	H. sapiens	PGM2	phosphoglucomutase 2	GO:0006098 pentose-phosphate shunt;GO:0005980 glycogen catabolic process;GO:0019388 galactose catabolic process	GO:1904813 ficolin-1-rich granule lumen;GO:0101002 ficolin-1-rich granule;GO:0034774 secretory granule lumen	GO:0008973 phosphopentomutase activity;GO:0004614 phosphoglucomutase activity;GO:0016868 intramolecular transferase activity, phosphotransferases	(hsa00030)Pentose phosphate pathway; (hsa00052)Galactose metabolism; (hsa00500)Starch and sucrose metabolism	0.0	0.0	0.0	0.0	0.0	0.0	0.0	0.0	0.0	0.0	0.0	0.0	0.0	0.0	1.0	0.0	0.0	0.0
ABCA2	20	symbol	H. sapiens	20	H. sapiens	ABCA2	ATP binding cassette subfamily A member 2	GO:1905601 negative regulation of receptor-mediated endocytosis involved in cholesterol transport;GO:0032384 negative regulation of intracellular cholesterol transport;GO:1905600 regulation of receptor-mediated endocytosis involved in cholesterol transport	GO:0043190 ATP-binding cassette (ABC) transporter complex;GO:0098533 ATPase dependent transmembrane transport complex;GO:0005765 lysosomal membrane	GO:0099038 ceramide-translocating ATPase activity;GO:0004012 phospholipid-translocating ATPase activity;GO:0035620 ceramide transporter activity	(hsa02010)ABC transporters; (hsa04142)Lysosome	0.0	0.0	0.0	0.0	0.0	0.0	0.0	0.0	0.0	0.0	0.0	0.0	0.0	0.0	0.0	0.0	0.0	0.0
SPIDR	23514	symbol	H. sapiens	23514	H. sapiens	SPIDR	scaffold protein involved in DNA repair	GO:0072757 cellular response to camptothecin;GO:0070202 regulation of establishment of protein localization to chromosome;GO:1901563 response to camptothecin	GO:0000228 nuclear chromosome;GO:0005694 chromosome;GO:0005654 nucleoplasm	GO:0005515 protein binding;GO:0005488 binding;GO:0003674 molecular_function		0.0	0.0	0.0	0.0	0.0	0.0	0.0	0.0	0.0	0.0	0.0	0.0	0.0	0.0	0.0	0.0	0.0	0.0
MEGF6	1953	symbol	H. sapiens	1953	H. sapiens	MEGF6	multiple EGF like domains 6	GO:0008150 biological_process	GO:0005576 extracellular region;GO:0005575 cellular_component	GO:0005509 calcium ion binding;GO:0046872 metal ion binding;GO:0043169 cation binding		0.0	0.0	0.0	0.0	0.0	0.0	0.0	0.0	0.0	0.0	0.0	0.0	0.0	0.0	0.0	0.0	0.0	0.0
SLC35B1	10237	symbol	H. sapiens	10237	H. sapiens	SLC35B1	solute carrier family 35 member B1	GO:0015786 UDP-glucose transmembrane transport;GO:0072334 UDP-galactose transmembrane transport;GO:0090481 pyrimidine nucleotide-sugar transmembrane transport	GO:0030173 integral component of Golgi membrane;GO:0031228 intrinsic component of Golgi membrane;GO:0030176 integral component of endoplasmic reticulum membrane	GO:0005460 UDP-glucose transmembrane transporter activity;GO:0005459 UDP-galactose transmembrane transporter activity;GO:0015165 pyrimidine nucleotide-sugar transmembrane transporter activity		0.0	0.0	0.0	0.0	0.0	0.0	0.0	0.0	0.0	0.0	0.0	0.0	0.0	0.0	0.0	0.0	0.0	0.0
SF3B14	51639	gene_synonym	H. sapiens	51639	H. sapiens	SF3B6	splicing factor 3b subunit 6	GO:0001825 blastocyst formation;GO:0001824 blastocyst development;GO:0000398 mRNA splicing, via spliceosome	GO:0005689 U12-type spliceosomal complex;GO:0005681 spliceosomal complex;GO:1990904 ribonucleoprotein complex	GO:0003729 mRNA binding;GO:0003723 RNA binding;GO:0003676 nucleic acid binding	(hsa03040)Spliceosome	0.0	0.0	0.0	0.0	0.0	0.0	0.0	0.0	0.0	0.0	0.0	0.0	0.0	0.0	0.0	0.0	0.0	0.0
NOTCH4	4855	symbol	H. sapiens	4855	H. sapiens	NOTCH4	notch receptor 4	GO:0045602 negative regulation of endothelial cell differentiation;GO:0007221 positive regulation of transcription of Notch receptor target;GO:0001886 endothelial cell morphogenesis	GO:0000139 Golgi membrane;GO:0005789 endoplasmic reticulum membrane;GO:0098791 Golgi subcompartment	GO:0005112 Notch binding;GO:0005509 calcium ion binding;GO:0005102 signaling receptor binding	(hsa04320)Dorso-ventral axis formation; (hsa04330)Notch signaling pathway; (hsa01522)Endocrine resistance	0.0	0.0	0.0	0.0	0.0	0.0	0.0	0.0	0.0	0.0	0.0	0.0	0.0	0.0	0.0	0.0	0.0	0.0
ATF4	468	symbol	H. sapiens	468	H. sapiens	ATF4	activating transcription factor 4	GO:2000120 positive regulation of sodium-dependent phosphate transport;GO:0061395 positive regulation of transcription from RNA polymerase II promoter in response to arsenic-containing substance;GO:1905461 positive regulation of vascular associated smooth muscle cell apoptotic process	GO:1990589 ATF4-CREB1 transcription factor complex;GO:1990590 ATF1-ATF4 transcription factor complex;GO:1990617 CHOP-ATF4 complex	GO:0043522 leucine zipper domain binding;GO:0030275 LRR domain binding;GO:0001085 RNA polymerase II transcription factor binding	(hsa05030)Cocaine addiction; (hsa04137)Mitophagy - animal; (hsa04720)Long-term potentiation	1.0	0.0	0.0	0.0	1.0	0.0	0.0	1.0	0.0	0.0	0.0	0.0	0.0	1.0	0.0	1.0	0.0	0.0
MGST3	4259	symbol	H. sapiens	4259	H. sapiens	MGST3	microsomal glutathione S-transferase 3	GO:0019370 leukotriene biosynthetic process;GO:1901687 glutathione derivative biosynthetic process;GO:1901685 glutathione derivative metabolic process	GO:0005635 nuclear envelope;GO:0005789 endoplasmic reticulum membrane;GO:0098827 endoplasmic reticulum subcompartment	GO:0004464 leukotriene-C4 synthase activity;GO:0004602 glutathione peroxidase activity;GO:0016846 carbon-sulfur lyase activity	(hsa00480)Glutathione metabolism; (hsa00982)Drug metabolism - cytochrome P450; (hsa01524)Platinum drug resistance	0.0	0.0	0.0	1.0	0.0	0.0	0.0	0.0	0.0	0.0	0.0	0.0	0.0	0.0	0.0	0.0	0.0	0.0
MKL2	57496	gene_synonym	H. sapiens	57496	H. sapiens	MRTFB	myocardin related transcription factor B	GO:0045844 positive regulation of striated muscle tissue development;GO:0048636 positive regulation of muscle organ development;GO:1901863 positive regulation of muscle tissue development	GO:0005634 nucleus;GO:0043231 intracellular membrane-bounded organelle;GO:0043227 membrane-bounded organelle	GO:0045296 cadherin binding;GO:0003713 transcription coactivator activity;GO:0050839 cell adhesion molecule binding		0.0	0.0	0.0	0.0	0.0	0.0	0.0	0.0	0.0	0.0	0.0	0.0	0.0	0.0	0.0	0.0	0.0	0.0
TCEA2	6919	symbol	H. sapiens	6919	H. sapiens	TCEA2	transcription elongation factor A2	GO:0032784 regulation of DNA-templated transcription, elongation;GO:0006354 DNA-templated transcription, elongation;GO:0045944 positive regulation of transcription by RNA polymerase II	GO:0008023 transcription elongation factor complex;GO:0044451 nucleoplasm part;GO:0005654 nucleoplasm	GO:0008270 zinc ion binding;GO:0046914 transition metal ion binding;GO:0003677 DNA binding		0.0	0.0	0.0	0.0	0.0	0.0	0.0	0.0	0.0	0.0	0.0	0.0	0.0	0.0	0.0	0.0	0.0	0.0
TNFRSF1A	7132	symbol	H. sapiens	7132	H. sapiens	TNFRSF1A	TNF receptor superfamily member 1A	GO:2000304 positive regulation of ceramide biosynthetic process;GO:0003332 negative regulation of extracellular matrix constituent secretion;GO:1902339 positive regulation of apoptotic process involved in morphogenesis	GO:0002947 tumor necrosis factor receptor superfamily complex;GO:0045121 membrane raft;GO:0098857 membrane microdomain	GO:0005031 tumor necrosis factor-activated receptor activity;GO:0043120 tumor necrosis factor binding;GO:0005035 death receptor activity	(hsa04215)Apoptosis - multiple species; (hsa05014)Amyotrophic lateral sclerosis (ALS); (hsa04920)Adipocytokine signaling pathway	0.0	0.0	1.0	1.0	0.0	0.0	1.0	1.0	0.0	0.0	0.0	0.0	0.0	1.0	0.0	1.0	0.0	0.0
PNP	4860	symbol	H. sapiens	4860	H. sapiens	PNP	purine nucleoside phosphorylase	GO:0006148 inosine catabolic process;GO:0006738 nicotinamide riboside catabolic process;GO:0070638 pyridine nucleoside catabolic process	GO:1904813 ficolin-1-rich granule lumen;GO:0101002 ficolin-1-rich granule;GO:0034774 secretory granule lumen	GO:0002060 purine nucleobase binding;GO:0004731 purine-nucleoside phosphorylase activity;GO:0002054 nucleobase binding	(hsa00760)Nicotinate and nicotinamide metabolism; (hsa00240)Pyrimidine metabolism; (hsa00230)Purine metabolism	0.0	0.0	0.0	0.0	0.0	0.0	0.0	0.0	0.0	0.0	0.0	0.0	0.0	0.0	0.0	0.0	0.0	0.0
HOXD-AS1	401022	gene_synonym	H. sapiens	401022	H. sapiens	HAGLR	HOXD antisense growth-associated long non-coding RNA					0.0	0.0	0.0	0.0	0.0	0.0	0.0	0.0	0.0	0.0	0.0	0.0	0.0	0.0	0.0	0.0	0.0	0.0
CBX2	84733	symbol	H. sapiens	84733	H. sapiens	CBX2	chromobox 2	GO:0045137 development of primary sexual characteristics;GO:0000122 negative regulation of transcription by RNA polymerase II;GO:0007548 sex differentiation	GO:0035102 PRC1 complex;GO:0000791 euchromatin;GO:0000152 nuclear ubiquitin ligase complex	GO:0035064 methylated histone binding;GO:0140034 methylation-dependent protein binding;GO:0140030 modification-dependent protein binding		0.0	0.0	0.0	0.0	0.0	0.0	0.0	0.0	0.0	0.0	0.0	0.0	0.0	0.0	0.0	0.0	0.0	0.0
COL5A1	1289	symbol	H. sapiens	1289	H. sapiens	COL5A1	collagen type V alpha 1 chain	GO:1903225 negative regulation of endodermal cell differentiation;GO:0035313 wound healing, spreading of epidermal cells;GO:1903224 regulation of endodermal cell differentiation	GO:0005588 collagen type V trimer;GO:0005583 fibrillar collagen trimer;GO:0098643 banded collagen fibril	GO:0048407 platelet-derived growth factor binding;GO:0030020 extracellular matrix structural constituent conferring tensile strength;GO:0043394 proteoglycan binding	(hsa04974)Protein digestion and absorption	0.0	0.0	0.0	0.0	0.0	0.0	0.0	0.0	0.0	0.0	0.0	0.0	0.0	0.0	0.0	0.0	0.0	0.0
MYL9	10398	symbol	H. sapiens	10398	H. sapiens	MYL9	myosin light chain 9	GO:0045652 regulation of megakaryocyte differentiation;GO:0070527 platelet aggregation;GO:0030219 megakaryocyte differentiation	GO:0005859 muscle myosin complex;GO:0030018 Z disc;GO:0016460 myosin II complex	GO:0032036 myosin heavy chain binding;GO:0008307 structural constituent of muscle;GO:0017022 myosin binding	(hsa04670)Leukocyte transendothelial migration; (hsa04270)Vascular smooth muscle contraction; (hsa04921)Oxytocin signaling pathway	0.0	0.0	0.0	0.0	1.0	0.0	0.0	0.0	0.0	0.0	0.0	0.0	0.0	0.0	0.0	0.0	0.0	0.0
NREP	9315	symbol	H. sapiens	9315	H. sapiens	NREP	neuronal regeneration related protein	GO:0031103 axon regeneration;GO:0031102 neuron projection regeneration;GO:0017015 regulation of transforming growth factor beta receptor signaling pathway	GO:0005634 nucleus;GO:0005737 cytoplasm;GO:0043231 intracellular membrane-bounded organelle	GO:0005515 protein binding;GO:0005488 binding;GO:0003674 molecular_function		0.0	0.0	0.0	0.0	0.0	0.0	0.0	0.0	0.0	0.0	0.0	0.0	0.0	0.0	0.0	0.0	0.0	0.0
NDUFB5	4711	symbol	H. sapiens	4711	H. sapiens	NDUFB5	NADH:ubiquinone oxidoreductase subunit B5	GO:0006120 mitochondrial electron transport, NADH to ubiquinone;GO:0042775 mitochondrial ATP synthesis coupled electron transport;GO:0042773 ATP synthesis coupled electron transport	GO:0005747 mitochondrial respiratory chain complex I;GO:0045271 respiratory chain complex I;GO:0005746 mitochondrial respiratory chain	GO:0008137 NADH dehydrogenase (ubiquinone) activity;GO:0050136 NADH dehydrogenase (quinone) activity;GO:0003954 NADH dehydrogenase activity	(hsa00190)Oxidative phosphorylation; (hsa05012)Parkinson's disease; (hsa04932)Non-alcoholic fatty liver disease (NAFLD)	0.0	0.0	0.0	0.0	0.0	0.0	0.0	0.0	0.0	0.0	0.0	0.0	0.0	0.0	0.0	0.0	0.0	0.0
HAX1	10456	symbol	H. sapiens	10456	H. sapiens	HAX1	HCLS1 associated protein X-1	GO:0030854 positive regulation of granulocyte differentiation;GO:0030852 regulation of granulocyte differentiation;GO:1903214 regulation of protein targeting to mitochondrion	GO:0016529 sarcoplasmic reticulum;GO:0000932 P-body;GO:0005758 mitochondrial intermembrane space	GO:0019966 interleukin-1 binding;GO:0047485 protein N-terminus binding;GO:0019955 cytokine binding		0.0	0.0	0.0	0.0	0.0	0.0	0.0	0.0	0.0	0.0	0.0	0.0	0.0	0.0	0.0	0.0	0.0	0.0
INHBA	3624	symbol	H. sapiens	3624	H. sapiens	INHBA	inhibin subunit beta A	GO:0046882 negative regulation of follicle-stimulating hormone secretion;GO:0046881 positive regulation of follicle-stimulating hormone secretion;GO:0021773 striatal medium spiny neuron differentiation	GO:0043509 activin A complex;GO:0043512 inhibin A complex;GO:0048180 activin complex	GO:0070699 type II activin receptor binding;GO:0070697 activin receptor binding;GO:0034711 inhibin binding	(hsa04350)TGF-beta signaling pathway; (hsa04550)Signaling pathways regulating pluripotency of stem cells; (hsa04060)Cytokine-cytokine receptor interaction	0.0	0.0	1.0	0.0	0.0	0.0	0.0	0.0	0.0	0.0	0.0	0.0	1.0	0.0	0.0	0.0	0.0	0.0
ATP5E	514	gene_synonym	H. sapiens	514	H. sapiens	ATP5F1E	ATP synthase F1 subunit epsilon	GO:0042776 mitochondrial ATP synthesis coupled proton transport;GO:0015986 ATP synthesis coupled proton transport;GO:0042407 cristae formation	GO:0000275 mitochondrial proton-transporting ATP synthase complex, catalytic core F(1);GO:0045261 proton-transporting ATP synthase complex, catalytic core F(1);GO:0005753 mitochondrial proton-transporting ATP synthase complex	GO:0046933 proton-transporting ATP synthase activity, rotational mechanism;GO:0044769 ATPase activity, coupled to transmembrane movement of ions, rotational mechanism;GO:0019829 cation-transporting ATPase activity	(hsa00190)Oxidative phosphorylation; (hsa05012)Parkinson's disease; (hsa05010)Alzheimer's disease	0.0	0.0	0.0	0.0	0.0	0.0	0.0	0.0	0.0	0.0	0.0	0.0	0.0	0.0	0.0	0.0	0.0	0.0
ADAM23	8745	symbol	H. sapiens	8745	H. sapiens	ADAM23	ADAM metallopeptidase domain 23	GO:1990830 cellular response to leukemia inhibitory factor;GO:1990823 response to leukemia inhibitory factor;GO:0071345 cellular response to cytokine stimulus	GO:0099056 integral component of presynaptic membrane;GO:0098889 intrinsic component of presynaptic membrane;GO:0099699 integral component of synaptic membrane	GO:0004222 metalloendopeptidase activity;GO:0005178 integrin binding;GO:0008237 metallopeptidase activity		0.0	0.0	0.0	0.0	0.0	0.0	0.0	0.0	0.0	0.0	0.0	0.0	0.0	0.0	0.0	0.0	0.0	0.0
TGFBI	7045	symbol	H. sapiens	7045	H. sapiens	TGFBI	transforming growth factor beta induced	GO:0002062 chondrocyte differentiation;GO:0007601 visual perception;GO:0001525 angiogenesis	GO:0005604 basement membrane;GO:0005802 trans-Golgi network;GO:0062023 collagen-containing extracellular matrix	GO:0005518 collagen binding;GO:0050840 extracellular matrix binding;GO:0005178 integrin binding		0.0	0.0	0.0	0.0	0.0	0.0	0.0	0.0	0.0	0.0	0.0	0.0	0.0	0.0	0.0	0.0	0.0	0.0
ETS2	2114	symbol	H. sapiens	2114	H. sapiens	ETS2	ETS proto-oncogene 2, transcription factor	GO:0001712 ectodermal cell fate commitment;GO:0001705 ectoderm formation;GO:0090009 primitive streak formation	GO:0000790 nuclear chromatin;GO:0044454 nuclear chromosome part;GO:0000785 chromatin	GO:0035259 glucocorticoid receptor binding;GO:0035258 steroid hormone receptor binding;GO:0035257 nuclear hormone receptor binding	(hsa04320)Dorso-ventral axis formation; (hsa04014)Ras signaling pathway; (hsa05166)HTLV-I infection	0.0	0.0	0.0	0.0	0.0	0.0	0.0	0.0	0.0	0.0	0.0	0.0	0.0	0.0	0.0	1.0	0.0	0.0
GGCT	79017	symbol	H. sapiens	79017	H. sapiens	GGCT	gamma-glutamylcyclotransferase	GO:0006750 glutathione biosynthetic process;GO:0019184 nonribosomal peptide biosynthetic process;GO:0001836 release of cytochrome c from mitochondria	GO:0070062 extracellular exosome;GO:1903561 extracellular vesicle;GO:0043230 extracellular organelle	GO:0003839 gamma-glutamylcyclotransferase activity;GO:0016842 amidine-lyase activity;GO:0016840 carbon-nitrogen lyase activity	(hsa00480)Glutathione metabolism	0.0	0.0	0.0	0.0	0.0	0.0	0.0	0.0	0.0	0.0	0.0	0.0	0.0	0.0	0.0	0.0	0.0	0.0
ZFAND1	79752	symbol	H. sapiens	79752	H. sapiens	ZFAND1	zinc finger AN1-type containing 1	GO:1903843 cellular response to arsenite ion;GO:0035617 stress granule disassembly;GO:1903842 response to arsenite ion	GO:0010494 cytoplasmic stress granule;GO:0036464 cytoplasmic ribonucleoprotein granule;GO:0035770 ribonucleoprotein granule	GO:0070628 proteasome binding;GO:0008270 zinc ion binding;GO:0044877 protein-containing complex binding		0.0	0.0	0.0	0.0	0.0	0.0	0.0	0.0	0.0	0.0	0.0	0.0	0.0	0.0	0.0	0.0	0.0	0.0
ARSA	410	symbol	H. sapiens	410	H. sapiens	ARSA	arylsulfatase A	GO:0043312 neutrophil degranulation;GO:0006687 glycosphingolipid metabolic process;GO:0002283 neutrophil activation involved in immune response	GO:0035578 azurophil granule lumen;GO:0043202 lysosomal lumen;GO:0042582 azurophil granule	GO:0004098 cerebroside-sulfatase activity;GO:0004065 arylsulfatase activity;GO:0008484 sulfuric ester hydrolase activity	(hsa00600)Sphingolipid metabolism; (hsa04142)Lysosome	0.0	0.0	0.0	0.0	0.0	0.0	0.0	0.0	0.0	0.0	1.0	0.0	0.0	0.0	0.0	0.0	0.0	0.0
UGP2	7360	symbol	H. sapiens	7360	H. sapiens	UGP2	UDP-glucose pyrophosphorylase 2	GO:0006065 UDP-glucuronate biosynthetic process;GO:0046398 UDP-glucuronate metabolic process;GO:0019255 glucose 1-phosphate metabolic process	GO:0070062 extracellular exosome;GO:1903561 extracellular vesicle;GO:0043230 extracellular organelle	GO:0003983 UTP:glucose-1-phosphate uridylyltransferase activity;GO:0051748 UTP-monosaccharide-1-phosphate uridylyltransferase activity;GO:0032557 pyrimidine ribonucleotide binding	(M00549)Nucleotide sugar biosynthesis, glucose => UDP-glucose; (hsa)Nucleotide sugar biosynthesis, glucose => UDP-glucose; (hsa00052)Galactose metabolism	0.0	0.0	0.0	0.0	0.0	0.0	0.0	0.0	0.0	0.0	0.0	0.0	0.0	0.0	1.0	0.0	0.0	0.0
IQCB1	9657	symbol	H. sapiens	9657	H. sapiens	IQCB1	IQ motif containing B1	GO:0048496 maintenance of animal organ identity;GO:0097711 ciliary basal body-plasma membrane docking;GO:0045494 photoreceptor cell maintenance	GO:0032391 photoreceptor connecting cilium;GO:0001750 photoreceptor outer segment;GO:0097733 photoreceptor cell cilium	GO:0005516 calmodulin binding;GO:0019899 enzyme binding;GO:0005515 protein binding		0.0	0.0	0.0	0.0	0.0	0.0	0.0	0.0	0.0	0.0	0.0	0.0	0.0	0.0	0.0	0.0	0.0	0.0
MAGI1	9223	symbol	H. sapiens	9223	H. sapiens	MAGI1	membrane associated guanylate kinase, WW and PDZ domain containing 1	GO:0022409 positive regulation of cell-cell adhesion;GO:0045785 positive regulation of cell adhesion;GO:0022407 regulation of cell-cell adhesion	GO:0005923 bicellular tight junction;GO:0070160 tight junction;GO:0043296 apical junction complex	GO:0051393 alpha-actinin binding;GO:0042805 actinin binding;GO:0008022 protein C-terminus binding	(hsa04530)Tight junction; (hsa04015)Rap1 signaling pathway	0.0	0.0	0.0	0.0	0.0	0.0	0.0	0.0	0.0	0.0	0.0	0.0	0.0	0.0	0.0	0.0	0.0	0.0
C9orf41	138199	gene_synonym	H. sapiens	138199	H. sapiens	CARNMT1	carnosine N-methyltransferase 1	GO:0006548 histidine catabolic process;GO:0035498 carnosine metabolic process;GO:0006547 histidine metabolic process	GO:0005829 cytosol;GO:0005634 nucleus;GO:0044444 cytoplasmic part	GO:0030735 carnosine N-methyltransferase activity;GO:0008757 S-adenosylmethionine-dependent methyltransferase activity;GO:0008168 methyltransferase activity	(hsa00340)Histidine metabolism	0.0	0.0	0.0	0.0	0.0	0.0	0.0	0.0	0.0	0.0	0.0	0.0	0.0	0.0	0.0	0.0	0.0	0.0
C8orf59	401466	gene_synonym	H. sapiens	401466	H. sapiens	RBIS	ribosomal biogenesis factor	GO:0042254 ribosome biogenesis;GO:0022613 ribonucleoprotein complex biogenesis;GO:0044085 cellular component biogenesis	GO:0005730 nucleolus;GO:0031981 nuclear lumen;GO:0070013 intracellular organelle lumen			0.0	0.0	0.0	0.0	0.0	0.0	0.0	0.0	0.0	0.0	0.0	0.0	0.0	0.0	0.0	0.0	0.0	0.0
IMPACT	55364	symbol	H. sapiens	55364	H. sapiens	IMPACT	impact RWD domain protein	GO:0071264 positive regulation of translational initiation in response to starvation;GO:0060733 regulation of eIF2 alpha phosphorylation by amino acid starvation;GO:0071262 regulation of translational initiation in response to starvation	GO:0005844 polysome;GO:1990904 ribonucleoprotein complex;GO:0032991 protein-containing complex	GO:0043022 ribosome binding;GO:0043021 ribonucleoprotein complex binding;GO:0003779 actin binding		0.0	0.0	0.0	0.0	0.0	0.0	0.0	0.0	0.0	0.0	0.0	0.0	0.0	0.0	0.0	0.0	0.0	0.0
SRGN	5552	symbol	H. sapiens	5552	H. sapiens	SRGN	serglycin	GO:0033382 maintenance of granzyme B location in T cell secretory granule;GO:0033379 maintenance of protease location in T cell secretory granule;GO:0033380 granzyme B localization to T cell secretory granule	GO:0031093 platelet alpha granule lumen;GO:0042629 mast cell granule;GO:0099091 postsynaptic specialization, intracellular component	GO:0005515 protein binding;GO:0005488 binding;GO:0003674 molecular_function		0.0	0.0	0.0	0.0	0.0	0.0	0.0	0.0	0.0	0.0	0.0	0.0	0.0	0.0	0.0	0.0	0.0	0.0
RPL39	6170	symbol	H. sapiens	6170	H. sapiens	RPL39	ribosomal protein L39	GO:0006614 SRP-dependent cotranslational protein targeting to membrane;GO:0002227 innate immune response in mucosa;GO:0006613 cotranslational protein targeting to membrane	GO:0042788 polysomal ribosome;GO:0022625 cytosolic large ribosomal subunit;GO:0005844 polysome	GO:0003735 structural constituent of ribosome;GO:0005198 structural molecule activity;GO:0003723 RNA binding	(hsa03010)Ribosome	0.0	0.0	0.0	0.0	0.0	0.0	0.0	0.0	0.0	0.0	0.0	0.0	0.0	0.0	0.0	0.0	0.0	0.0
GIMAP6	474344	symbol	H. sapiens	474344	H. sapiens	GIMAP6	GTPase, IMAP family member 6		GO:0005829 cytosol;GO:0044444 cytoplasmic part;GO:0005737 cytoplasm	GO:0005525 GTP binding;GO:0032550 purine ribonucleoside binding;GO:0032561 guanyl ribonucleotide binding		0.0	0.0	0.0	0.0	0.0	0.0	0.0	0.0	0.0	0.0	0.0	0.0	0.0	0.0	0.0	0.0	0.0	0.0
PTEN	5728	symbol	H. sapiens	5728	H. sapiens	PTEN	phosphatase and tensin homolog	GO:1903690 negative regulation of wound healing, spreading of epidermal cells;GO:1903984 positive regulation of TRAIL-activated apoptotic signaling pathway;GO:1903689 regulation of wound healing, spreading of epidermal cells	GO:0035749 myelin sheath adaxonal region;GO:0043220 Schmidt-Lanterman incisure;GO:0099524 postsynaptic cytosol	GO:0051800 phosphatidylinositol-3,4-bisphosphate 3-phosphatase activity;GO:0051717 inositol-1,3,4,5-tetrakisphosphate 3-phosphatase activity;GO:0016314 phosphatidylinositol-3,4,5-trisphosphate 3-phosphatase activity	(hsa05213)Endometrial cancer; (hsa05214)Glioma; (hsa05230)Central carbon metabolism in cancer	0.0	0.0	0.0	0.0	1.0	1.0	1.0	0.0	0.0	0.0	0.0	0.0	0.0	0.0	0.0	0.0	0.0	0.0
P4HA1	5033	symbol	H. sapiens	5033	H. sapiens	P4HA1	prolyl 4-hydroxylase subunit alpha 1	GO:0018401 peptidyl-proline hydroxylation to 4-hydroxy-L-proline;GO:0019471 4-hydroxyproline metabolic process;GO:0019511 peptidyl-proline hydroxylation	GO:0016222 procollagen-proline 4-dioxygenase complex;GO:0005788 endoplasmic reticulum lumen;GO:1990204 oxidoreductase complex	GO:0004656 procollagen-proline 4-dioxygenase activity;GO:0019798 procollagen-proline dioxygenase activity;GO:0031545 peptidyl-proline 4-dioxygenase activity	(hsa00330)Arginine and proline metabolism; (hsa01100)Metabolic pathways	0.0	0.0	0.0	0.0	0.0	0.0	0.0	0.0	0.0	0.0	0.0	0.0	0.0	0.0	0.0	0.0	0.0	0.0
CC2D2A	57545	symbol	H. sapiens	57545	H. sapiens	CC2D2A	coiled-coil and C2 domain containing 2A	GO:0001843 neural tube closure;GO:1904491 protein localization to ciliary transition zone;GO:0014020 primary neural tube formation	GO:0036038 MKS complex;GO:0035869 ciliary transition zone;GO:0044441 ciliary part			0.0	0.0	0.0	0.0	0.0	0.0	0.0	0.0	0.0	0.0	0.0	0.0	0.0	0.0	0.0	0.0	0.0	0.0
GIMAP4	55303	symbol	H. sapiens	55303	H. sapiens	GIMAP4	GTPase, IMAP family member 4		GO:0005829 cytosol;GO:0044444 cytoplasmic part;GO:0005737 cytoplasm	GO:0005525 GTP binding;GO:0032550 purine ribonucleoside binding;GO:0032561 guanyl ribonucleotide binding		0.0	0.0	0.0	0.0	0.0	0.0	0.0	0.0	0.0	0.0	0.0	0.0	0.0	0.0	0.0	0.0	0.0	0.0
HCFC1R1	54985	symbol	H. sapiens	54985	H. sapiens	HCFC1R1	host cell factor C1 regulator 1		GO:0005654 nucleoplasm;GO:0031981 nuclear lumen;GO:0070013 intracellular organelle lumen			0.0	0.0	0.0	0.0	0.0	0.0	0.0	0.0	0.0	0.0	0.0	0.0	0.0	0.0	0.0	0.0	0.0	0.0
ATP2C1	27032	symbol	H. sapiens	27032	H. sapiens	ATP2C1	ATPase secretory pathway Ca2+ transporting 1	GO:0032468 Golgi calcium ion homeostasis;GO:0032472 Golgi calcium ion transport;GO:0071421 manganese ion transmembrane transport	GO:0005802 trans-Golgi network;GO:0000139 Golgi membrane;GO:0098791 Golgi subcompartment	GO:0015410 manganese-transporting ATPase activity;GO:0008553 proton-exporting ATPase activity, phosphorylative mechanism;GO:0005388 calcium-transporting ATPase activity		0.0	0.0	0.0	0.0	0.0	0.0	0.0	0.0	0.0	0.0	0.0	0.0	0.0	0.0	0.0	0.0	0.0	0.0
HSDL2	84263	symbol	H. sapiens	84263	H. sapiens	HSDL2	hydroxysteroid dehydrogenase like 2	GO:0055114 oxidation-reduction process;GO:0008152 metabolic process;GO:0008150 biological_process	GO:0005777 peroxisome;GO:0042579 microbody;GO:0005739 mitochondrion	GO:0016491 oxidoreductase activity;GO:0003824 catalytic activity;GO:0003674 molecular_function		0.0	0.0	0.0	0.0	0.0	0.0	0.0	0.0	0.0	0.0	0.0	0.0	0.0	0.0	0.0	0.0	0.0	0.0
HOXA11	3207	symbol	H. sapiens	3207	H. sapiens	HOXA11	homeobox A11	GO:0001658 branching involved in ureteric bud morphogenesis;GO:0060675 ureteric bud morphogenesis;GO:0007501 mesodermal cell fate specification	GO:0032993 protein-DNA complex;GO:0005667 transcription factor complex;GO:0005654 nucleoplasm	GO:0000981 DNA-binding transcription factor activity, RNA polymerase II-specific;GO:0043565 sequence-specific DNA binding;GO:0003700 DNA-binding transcription factor activity	(hsa05202)Transcriptional misregulation in cancer	0.0	0.0	0.0	0.0	0.0	0.0	0.0	0.0	0.0	0.0	0.0	0.0	0.0	0.0	0.0	0.0	0.0	0.0
LOC100129034	100129034	Gene_ID	H. sapiens	100129034	H. sapiens	LOC100129034	uncharacterized LOC100129034					0.0	0.0	0.0	0.0	0.0	0.0	0.0	0.0	0.0	0.0	0.0	0.0	0.0	0.0	0.0	0.0	0.0	0.0
RPL9	6133	symbol	H. sapiens	6133	H. sapiens	RPL9	ribosomal protein L9	GO:0006614 SRP-dependent cotranslational protein targeting to membrane;GO:0006613 cotranslational protein targeting to membrane;GO:0000184 nuclear-transcribed mRNA catabolic process, nonsense-mediated decay	GO:0005925 focal adhesion;GO:0022625 cytosolic large ribosomal subunit;GO:0005924 cell-substrate adherens junction	GO:0019843 rRNA binding;GO:0003735 structural constituent of ribosome;GO:0005198 structural molecule activity	(hsa03010)Ribosome	0.0	0.0	0.0	0.0	0.0	0.0	0.0	0.0	0.0	0.0	0.0	0.0	0.0	0.0	0.0	0.0	0.0	0.0
ITGB3	3690	symbol	H. sapiens	3690	H. sapiens	ITGB3	integrin subunit beta 3	GO:0045715 negative regulation of low-density lipoprotein particle receptor biosynthetic process;GO:0051611 regulation of serotonin uptake;GO:0099149 regulation of postsynaptic neurotransmitter receptor internalization	GO:0034683 integrin alphav-beta3 complex;GO:0071062 alphav-beta3 integrin-vitronectin complex;GO:0031092 platelet alpha granule membrane	GO:0019960 C-X3-C chemokine binding;GO:0043184 vascular endothelial growth factor receptor 2 binding;GO:0038132 neuregulin binding	(hsa05412)Arrhythmogenic right ventricular cardiomyopathy (ARVC); (hsa04512)ECM-receptor interaction; (hsa05410)Hypertrophic cardiomyopathy (HCM)	0.0	0.0	0.0	1.0	1.0	0.0	0.0	0.0	0.0	0.0	0.0	0.0	0.0	0.0	0.0	0.0	0.0	0.0
RPL35A	6165	symbol	H. sapiens	6165	H. sapiens	RPL35A	ribosomal protein L35a	GO:0006614 SRP-dependent cotranslational protein targeting to membrane;GO:0006613 cotranslational protein targeting to membrane;GO:0000184 nuclear-transcribed mRNA catabolic process, nonsense-mediated decay	GO:0022625 cytosolic large ribosomal subunit;GO:0015934 large ribosomal subunit;GO:0022626 cytosolic ribosome	GO:0000049 tRNA binding;GO:0003735 structural constituent of ribosome;GO:0005198 structural molecule activity	(hsa03010)Ribosome	0.0	0.0	0.0	0.0	0.0	0.0	0.0	0.0	0.0	0.0	0.0	0.0	0.0	0.0	0.0	0.0	0.0	0.0
CITED2	10370	symbol	H. sapiens	10370	H. sapiens	CITED2	Cbp/p300 interacting transactivator with Glu/Asp rich carboxy-terminal domain 2	GO:1900164 nodal signaling pathway involved in determination of lateral mesoderm left/right asymmetry;GO:0035802 adrenal cortex formation;GO:2000020 positive regulation of male gonad development	GO:0000790 nuclear chromatin;GO:0044454 nuclear chromosome part;GO:0000785 chromatin	GO:0050693 LBD domain binding;GO:0035035 histone acetyltransferase binding;GO:0003714 transcription corepressor activity	(hsa04137)Mitophagy - animal	0.0	0.0	0.0	0.0	0.0	0.0	0.0	0.0	0.0	0.0	0.0	0.0	0.0	0.0	0.0	0.0	0.0	0.0
ZNF292	23036	symbol	H. sapiens	23036	H. sapiens	ZNF292	zinc finger protein 292	GO:0045944 positive regulation of transcription by RNA polymerase II;GO:0045893 positive regulation of transcription, DNA-templated;GO:1903508 positive regulation of nucleic acid-templated transcription	GO:0005634 nucleus;GO:0043231 intracellular membrane-bounded organelle;GO:0043227 membrane-bounded organelle	GO:0001228 DNA-binding transcription activator activity, RNA polymerase II-specific;GO:0000981 DNA-binding transcription factor activity, RNA polymerase II-specific;GO:0003700 DNA-binding transcription factor activity		0.0	0.0	0.0	0.0	0.0	0.0	0.0	0.0	0.0	0.0	0.0	0.0	0.0	0.0	0.0	0.0	0.0	0.0
FAT4	79633	symbol	H. sapiens	79633	H. sapiens	FAT4	FAT atypical cadherin 4	GO:0072307 regulation of metanephric nephron tubule epithelial cell differentiation;GO:0072257 metanephric nephron tubule epithelial cell differentiation;GO:0001658 branching involved in ureteric bud morphogenesis	GO:0070062 extracellular exosome;GO:1903561 extracellular vesicle;GO:0045177 apical part of cell	GO:0005509 calcium ion binding;GO:0046872 metal ion binding;GO:0043169 cation binding	(hsa04392)Hippo signaling pathway -multiple species	0.0	0.0	0.0	0.0	0.0	0.0	0.0	0.0	0.0	0.0	0.0	0.0	0.0	0.0	0.0	0.0	0.0	0.0
GNG11	2791	symbol	H. sapiens	2791	H. sapiens	GNG11	G protein subunit gamma 11	GO:0007186 G protein-coupled receptor signaling pathway;GO:0007165 signal transduction;GO:0023052 signaling	GO:0005834 heterotrimeric G-protein complex;GO:0031680 G-protein beta/gamma-subunit complex;GO:0031234 extrinsic component of cytoplasmic side of plasma membrane	GO:0031681 G-protein beta-subunit binding;GO:0003924 GTPase activity;GO:0017111 nucleoside-triphosphatase activity	(hsa04727)GABAergic synapse; (hsa05032)Morphine addiction; (hsa04713)Circadian entrainment	0.0	0.0	0.0	0.0	1.0	1.0	0.0	0.0	0.0	0.0	0.0	0.0	0.0	0.0	0.0	0.0	0.0	0.0
EIF3E	3646	symbol	H. sapiens	3646	H. sapiens	EIF3E	eukaryotic translation initiation factor 3 subunit E	GO:1902416 positive regulation of mRNA binding;GO:1905216 positive regulation of RNA binding;GO:1902415 regulation of mRNA binding	GO:0071540 eukaryotic translation initiation factor 3 complex, eIF3e;GO:0033290 eukaryotic 48S preinitiation complex;GO:0016282 eukaryotic 43S preinitiation complex	GO:0003743 translation initiation factor activity;GO:0045296 cadherin binding;GO:0047485 protein N-terminus binding	(hsa05160)Hepatitis C; (hsa03013)RNA transport	0.0	0.0	0.0	0.0	0.0	0.0	0.0	0.0	0.0	0.0	0.0	0.0	0.0	0.0	0.0	0.0	0.0	0.0
GINM1	116254	symbol	H. sapiens	116254	H. sapiens	GINM1	glycoprotein integral membrane 1		GO:0016021 integral component of membrane;GO:0031224 intrinsic component of membrane;GO:0044425 membrane part			0.0	0.0	0.0	0.0	0.0	0.0	0.0	0.0	0.0	0.0	0.0	0.0	0.0	0.0	0.0	0.0	0.0	0.0
NEK6	10783	symbol	H. sapiens	10783	H. sapiens	NEK6	NIMA related kinase 6	GO:0007077 mitotic nuclear envelope disassembly;GO:0030071 regulation of mitotic metaphase/anaphase transition;GO:0051081 nuclear envelope disassembly	GO:0034451 centriolar satellite;GO:0000922 spindle pole;GO:0044450 microtubule organizing center part	GO:0001222 transcription corepressor binding;GO:0001221 transcription cofactor binding;GO:0019894 kinesin binding		0.0	0.0	0.0	0.0	0.0	0.0	0.0	0.0	0.0	0.0	0.0	0.0	0.0	0.0	0.0	0.0	0.0	0.0
CPQ	10404	symbol	H. sapiens	10404	H. sapiens	CPQ	carboxypeptidase Q	GO:0006590 thyroid hormone generation;GO:0042403 thyroid hormone metabolic process;GO:0043171 peptide catabolic process	GO:0070062 extracellular exosome;GO:0005764 lysosome;GO:1903561 extracellular vesicle	GO:0070573 metallodipeptidase activity;GO:0016805 dipeptidase activity;GO:0004180 carboxypeptidase activity		0.0	0.0	0.0	0.0	0.0	0.0	0.0	0.0	0.0	0.0	0.0	0.0	0.0	0.0	0.0	0.0	0.0	0.0
CCDC104	112942	gene_synonym	H. sapiens	112942	H. sapiens	CFAP36	cilia and flagella associated protein 36	GO:0008150 biological_process	GO:0097546 ciliary base;GO:0035869 ciliary transition zone;GO:0031514 motile cilium	GO:0047485 protein N-terminus binding;GO:0005515 protein binding;GO:0005488 binding		0.0	0.0	0.0	0.0	0.0	0.0	0.0	0.0	0.0	0.0	0.0	0.0	0.0	0.0	0.0	0.0	0.0	0.0
DNAJC3	5611	symbol	H. sapiens	5611	H. sapiens	DNAJC3	DnaJ heat shock protein family (Hsp40) member C3	GO:0036494 positive regulation of translation initiation in response to endoplasmic reticulum stress;GO:1903912 negative regulation of endoplasmic reticulum stress-induced eIF2 alpha phosphorylation;GO:0036492 eiF2alpha phosphorylation in response to endoplasmic reticulum stress	GO:0035578 azurophil granule lumen;GO:0042582 azurophil granule;GO:0005766 primary lysosome	GO:0004860 protein kinase inhibitor activity;GO:0019210 kinase inhibitor activity;GO:0051787 misfolded protein binding	(hsa04141)Protein processing in endoplasmic reticulum; (hsa05164)Influenza A	1.0	0.0	0.0	0.0	0.0	0.0	0.0	0.0	0.0	0.0	0.0	0.0	0.0	0.0	0.0	0.0	0.0	0.0
NPDC1	56654	symbol	H. sapiens	56654	H. sapiens	NPDC1	neural proliferation, differentiation and control 1	GO:0050776 regulation of immune response;GO:0002682 regulation of immune system process;GO:0006955 immune response	GO:0005886 plasma membrane;GO:0071944 cell periphery;GO:0016021 integral component of membrane	GO:0005515 protein binding;GO:0005488 binding;GO:0003674 molecular_function		0.0	0.0	0.0	0.0	0.0	0.0	0.0	0.0	0.0	0.0	0.0	0.0	0.0	0.0	0.0	0.0	0.0	0.0
C1RL	51279	symbol	H. sapiens	51279	H. sapiens	C1RL	complement C1r subcomponent like	GO:0006958 complement activation, classical pathway;GO:0002455 humoral immune response mediated by circulating immunoglobulin;GO:0031638 zymogen activation	GO:0070062 extracellular exosome;GO:1903561 extracellular vesicle;GO:0043230 extracellular organelle	GO:0004252 serine-type endopeptidase activity;GO:0008236 serine-type peptidase activity;GO:0017171 serine hydrolase activity		0.0	0.0	0.0	0.0	0.0	0.0	0.0	0.0	0.0	0.0	0.0	0.0	0.0	0.0	0.0	0.0	0.0	0.0
ALDOC	230	symbol	H. sapiens	230	H. sapiens	ALDOC	aldolase, fructose-bisphosphate C	GO:0061621 canonical glycolysis;GO:0061620 glycolytic process through glucose-6-phosphate;GO:0061615 glycolytic process through fructose-6-phosphate	GO:1904724 tertiary granule lumen;GO:1904813 ficolin-1-rich granule lumen;GO:0070820 tertiary granule	GO:0004332 fructose-bisphosphate aldolase activity;GO:0016832 aldehyde-lyase activity;GO:0016830 carbon-carbon lyase activity	(hsa)Gluconeogenesis, oxaloacetate => fructose-6P; (M00003)Gluconeogenesis, oxaloacetate => fructose-6P; (M00001)Glycolysis (Embden-Meyerhof pathway), glucose => pyruvate	0.0	0.0	0.0	0.0	0.0	0.0	0.0	0.0	0.0	0.0	0.0	0.0	0.0	0.0	1.0	0.0	0.0	0.0
HOXD8	3234	symbol	H. sapiens	3234	H. sapiens	HOXD8	homeobox D8	GO:0008595 anterior/posterior axis specification, embryo;GO:0007351 tripartite regional subdivision;GO:0007350 blastoderm segmentation	GO:0000790 nuclear chromatin;GO:0044454 nuclear chromosome part;GO:0000785 chromatin	GO:0001228 DNA-binding transcription activator activity, RNA polymerase II-specific;GO:0000977 RNA polymerase II regulatory region sequence-specific DNA binding;GO:0000976 transcription regulatory region sequence-specific DNA binding		0.0	0.0	0.0	0.0	0.0	0.0	0.0	0.0	0.0	0.0	0.0	0.0	0.0	0.0	0.0	0.0	0.0	0.0
CDH2	1000	symbol	H. sapiens	1000	H. sapiens	CDH2	cadherin 2	GO:1902897 regulation of postsynaptic density protein 95 clustering;GO:2000809 positive regulation of synaptic vesicle clustering;GO:0097118 neuroligin clustering involved in postsynaptic membrane assembly	GO:0099059 integral component of presynaptic active zone membrane;GO:0005916 fascia adherens;GO:0098945 intrinsic component of presynaptic active zone membrane	GO:0045294 alpha-catenin binding;GO:0045295 gamma-catenin binding;GO:0008013 beta-catenin binding	(hsa05412)Arrhythmogenic right ventricular cardiomyopathy (ARVC); (hsa04514)Cell adhesion molecules (CAMs)	0.0	0.0	0.0	0.0	0.0	0.0	0.0	0.0	0.0	0.0	0.0	0.0	0.0	0.0	0.0	0.0	0.0	0.0
ZNF776	284309	symbol	H. sapiens	284309	H. sapiens	ZNF776	zinc finger protein 776	GO:0045892 negative regulation of transcription, DNA-templated;GO:1903507 negative regulation of nucleic acid-templated transcription;GO:1902679 negative regulation of RNA biosynthetic process	GO:0005634 nucleus;GO:0043231 intracellular membrane-bounded organelle;GO:0043227 membrane-bounded organelle	GO:0003677 DNA binding;GO:0046872 metal ion binding;GO:0043169 cation binding		0.0	0.0	0.0	0.0	0.0	0.0	0.0	0.0	0.0	0.0	0.0	0.0	0.0	0.0	0.0	0.0	0.0	0.0
MTHFD1L	25902	symbol	H. sapiens	25902	H. sapiens	MTHFD1L	methylenetetrahydrofolate dehydrogenase (NADP+ dependent) 1 like	GO:0009257 10-formyltetrahydrofolate biosynthetic process;GO:0048702 embryonic neurocranium morphogenesis;GO:0009256 10-formyltetrahydrofolate metabolic process	GO:0005759 mitochondrial matrix;GO:0044429 mitochondrial part;GO:0005739 mitochondrion	GO:0004329 formate-tetrahydrofolate ligase activity;GO:0004488 methylenetetrahydrofolate dehydrogenase (NADP+) activity;GO:0016646 oxidoreductase activity, acting on the CH-NH group of donors, NAD or NADP as acceptor	(M00141)C1-unit interconversion, eukaryotes; (hsa)C1-unit interconversion, eukaryotes; (hsa00670)One carbon pool by folate	0.0	0.0	0.0	0.0	0.0	0.0	0.0	0.0	0.0	0.0	0.0	0.0	0.0	0.0	0.0	0.0	0.0	0.0
MAFF	23764	symbol	H. sapiens	23764	H. sapiens	MAFF	MAF bZIP transcription factor F	GO:0007567 parturition;GO:0035914 skeletal muscle cell differentiation;GO:0045604 regulation of epidermal cell differentiation	GO:0000790 nuclear chromatin;GO:0044454 nuclear chromosome part;GO:0000785 chromatin	GO:0000978 RNA polymerase II proximal promoter sequence-specific DNA binding;GO:0001228 DNA-binding transcription activator activity, RNA polymerase II-specific;GO:0000987 proximal promoter sequence-specific DNA binding		0.0	0.0	0.0	0.0	0.0	0.0	0.0	0.0	0.0	0.0	0.0	0.0	0.0	0.0	0.0	0.0	0.0	0.0
CHST1	8534	symbol	H. sapiens	8534	H. sapiens	CHST1	carbohydrate sulfotransferase 1	GO:0018146 keratan sulfate biosynthetic process;GO:0042339 keratan sulfate metabolic process;GO:0006044 N-acetylglucosamine metabolic process	GO:0005802 trans-Golgi network;GO:0000139 Golgi membrane;GO:0098791 Golgi subcompartment	GO:0045130 keratan sulfotransferase activity;GO:0001517 N-acetylglucosamine 6-O-sulfotransferase activity;GO:0008146 sulfotransferase activity	(hsa00533)Glycosaminoglycan biosynthesis - keratan sulfate	0.0	0.0	0.0	0.0	0.0	0.0	0.0	0.0	0.0	0.0	0.0	0.0	0.0	0.0	0.0	0.0	0.0	0.0
SPATA7	55812	symbol	H. sapiens	55812	H. sapiens	SPATA7	spermatogenesis associated 7	GO:1903621 protein localization to photoreceptor connecting cilium;GO:1903546 protein localization to photoreceptor outer segment;GO:1904491 protein localization to ciliary transition zone	GO:0032391 photoreceptor connecting cilium;GO:0097733 photoreceptor cell cilium;GO:0005930 axoneme	GO:0005515 protein binding;GO:0005488 binding;GO:0003674 molecular_function		0.0	0.0	0.0	0.0	0.0	0.0	0.0	0.0	0.0	0.0	0.0	0.0	0.0	0.0	0.0	0.0	0.0	0.0
MAD2L2	10459	symbol	H. sapiens	10459	H. sapiens	MAD2L2	mitotic arrest deficient 2 like 2	GO:0045830 positive regulation of isotype switching;GO:0007094 mitotic spindle assembly checkpoint;GO:0045191 regulation of isotype switching	GO:0016035 zeta DNA polymerase complex;GO:0005680 anaphase-promoting complex;GO:0042575 DNA polymerase complex	GO:0008432 JUN kinase binding;GO:0001102 RNA polymerase II activating transcription factor binding;GO:0033613 activating transcription factor binding	(hsa05131)Shigellosis; (hsa05100)Bacterial invasion of epithelial cells; (hsa04914)Progesterone-mediated oocyte maturation	0.0	0.0	0.0	0.0	0.0	0.0	0.0	0.0	0.0	0.0	0.0	0.0	0.0	0.0	0.0	0.0	0.0	0.0
PRKAR1B	5575	symbol	H. sapiens	5575	H. sapiens	PRKAR1B	protein kinase cAMP-dependent type I regulatory subunit beta	GO:2000480 negative regulation of cAMP-dependent protein kinase activity;GO:0034199 activation of protein kinase A activity;GO:0071377 cellular response to glucagon stimulus	GO:0097546 ciliary base;GO:0005952 cAMP-dependent protein kinase complex;GO:0098686 hippocampal mossy fiber to CA3 synapse	GO:0004862 cAMP-dependent protein kinase inhibitor activity;GO:0047555 3',5'-cyclic-GMP phosphodiesterase activity;GO:0008603 cAMP-dependent protein kinase regulator activity	(hsa04910)Insulin signaling pathway	0.0	0.0	0.0	0.0	0.0	0.0	0.0	0.0	0.0	0.0	0.0	0.0	0.0	0.0	0.0	0.0	0.0	0.0
RPL24	6152	symbol	H. sapiens	6152	H. sapiens	RPL24	ribosomal protein L24	GO:0006614 SRP-dependent cotranslational protein targeting to membrane;GO:1902626 assembly of large subunit precursor of preribosome;GO:0006613 cotranslational protein targeting to membrane	GO:0042788 polysomal ribosome;GO:0022625 cytosolic large ribosomal subunit;GO:0005844 polysome	GO:0045296 cadherin binding;GO:0050839 cell adhesion molecule binding;GO:0003735 structural constituent of ribosome	(hsa03010)Ribosome	0.0	0.0	0.0	0.0	0.0	0.0	0.0	0.0	0.0	0.0	0.0	0.0	0.0	0.0	0.0	0.0	0.0	0.0
APBA2	321	symbol	H. sapiens	321	H. sapiens	APBA2	amyloid beta precursor protein binding family A member 2	GO:2000300 regulation of synaptic vesicle exocytosis;GO:1902803 regulation of synaptic vesicle transport;GO:0016079 synaptic vesicle exocytosis	GO:0043197 dendritic spine;GO:0008021 synaptic vesicle;GO:0098685 Schaffer collateral - CA1 synapse	GO:0001540 amyloid-beta binding;GO:0042277 peptide binding;GO:0033218 amide binding		0.0	0.0	0.0	0.0	0.0	0.0	0.0	0.0	0.0	0.0	0.0	0.0	0.0	0.0	0.0	0.0	0.0	0.0
DUSP6	1848	symbol	H. sapiens	1848	H. sapiens	DUSP6	dual specificity phosphatase 6	GO:0000188 inactivation of MAPK activity;GO:0043407 negative regulation of MAP kinase activity;GO:0000187 activation of MAPK activity	GO:0005654 nucleoplasm;GO:0031981 nuclear lumen;GO:0070013 intracellular organelle lumen	GO:0017017 MAP kinase tyrosine/serine/threonine phosphatase activity;GO:0033549 MAP kinase phosphatase activity;GO:0008138 protein tyrosine/serine/threonine phosphatase activity	(hsa05202)Transcriptional misregulation in cancer; (hsa04010)MAPK signaling pathway	0.0	0.0	0.0	0.0	0.0	0.0	0.0	0.0	0.0	0.0	0.0	0.0	0.0	0.0	0.0	0.0	0.0	0.0
KLF10	7071	symbol	H. sapiens	7071	H. sapiens	KLF10	Kruppel like factor 10	GO:0045672 positive regulation of osteoclast differentiation;GO:0002763 positive regulation of myeloid leukocyte differentiation;GO:0045670 regulation of osteoclast differentiation	GO:0000790 nuclear chromatin;GO:0044454 nuclear chromosome part;GO:0000785 chromatin	GO:0001046 core promoter sequence-specific DNA binding;GO:0001047 core promoter binding;GO:0000978 RNA polymerase II proximal promoter sequence-specific DNA binding		0.0	0.0	0.0	0.0	0.0	0.0	0.0	0.0	0.0	0.0	0.0	0.0	0.0	0.0	0.0	0.0	0.0	0.0
TRANK1	9881	symbol	H. sapiens	9881	H. sapiens	TRANK1	tetratricopeptide repeat and ankyrin repeat containing 1					0.0	0.0	0.0	0.0	0.0	0.0	0.0	0.0	0.0	0.0	0.0	0.0	0.0	0.0	0.0	0.0	0.0	0.0
EPHA4	2043	symbol	H. sapiens	2043	H. sapiens	EPHA4	EPH receptor A4	GO:2001108 positive regulation of Rho guanyl-nucleotide exchange factor activity;GO:0021957 corticospinal tract morphogenesis;GO:0097156 fasciculation of motor neuron axon	GO:0044295 axonal growth cone;GO:0099056 integral component of presynaptic membrane;GO:0043198 dendritic shaft	GO:0005004 GPI-linked ephrin receptor activity;GO:0097161 DH domain binding;GO:0005005 transmembrane-ephrin receptor activity	(hsa04360)Axon guidance	0.0	0.0	0.0	0.0	0.0	0.0	0.0	0.0	0.0	0.0	0.0	0.0	0.0	0.0	0.0	0.0	0.0	0.0
BLCAP	10904	symbol	H. sapiens	10904	H. sapiens	BLCAP	BLCAP apoptosis inducing factor	GO:0030262 apoptotic nuclear changes;GO:0006921 cellular component disassembly involved in execution phase of apoptosis;GO:0097194 execution phase of apoptosis	GO:0016021 integral component of membrane;GO:0031224 intrinsic component of membrane;GO:0044425 membrane part	GO:0005515 protein binding;GO:0005488 binding;GO:0003674 molecular_function		0.0	0.0	0.0	0.0	0.0	0.0	0.0	0.0	0.0	0.0	0.0	0.0	0.0	0.0	0.0	0.0	0.0	0.0
MYO1E	4643	symbol	H. sapiens	4643	H. sapiens	MYO1E	myosin IE	GO:0072015 glomerular visceral epithelial cell development;GO:0072310 glomerular epithelial cell development;GO:0072112 glomerular visceral epithelial cell differentiation	GO:0045334 clathrin-coated endocytic vesicle;GO:0016459 myosin complex;GO:0030136 clathrin-coated vesicle	GO:0030898 actin-dependent ATPase activity;GO:0000146 microfilament motor activity;GO:0003774 motor activity		0.0	0.0	0.0	0.0	0.0	0.0	0.0	0.0	0.0	0.0	0.0	0.0	0.0	0.0	0.0	0.0	0.0	0.0
CCDC23	374969	gene_synonym	H. sapiens	374969	H. sapiens	SVBP	small vasohibin binding protein	GO:0010596 negative regulation of endothelial cell migration;GO:1905048 regulation of metallopeptidase activity;GO:0010633 negative regulation of epithelial cell migration	GO:0045177 apical part of cell;GO:0005576 extracellular region;GO:0005737 cytoplasm	GO:0008017 microtubule binding;GO:0015631 tubulin binding;GO:0008092 cytoskeletal protein binding		0.0	0.0	0.0	0.0	0.0	0.0	0.0	0.0	0.0	0.0	0.0	0.0	0.0	0.0	0.0	0.0	0.0	0.0
TMEM66	51669	gene_synonym	H. sapiens	51669	H. sapiens	SARAF	store-operated calcium entry associated regulatory factor	GO:2001256 regulation of store-operated calcium entry;GO:0002115 store-operated calcium entry;GO:0051924 regulation of calcium ion transport	GO:0030176 integral component of endoplasmic reticulum membrane;GO:0031227 intrinsic component of endoplasmic reticulum membrane;GO:0005789 endoplasmic reticulum membrane	GO:0005515 protein binding;GO:0005488 binding;GO:0003674 molecular_function		0.0	0.0	0.0	0.0	0.0	0.0	0.0	0.0	0.0	0.0	0.0	0.0	0.0	0.0	0.0	0.0	0.0	0.0
SELK	58515	gene_synonym	H. sapiens	58515	H. sapiens	SELENOK	selenoprotein K	GO:0090197 positive regulation of chemokine secretion;GO:0045728 respiratory burst after phagocytosis;GO:0090196 regulation of chemokine secretion	GO:0005789 endoplasmic reticulum membrane;GO:0098827 endoplasmic reticulum subcompartment;GO:0044432 endoplasmic reticulum part	GO:0042802 identical protein binding;GO:0005515 protein binding;GO:0005488 binding		0.0	0.0	0.0	0.0	0.0	0.0	0.0	0.0	0.0	0.0	0.0	0.0	0.0	0.0	0.0	0.0	0.0	0.0
FKBP2	2286	symbol	H. sapiens	2286	H. sapiens	FKBP2	FKBP prolyl isomerase 2	GO:0000413 protein peptidyl-prolyl isomerization;GO:0018208 peptidyl-proline modification;GO:0018193 peptidyl-amino acid modification	GO:0005789 endoplasmic reticulum membrane;GO:0098827 endoplasmic reticulum subcompartment;GO:0044432 endoplasmic reticulum part	GO:0005528 FK506 binding;GO:0005527 macrolide binding;GO:0003755 peptidyl-prolyl cis-trans isomerase activity		0.0	0.0	0.0	0.0	0.0	0.0	0.0	0.0	0.0	0.0	0.0	0.0	0.0	0.0	0.0	0.0	0.0	0.0
CSGALNACT1	55790	symbol	H. sapiens	55790	H. sapiens	CSGALNACT1	chondroitin sulfate N-acetylgalactosaminyltransferase 1	GO:0050653 chondroitin sulfate proteoglycan biosynthetic process, polysaccharide chain biosynthetic process;GO:0030210 heparin biosynthetic process;GO:0015014 heparan sulfate proteoglycan biosynthetic process, polysaccharide chain biosynthetic process	GO:0032580 Golgi cisterna membrane;GO:0030173 integral component of Golgi membrane;GO:0031228 intrinsic component of Golgi membrane	GO:0008955 peptidoglycan glycosyltransferase activity;GO:0047237 glucuronylgalactosylproteoglycan 4-beta-N-acetylgalactosaminyltransferase activity;GO:0047238 glucuronosyl-N-acetylgalactosaminyl-proteoglycan 4-beta-N-acetylgalactosaminyltransferase activity	(M00058)Glycosaminoglycan biosynthesis, chondroitin sulfate backbone; (hsa)Glycosaminoglycan biosynthesis, chondroitin sulfate backbone; (hsa00532)Glycosaminoglycan biosynthesis - chondroitin sulfate / dermatan sulfate	0.0	0.0	0.0	0.0	0.0	0.0	0.0	0.0	1.0	0.0	0.0	0.0	0.0	0.0	0.0	0.0	0.0	0.0
HOXB4	3214	symbol	H. sapiens	3214	H. sapiens	HOXB4	homeobox B4	GO:0048539 bone marrow development;GO:2000738 positive regulation of stem cell differentiation;GO:0060216 definitive hemopoiesis	GO:0005813 centrosome;GO:0000790 nuclear chromatin;GO:0005815 microtubule organizing center	GO:0033613 activating transcription factor binding;GO:0001228 DNA-binding transcription activator activity, RNA polymerase II-specific;GO:0000977 RNA polymerase II regulatory region sequence-specific DNA binding		0.0	0.0	0.0	0.0	0.0	0.0	0.0	0.0	0.0	0.0	0.0	0.0	0.0	0.0	0.0	0.0	0.0	0.0
EPB41L4A	64097	symbol	H. sapiens	64097	H. sapiens	EPB41L4A	erythrocyte membrane protein band 4.1 like 4A	GO:0031032 actomyosin structure organization;GO:0030036 actin cytoskeleton organization;GO:0030029 actin filament-based process	GO:0005856 cytoskeleton;GO:0043232 intracellular non-membrane-bounded organelle;GO:0043228 non-membrane-bounded organelle	GO:0008092 cytoskeletal protein binding;GO:0005515 protein binding;GO:0005488 binding		0.0	0.0	0.0	0.0	0.0	0.0	0.0	0.0	0.0	0.0	0.0	0.0	0.0	0.0	0.0	0.0	0.0	0.0
IRAK3	11213	symbol	H. sapiens	11213	H. sapiens	IRAK3	interleukin 1 receptor associated kinase 3	GO:0010933 positive regulation of macrophage tolerance induction;GO:0010932 regulation of macrophage tolerance induction;GO:0010936 negative regulation of macrophage cytokine production	GO:0005886 plasma membrane;GO:0071944 cell periphery;GO:0005634 nucleus	GO:0000287 magnesium ion binding;GO:0046982 protein heterodimerization activity;GO:0004674 protein serine/threonine kinase activity	(hsa04722)Neurotrophin signaling pathway	0.0	0.0	0.0	0.0	0.0	0.0	0.0	0.0	0.0	0.0	0.0	0.0	0.0	0.0	0.0	0.0	0.0	0.0
NOL3	8996	symbol	H. sapiens	8996	H. sapiens	NOL3	nucleolar protein 3	GO:0014808 release of sequestered calcium ion into cytosol by sarcoplasmic reticulum;GO:1903514 release of sequestered calcium ion into cytosol by endoplasmic reticulum;GO:1903298 negative regulation of hypoxia-induced intrinsic apoptotic signaling pathway	GO:0016529 sarcoplasmic reticulum;GO:0016528 sarcoplasm;GO:0005730 nucleolus	GO:0043027 cysteine-type endopeptidase inhibitor activity involved in apoptotic process;GO:0089720 caspase binding;GO:0004869 cysteine-type endopeptidase inhibitor activity		0.0	0.0	0.0	0.0	0.0	0.0	0.0	0.0	0.0	0.0	0.0	0.0	0.0	0.0	0.0	0.0	0.0	0.0
SRPX	8406	symbol	H. sapiens	8406	H. sapiens	SRPX	sushi repeat containing protein X-linked	GO:2001241 positive regulation of extrinsic apoptotic signaling pathway in absence of ligand;GO:0060244 negative regulation of cell proliferation involved in contact inhibition;GO:0001845 phagolysosome assembly	GO:0005776 autophagosome;GO:0062023 collagen-containing extracellular matrix;GO:0031012 extracellular matrix	GO:0005201 extracellular matrix structural constituent;GO:0005198 structural molecule activity;GO:0005515 protein binding		0.0	0.0	0.0	0.0	0.0	0.0	0.0	0.0	0.0	0.0	0.0	0.0	0.0	0.0	0.0	0.0	0.0	0.0
RSL24D1	51187	symbol	H. sapiens	51187	H. sapiens	RSL24D1	ribosomal L24 domain containing 1	GO:1902626 assembly of large subunit precursor of preribosome;GO:0000027 ribosomal large subunit assembly;GO:0042255 ribosome assembly	GO:0022625 cytosolic large ribosomal subunit;GO:0015934 large ribosomal subunit;GO:0022626 cytosolic ribosome	GO:0003735 structural constituent of ribosome;GO:0005198 structural molecule activity;GO:0003723 RNA binding	(hsa03010)Ribosome	0.0	0.0	0.0	0.0	0.0	0.0	0.0	0.0	0.0	0.0	0.0	0.0	0.0	0.0	0.0	0.0	0.0	0.0
SPCS3	60559	symbol	H. sapiens	60559	H. sapiens	SPCS3	signal peptidase complex subunit 3	GO:0019082 viral protein processing;GO:0006465 signal peptide processing;GO:0045047 protein targeting to ER	GO:0005787 signal peptidase complex;GO:1905368 peptidase complex;GO:0005789 endoplasmic reticulum membrane	GO:0008233 peptidase activity;GO:0140096 catalytic activity, acting on a protein;GO:0016787 hydrolase activity	(hsa03060)Protein export	0.0	0.0	0.0	0.0	0.0	0.0	0.0	0.0	0.0	0.0	0.0	0.0	0.0	0.0	0.0	0.0	0.0	0.0
SH3YL1	26751	symbol	H. sapiens	26751	H. sapiens	SH3YL1	SH3 and SYLF domain containing 1	GO:1900027 regulation of ruffle assembly;GO:0097178 ruffle assembly;GO:0006661 phosphatidylinositol biosynthetic process	GO:0032587 ruffle membrane;GO:0001726 ruffle;GO:0031256 leading edge membrane	GO:0019902 phosphatase binding;GO:0035091 phosphatidylinositol binding;GO:0005543 phospholipid binding		0.0	0.0	0.0	0.0	0.0	0.0	0.0	0.0	0.0	0.0	0.0	0.0	0.0	0.0	0.0	0.0	0.0	0.0
GSTM3	2947	symbol	H. sapiens	2947	H. sapiens	GSTM3	glutathione S-transferase mu 3	GO:0008065 establishment of blood-nerve barrier;GO:0070458 cellular detoxification of nitrogen compound;GO:0018916 nitrobenzene metabolic process	GO:0035686 sperm fibrous sheath;GO:0036126 sperm flagellum;GO:0097729 9+2 motile cilium	GO:0043295 glutathione binding;GO:1900750 oligopeptide binding;GO:0004364 glutathione transferase activity	(hsa00480)Glutathione metabolism; (hsa00982)Drug metabolism - cytochrome P450; (hsa01524)Platinum drug resistance	0.0	0.0	0.0	1.0	0.0	0.0	0.0	0.0	0.0	0.0	0.0	0.0	0.0	0.0	0.0	0.0	0.0	0.0
CTHRC1	115908	symbol	H. sapiens	115908	H. sapiens	CTHRC1	collagen triple helix repeat containing 1	GO:0090177 establishment of planar polarity involved in neural tube closure;GO:0043932 ossification involved in bone remodeling;GO:0060122 inner ear receptor cell stereocilium organization	GO:0005581 collagen trimer;GO:0062023 collagen-containing extracellular matrix;GO:0031012 extracellular matrix	GO:0005109 frizzled binding;GO:0017147 Wnt-protein binding;GO:0005201 extracellular matrix structural constituent		0.0	0.0	0.0	0.0	0.0	0.0	0.0	0.0	0.0	0.0	0.0	0.0	0.0	0.0	0.0	0.0	0.0	0.0
SLC2A1	6513	symbol	H. sapiens	6513	H. sapiens	SLC2A1	solute carrier family 2 member 1	GO:0005989 lactose biosynthetic process;GO:0005988 lactose metabolic process;GO:0070837 dehydroascorbic acid transport	GO:0001939 female pronucleus;GO:0030018 Z disc;GO:0005901 caveola	GO:0055056 D-glucose transmembrane transporter activity;GO:0033300 dehydroascorbic acid transmembrane transporter activity;GO:0005355 glucose transmembrane transporter activity	(hsa05230)Central carbon metabolism in cancer; (hsa05211)Renal cell carcinoma; (hsa04920)Adipocytokine signaling pathway	0.0	0.0	0.0	0.0	0.0	1.0	1.0	0.0	0.0	0.0	0.0	0.0	0.0	0.0	0.0	1.0	0.0	0.0
EDEM1	9695	symbol	H. sapiens	9695	H. sapiens	EDEM1	ER degradation enhancing alpha-mannosidase like protein 1	GO:1904154 positive regulation of retrograde protein transport, ER to cytosol;GO:0036510 trimming of terminal mannose on C branch;GO:1904382 mannose trimming involved in glycoprotein ERAD pathway	GO:0044322 endoplasmic reticulum quality control compartment;GO:0016235 aggresome;GO:0030176 integral component of endoplasmic reticulum membrane	GO:0004571 mannosyl-oligosaccharide 1,2-alpha-mannosidase activity;GO:0015924 mannosyl-oligosaccharide mannosidase activity;GO:0004559 alpha-mannosidase activity	(hsa04141)Protein processing in endoplasmic reticulum	1.0	0.0	0.0	0.0	0.0	0.0	0.0	0.0	0.0	0.0	0.0	0.0	0.0	0.0	0.0	0.0	0.0	0.0
DYRK4	8798	symbol	H. sapiens	8798	H. sapiens	DYRK4	dual specificity tyrosine phosphorylation regulated kinase 4	GO:0018107 peptidyl-threonine phosphorylation;GO:0018210 peptidyl-threonine modification;GO:0018108 peptidyl-tyrosine phosphorylation	GO:0005856 cytoskeleton;GO:0043232 intracellular non-membrane-bounded organelle;GO:0043228 non-membrane-bounded organelle	GO:0004712 protein serine/threonine/tyrosine kinase activity;GO:0004713 protein tyrosine kinase activity;GO:0004674 protein serine/threonine kinase activity		0.0	0.0	0.0	0.0	0.0	0.0	0.0	0.0	0.0	0.0	0.0	0.0	0.0	0.0	0.0	0.0	0.0	0.0
ITM2B	9445	symbol	H. sapiens	9445	H. sapiens	ITM2B	integral membrane protein 2B	GO:0042985 negative regulation of amyloid precursor protein biosynthetic process;GO:0010561 negative regulation of glycoprotein biosynthetic process;GO:0042984 regulation of amyloid precursor protein biosynthetic process	GO:0030660 Golgi-associated vesicle membrane;GO:0010008 endosome membrane;GO:0005798 Golgi-associated vesicle	GO:0001540 amyloid-beta binding;GO:0042277 peptide binding;GO:0033218 amide binding		0.0	0.0	0.0	0.0	0.0	0.0	0.0	0.0	0.0	0.0	0.0	0.0	0.0	0.0	0.0	0.0	0.0	0.0
PPIB	5479	symbol	H. sapiens	5479	H. sapiens	PPIB	peptidylprolyl isomerase B	GO:0044829 positive regulation by host of viral genome replication;GO:0044827 modulation by host of viral genome replication;GO:0044794 positive regulation by host of viral process	GO:0034663 endoplasmic reticulum chaperone complex;GO:0042470 melanosome;GO:0005790 smooth endoplasmic reticulum	GO:0016018 cyclosporin A binding;GO:0003755 peptidyl-prolyl cis-trans isomerase activity;GO:0005518 collagen binding		0.0	0.0	0.0	0.0	0.0	0.0	0.0	0.0	0.0	0.0	0.0	0.0	0.0	0.0	0.0	0.0	0.0	0.0
CPT1A	1374	symbol	H. sapiens	1374	H. sapiens	CPT1A	carnitine palmitoyltransferase 1A	GO:0006853 carnitine shuttle;GO:0032000 positive regulation of fatty acid beta-oxidation;GO:1902001 fatty acid transmembrane transport	GO:0031307 integral component of mitochondrial outer membrane;GO:0031306 intrinsic component of mitochondrial outer membrane;GO:0032592 integral component of mitochondrial membrane	GO:0004095 carnitine O-palmitoyltransferase activity;GO:1990698 palmitoleoyltransferase activity;GO:0016416 O-palmitoyltransferase activity	(hsa00071)Fatty acid degradation; (hsa01212)Fatty acid metabolism; (hsa04920)Adipocytokine signaling pathway	0.0	0.0	0.0	0.0	0.0	0.0	1.0	0.0	0.0	0.0	0.0	0.0	0.0	0.0	0.0	0.0	0.0	0.0
PARP16	54956	symbol	H. sapiens	54956	H. sapiens	PARP16	poly(ADP-ribose) polymerase family member 16	GO:0034356 NAD biosynthesis via nicotinamide riboside salvage pathway;GO:0009435 NAD biosynthetic process;GO:0070213 protein auto-ADP-ribosylation	GO:0071782 endoplasmic reticulum tubular network;GO:0005635 nuclear envelope;GO:0005789 endoplasmic reticulum membrane	GO:0043539 protein serine/threonine kinase activator activity;GO:1990404 protein ADP-ribosylase activity;GO:0003950 NAD+ ADP-ribosyltransferase activity		0.0	0.0	0.0	0.0	0.0	0.0	0.0	0.0	0.0	0.0	0.0	0.0	0.0	0.0	0.0	0.0	0.0	0.0
ISOC2	79763	symbol	H. sapiens	79763	H. sapiens	ISOC2	isochorismatase domain containing 2	GO:0031648 protein destabilization;GO:0031647 regulation of protein stability;GO:0065008 regulation of biological quality	GO:0005634 nucleus;GO:0005737 cytoplasm;GO:0043231 intracellular membrane-bounded organelle	GO:0005515 protein binding;GO:0003824 catalytic activity;GO:0005488 binding		0.0	0.0	0.0	0.0	0.0	0.0	0.0	0.0	0.0	0.0	0.0	0.0	0.0	0.0	0.0	0.0	0.0	0.0
SLC39A10	57181	symbol	H. sapiens	57181	H. sapiens	SLC39A10	solute carrier family 39 member 10	GO:0050861 positive regulation of B cell receptor signaling pathway;GO:1903615 positive regulation of protein tyrosine phosphatase activity;GO:0050855 regulation of B cell receptor signaling pathway	GO:0005887 integral component of plasma membrane;GO:0031226 intrinsic component of plasma membrane;GO:0044459 plasma membrane part	GO:0005385 zinc ion transmembrane transporter activity;GO:0072509 divalent inorganic cation transmembrane transporter activity;GO:0046915 transition metal ion transmembrane transporter activity		0.0	0.0	0.0	0.0	0.0	0.0	0.0	0.0	0.0	0.0	0.0	0.0	0.0	0.0	0.0	0.0	0.0	0.0
SORD	6652	symbol	H. sapiens	6652	H. sapiens	SORD	sorbitol dehydrogenase	GO:0051160 L-xylitol catabolic process;GO:0006062 sorbitol catabolic process;GO:0019640 glucuronate catabolic process to xylulose 5-phosphate	GO:0031514 motile cilium;GO:0070062 extracellular exosome;GO:1903561 extracellular vesicle	GO:0000721 (R,R)-butanediol dehydrogenase activity;GO:0050255 ribitol 2-dehydrogenase activity;GO:0046526 D-xylulose reductase activity	(M00014)Glucuronate pathway (uronate pathway); (hsa)Glucuronate pathway (uronate pathway); (hsa00051)Fructose and mannose metabolism	0.0	0.0	0.0	0.0	0.0	0.0	0.0	0.0	0.0	0.0	0.0	0.0	0.0	0.0	0.0	0.0	0.0	0.0
VASH1	22846	symbol	H. sapiens	22846	H. sapiens	VASH1	vasohibin 1	GO:1901491 negative regulation of lymphangiogenesis;GO:1901490 regulation of lymphangiogenesis;GO:0043537 negative regulation of blood vessel endothelial cell migration	GO:0045177 apical part of cell;GO:0005615 extracellular space;GO:0005783 endoplasmic reticulum	GO:0004181 metallocarboxypeptidase activity;GO:0004180 carboxypeptidase activity;GO:0008235 metalloexopeptidase activity		0.0	0.0	0.0	0.0	0.0	0.0	0.0	0.0	0.0	0.0	0.0	0.0	0.0	0.0	0.0	0.0	0.0	0.0
ASRGL1	80150	symbol	H. sapiens	80150	H. sapiens	ASRGL1	asparaginase and isoaspartyl peptidase 1	GO:0033345 asparagine catabolic process via L-aspartate;GO:0006530 asparagine catabolic process;GO:0006559 L-phenylalanine catabolic process	GO:0001917 photoreceptor inner segment;GO:0097458 neuron part;GO:0005829 cytosol	GO:0008798 beta-aspartyl-peptidase activity;GO:0003948 N4-(beta-N-acetylglucosaminyl)-L-asparaginase activity;GO:0004067 asparaginase activity		0.0	0.0	0.0	0.0	0.0	0.0	0.0	0.0	0.0	0.0	0.0	0.0	0.0	0.0	0.0	0.0	0.0	0.0
MRAP2	112609	symbol	H. sapiens	112609	H. sapiens	MRAP2	melanocortin 2 receptor accessory protein 2	GO:0106071 positive regulation of adenylate cyclase-activating G protein-coupled receptor signaling pathway;GO:0106072 negative regulation of adenylate cyclase-activating G protein-coupled receptor signaling pathway;GO:0106070 regulation of adenylate cyclase-activating G protein-coupled receptor signaling pathway	GO:0005789 endoplasmic reticulum membrane;GO:0098827 endoplasmic reticulum subcompartment;GO:0044432 endoplasmic reticulum part	GO:0031780 corticotropin hormone receptor binding;GO:0031783 type 5 melanocortin receptor binding;GO:0070996 type 1 melanocortin receptor binding		0.0	0.0	0.0	0.0	0.0	0.0	0.0	0.0	0.0	0.0	0.0	0.0	0.0	0.0	0.0	0.0	0.0	0.0
NAV1	89796	symbol	H. sapiens	89796	H. sapiens	NAV1	neuron navigator 1	GO:0001578 microtubule bundle formation;GO:0001764 neuron migration;GO:0000226 microtubule cytoskeleton organization	GO:0043194 axon initial segment;GO:0044304 main axon;GO:0005874 microtubule			0.0	0.0	0.0	0.0	0.0	0.0	0.0	0.0	0.0	0.0	0.0	0.0	0.0	0.0	0.0	0.0	0.0	0.0
PCDHGB7	56099	symbol	H. sapiens	56099	H. sapiens	PCDHGB7	protocadherin gamma subfamily B, 7	GO:0007156 homophilic cell adhesion via plasma membrane adhesion molecules;GO:0098742 cell-cell adhesion via plasma-membrane adhesion molecules;GO:0098609 cell-cell adhesion	GO:0005887 integral component of plasma membrane;GO:0031226 intrinsic component of plasma membrane;GO:0044459 plasma membrane part	GO:0005509 calcium ion binding;GO:0046872 metal ion binding;GO:0043169 cation binding		0.0	0.0	0.0	0.0	0.0	0.0	0.0	0.0	0.0	0.0	0.0	0.0	0.0	0.0	0.0	0.0	0.0	0.0
RFX2	5990	symbol	H. sapiens	5990	H. sapiens	RFX2	regulatory factor X2	GO:0001675 acrosome assembly;GO:0007286 spermatid development;GO:0033363 secretory granule organization	GO:0000790 nuclear chromatin;GO:0044454 nuclear chromosome part;GO:0000785 chromatin	GO:0000978 RNA polymerase II proximal promoter sequence-specific DNA binding;GO:0001228 DNA-binding transcription activator activity, RNA polymerase II-specific;GO:0000987 proximal promoter sequence-specific DNA binding		0.0	0.0	0.0	0.0	0.0	0.0	0.0	0.0	0.0	0.0	0.0	0.0	0.0	0.0	0.0	0.0	0.0	0.0
BZW2	28969	symbol	H. sapiens	28969	H. sapiens	BZW2	basic leucine zipper and W2 domains 2	GO:0007399 nervous system development;GO:0030154 cell differentiation;GO:0048869 cellular developmental process	GO:0016020 membrane;GO:0005737 cytoplasm;GO:0044424 intracellular part	GO:0045296 cadherin binding;GO:0050839 cell adhesion molecule binding;GO:0005515 protein binding		0.0	0.0	0.0	0.0	0.0	0.0	0.0	0.0	0.0	0.0	0.0	0.0	0.0	0.0	0.0	0.0	0.0	0.0
DUSP23	54935	symbol	H. sapiens	54935	H. sapiens	DUSP23	dual specificity phosphatase 23	GO:0035335 peptidyl-tyrosine dephosphorylation;GO:0006470 protein dephosphorylation;GO:0016311 dephosphorylation	GO:0005654 nucleoplasm;GO:0031981 nuclear lumen;GO:0070013 intracellular organelle lumen	GO:0008138 protein tyrosine/serine/threonine phosphatase activity;GO:0004725 protein tyrosine phosphatase activity;GO:0004721 phosphoprotein phosphatase activity		0.0	0.0	0.0	0.0	0.0	0.0	0.0	0.0	0.0	0.0	0.0	0.0	0.0	0.0	0.0	0.0	0.0	0.0
MMP11	4320	symbol	H. sapiens	4320	H. sapiens	MMP11	matrix metallopeptidase 11	GO:0045599 negative regulation of fat cell differentiation;GO:0071711 basement membrane organization;GO:0022617 extracellular matrix disassembly	GO:0005796 Golgi lumen;GO:0031012 extracellular matrix;GO:0044431 Golgi apparatus part	GO:0004222 metalloendopeptidase activity;GO:0008237 metallopeptidase activity;GO:0004175 endopeptidase activity		0.0	0.0	0.0	0.0	0.0	0.0	0.0	0.0	0.0	0.0	0.0	0.0	0.0	0.0	0.0	0.0	0.0	0.0
TBC1D15	64786	symbol	H. sapiens	64786	H. sapiens	TBC1D15	TBC1 domain family member 15	GO:1902017 regulation of cilium assembly;GO:0090630 activation of GTPase activity;GO:0120032 regulation of plasma membrane bounded cell projection assembly	GO:0005576 extracellular region;GO:0005737 cytoplasm;GO:0044424 intracellular part	GO:0017137 Rab GTPase binding;GO:0005096 GTPase activator activity;GO:0030695 GTPase regulator activity	(hsa04137)Mitophagy - animal	0.0	0.0	0.0	0.0	0.0	0.0	0.0	0.0	0.0	0.0	0.0	0.0	0.0	0.0	0.0	0.0	0.0	0.0
PDIA4	9601	symbol	H. sapiens	9601	H. sapiens	PDIA4	protein disulfide isomerase family A member 4	GO:0061077 chaperone-mediated protein folding;GO:0045454 cell redox homeostasis;GO:0009306 protein secretion	GO:0042470 melanosome;GO:0048770 pigment granule;GO:0005788 endoplasmic reticulum lumen	GO:0003756 protein disulfide isomerase activity;GO:0015037 peptide disulfide oxidoreductase activity;GO:0016864 intramolecular oxidoreductase activity, transposing S-S bonds	(hsa05110)Vibrio cholerae infection; (hsa04918)Thyroid hormone synthesis; (hsa04141)Protein processing in endoplasmic reticulum	1.0	0.0	0.0	0.0	0.0	0.0	0.0	0.0	0.0	0.0	0.0	0.0	0.0	0.0	0.0	0.0	0.0	0.0
PELI2	57161	symbol	H. sapiens	57161	H. sapiens	PELI2	pellino E3 ubiquitin protein ligase family member 2	GO:0008592 regulation of Toll signaling pathway;GO:0070498 interleukin-1-mediated signaling pathway;GO:0008063 Toll signaling pathway	GO:0005829 cytosol;GO:0044444 cytoplasmic part;GO:0005737 cytoplasm	GO:0034450 ubiquitin-ubiquitin ligase activity;GO:0061630 ubiquitin protein ligase activity;GO:0061659 ubiquitin-like protein ligase activity		0.0	0.0	0.0	0.0	0.0	0.0	0.0	0.0	0.0	0.0	0.0	0.0	0.0	0.0	0.0	0.0	0.0	0.0
GPR124	25960	gene_synonym	H. sapiens	25960	H. sapiens	ADGRA2	adhesion G protein-coupled receptor A2	GO:1900747 negative regulation of vascular endothelial growth factor signaling pathway;GO:1902548 negative regulation of cellular response to vascular endothelial growth factor stimulus;GO:0090210 regulation of establishment of blood-brain barrier	GO:1990909 Wnt signalosome;GO:0030175 filopodium;GO:0098858 actin-based cell projection	GO:0004930 G protein-coupled receptor activity;GO:0004888 transmembrane signaling receptor activity;GO:0038023 signaling receptor activity		0.0	0.0	0.0	0.0	0.0	0.0	0.0	0.0	0.0	0.0	0.0	0.0	0.0	0.0	0.0	0.0	0.0	0.0
PIGA	5277	symbol	H. sapiens	5277	H. sapiens	PIGA	phosphatidylinositol glycan anchor biosynthesis class A	GO:0016254 preassembly of GPI anchor in ER membrane;GO:0006506 GPI anchor biosynthetic process;GO:0006505 GPI anchor metabolic process	GO:0000506 glycosylphosphatidylinositol-N-acetylglucosaminyltransferase (GPI-GnT) complex;GO:0005789 endoplasmic reticulum membrane;GO:0098827 endoplasmic reticulum subcompartment	GO:0017176 phosphatidylinositol N-acetylglucosaminyltransferase activity;GO:0008375 acetylglucosaminyltransferase activity;GO:0008194 UDP-glycosyltransferase activity	(hsa)GPI-anchor biosynthesis, core oligosaccharide; (M00065)GPI-anchor biosynthesis, core oligosaccharide; (hsa00563)Glycosylphosphatidylinositol (GPI)-anchor biosynthesis	0.0	0.0	0.0	0.0	0.0	0.0	0.0	0.0	0.0	0.0	0.0	0.0	0.0	0.0	0.0	0.0	0.0	0.0
E2F8	79733	symbol	H. sapiens	79733	H. sapiens	E2F8	E2F transcription factor 8	GO:0006977 DNA damage response, signal transduction by p53 class mediator resulting in cell cycle arrest;GO:0072431 signal transduction involved in mitotic G1 DNA damage checkpoint;GO:0032877 positive regulation of DNA endoreduplication	GO:0090575 RNA polymerase II transcription factor complex;GO:0044798 nuclear transcription factor complex;GO:0000790 nuclear chromatin	GO:0001227 DNA-binding transcription repressor activity, RNA polymerase II-specific;GO:0003714 transcription corepressor activity;GO:0000978 RNA polymerase II proximal promoter sequence-specific DNA binding		0.0	0.0	0.0	0.0	0.0	0.0	0.0	0.0	0.0	0.0	0.0	0.0	0.0	0.0	0.0	0.0	0.0	0.0
SULT1C4	27233	symbol	H. sapiens	27233	H. sapiens	SULT1C4	sulfotransferase family 1C member 4	GO:0050427 3'-phosphoadenosine 5'-phosphosulfate metabolic process;GO:0006068 ethanol catabolic process;GO:0034035 purine ribonucleoside bisphosphate metabolic process	GO:0005829 cytosol;GO:0044444 cytoplasmic part;GO:0005737 cytoplasm	GO:0004062 aryl sulfotransferase activity;GO:0008146 sulfotransferase activity;GO:0016782 transferase activity, transferring sulfur-containing groups		0.0	0.0	0.0	0.0	0.0	0.0	0.0	0.0	0.0	0.0	0.0	0.0	0.0	0.0	0.0	0.0	0.0	0.0
STK24	8428	symbol	H. sapiens	8428	H. sapiens	STK24	serine/threonine kinase 24	GO:0048679 regulation of axon regeneration;GO:0070570 regulation of neuron projection regeneration;GO:0031103 axon regeneration	GO:0070062 extracellular exosome;GO:1903561 extracellular vesicle;GO:0043230 extracellular organelle	GO:0045296 cadherin binding;GO:0050839 cell adhesion molecule binding;GO:0004674 protein serine/threonine kinase activity		0.0	0.0	0.0	0.0	0.0	0.0	0.0	0.0	0.0	0.0	0.0	0.0	0.0	0.0	0.0	0.0	0.0	0.0
PCDH7	5099	symbol	H. sapiens	5099	H. sapiens	PCDH7	protocadherin 7	GO:0002576 platelet degranulation;GO:0007156 homophilic cell adhesion via plasma membrane adhesion molecules;GO:0098742 cell-cell adhesion via plasma-membrane adhesion molecules	GO:0031092 platelet alpha granule membrane;GO:0031091 platelet alpha granule;GO:0030667 secretory granule membrane	GO:0005509 calcium ion binding;GO:0046872 metal ion binding;GO:0043169 cation binding		0.0	0.0	0.0	0.0	0.0	0.0	0.0	0.0	0.0	0.0	0.0	0.0	0.0	0.0	0.0	0.0	0.0	0.0
PPAPDC2	403313	gene_synonym	H. sapiens	403313	H. sapiens	PLPP6	phospholipid phosphatase 6	GO:0006695 cholesterol biosynthetic process;GO:1902653 secondary alcohol biosynthetic process;GO:0046839 phospholipid dephosphorylation	GO:0005886 plasma membrane;GO:0071944 cell periphery;GO:0016021 integral component of membrane	GO:0042577 lipid phosphatase activity;GO:0016791 phosphatase activity;GO:0042578 phosphoric ester hydrolase activity		0.0	0.0	0.0	0.0	0.0	0.0	0.0	0.0	0.0	0.0	0.0	0.0	0.0	0.0	0.0	0.0	0.0	0.0
ERP44	23071	symbol	H. sapiens	23071	H. sapiens	ERP44	endoplasmic reticulum protein 44	GO:0043312 neutrophil degranulation;GO:0002283 neutrophil activation involved in immune response;GO:0042119 neutrophil activation	GO:0035580 specific granule lumen;GO:0042581 specific granule;GO:0034774 secretory granule lumen	GO:0003756 protein disulfide isomerase activity;GO:0016864 intramolecular oxidoreductase activity, transposing S-S bonds;GO:0016860 intramolecular oxidoreductase activity		0.0	0.0	0.0	0.0	0.0	0.0	0.0	0.0	0.0	0.0	0.0	0.0	0.0	0.0	0.0	0.0	0.0	0.0
MDK	4192	symbol	H. sapiens	4192	H. sapiens	MDK	midkine	GO:1905555 positive regulation blood vessel branching;GO:0045590 negative regulation of regulatory T cell differentiation;GO:2000391 positive regulation of neutrophil extravasation	GO:0062023 collagen-containing extracellular matrix;GO:0031012 extracellular matrix;GO:0044421 extracellular region part	GO:1904399 heparan sulfate binding;GO:0035374 chondroitin sulfate binding;GO:0008083 growth factor activity		0.0	0.0	0.0	0.0	0.0	0.0	0.0	0.0	0.0	0.0	0.0	0.0	0.0	0.0	0.0	0.0	0.0	0.0
VEGFB	7423	symbol	H. sapiens	7423	H. sapiens	VEGFB	vascular endothelial growth factor B	GO:0060754 positive regulation of mast cell chemotaxis;GO:0060753 regulation of mast cell chemotaxis;GO:0050930 induction of positive chemotaxis	GO:0031093 platelet alpha granule lumen;GO:0031091 platelet alpha granule;GO:0034774 secretory granule lumen	GO:0043183 vascular endothelial growth factor receptor 1 binding;GO:0005172 vascular endothelial growth factor receptor binding;GO:0042056 chemoattractant activity	(hsa04933)AGE-RAGE signaling pathway in diabetic complications; (hsa04510)Focal adhesion; (hsa04015)Rap1 signaling pathway	0.0	0.0	1.0	0.0	1.0	1.0	0.0	0.0	0.0	0.0	0.0	0.0	0.0	0.0	0.0	0.0	0.0	0.0
STEAP3	55240	symbol	H. sapiens	55240	H. sapiens	STEAP3	STEAP3 metalloreductase	GO:0098706 ferric iron import across cell outer membrane;GO:0033216 ferric iron import;GO:0033572 transferrin transport	GO:0005771 multivesicular body;GO:0010008 endosome membrane;GO:0005770 late endosome	GO:0008823 cupric reductase activity;GO:0052851 ferric-chelate reductase (NADPH) activity;GO:0016723 oxidoreductase activity, oxidizing metal ions, NAD or NADP as acceptor	(hsa04216)Ferroptosis; (hsa04115)p53 signaling pathway	0.0	0.0	0.0	0.0	0.0	0.0	0.0	0.0	0.0	0.0	0.0	0.0	0.0	0.0	0.0	0.0	0.0	0.0
CYBA	1535	symbol	H. sapiens	1535	H. sapiens	CYBA	cytochrome b-245 alpha chain	GO:0003106 negative regulation of glomerular filtration by angiotensin;GO:0003083 negative regulation of renal output by angiotensin;GO:0034137 positive regulation of toll-like receptor 2 signaling pathway	GO:0070821 tertiary granule membrane;GO:0035579 specific granule membrane;GO:0030670 phagocytic vesicle membrane	GO:0016175 superoxide-generating NADPH oxidase activity;GO:0050664 oxidoreductase activity, acting on NAD(P)H, oxygen as acceptor;GO:0017124 SH3 domain binding	(hsa05140)Leishmaniasis; (hsa04670)Leukocyte transendothelial migration; (hsa04380)Osteoclast differentiation	0.0	0.0	0.0	1.0	0.0	0.0	0.0	0.0	0.0	0.0	0.0	0.0	0.0	0.0	0.0	0.0	0.0	0.0
TRNC	4511	symbol	H. sapiens	4511	H. sapiens	TRNC	tRNA				(hsa00970)Aminoacyl-tRNA biosynthesis	0.0	0.0	0.0	0.0	0.0	0.0	0.0	0.0	0.0	0.0	0.0	0.0	0.0	0.0	0.0	0.0	0.0	0.0
IL13RA1	3597	symbol	H. sapiens	3597	H. sapiens	IL13RA1	interleukin 13 receptor subunit alpha 1	GO:0019221 cytokine-mediated signaling pathway;GO:0071345 cellular response to cytokine stimulus;GO:0034097 response to cytokine	GO:0005898 interleukin-13 receptor complex;GO:0098802 plasma membrane receptor complex;GO:0009897 external side of plasma membrane	GO:0019976 interleukin-2 binding;GO:0004896 cytokine receptor activity;GO:0019955 cytokine binding	(hsa04630)Jak-STAT signaling pathway; (hsa04060)Cytokine-cytokine receptor interaction	0.0	0.0	1.0	0.0	0.0	0.0	0.0	0.0	0.0	0.0	0.0	1.0	0.0	0.0	0.0	0.0	0.0	0.0
SP110	3431	symbol	H. sapiens	3431	H. sapiens	SP110	SP110 nuclear body protein	GO:0016032 viral process;GO:0044403 symbiont process;GO:0044419 interspecies interaction between organisms	GO:0005654 nucleoplasm;GO:0031981 nuclear lumen;GO:0070013 intracellular organelle lumen	GO:0000981 DNA-binding transcription factor activity, RNA polymerase II-specific;GO:0003700 DNA-binding transcription factor activity;GO:0140110 transcription regulator activity		0.0	0.0	0.0	0.0	0.0	0.0	0.0	0.0	0.0	0.0	0.0	0.0	0.0	0.0	0.0	0.0	0.0	0.0
EBPL	84650	symbol	H. sapiens	84650	H. sapiens	EBPL	EBP like	GO:0016125 sterol metabolic process;GO:0008202 steroid metabolic process;GO:1901615 organic hydroxy compound metabolic process	GO:0005789 endoplasmic reticulum membrane;GO:0098827 endoplasmic reticulum subcompartment;GO:0044432 endoplasmic reticulum part	GO:0047750 cholestenol delta-isomerase activity;GO:0016863 intramolecular oxidoreductase activity, transposing C=C bonds;GO:0016860 intramolecular oxidoreductase activity		0.0	0.0	0.0	0.0	0.0	0.0	0.0	0.0	0.0	0.0	0.0	0.0	0.0	0.0	0.0	0.0	0.0	0.0
AGFG2	3268	symbol	H. sapiens	3268	H. sapiens	AGFG2	ArfGAP with FG repeats 2	GO:0043547 positive regulation of GTPase activity;GO:0043087 regulation of GTPase activity;GO:0051345 positive regulation of hydrolase activity	GO:0016020 membrane;GO:0005575 cellular_component	GO:0005096 GTPase activator activity;GO:0030695 GTPase regulator activity;GO:0060589 nucleoside-triphosphatase regulator activity		0.0	0.0	0.0	0.0	0.0	0.0	0.0	0.0	0.0	0.0	0.0	0.0	0.0	0.0	0.0	0.0	0.0	0.0
KIAA0247	9766	gene_synonym	H. sapiens	9766	H. sapiens	SUSD6	sushi domain containing 6	GO:0006974 cellular response to DNA damage stimulus;GO:0008219 cell death;GO:0033554 cellular response to stress	GO:0016021 integral component of membrane;GO:0031224 intrinsic component of membrane;GO:0044425 membrane part	GO:0005515 protein binding;GO:0005488 binding;GO:0003674 molecular_function		0.0	0.0	0.0	0.0	0.0	0.0	0.0	0.0	0.0	0.0	0.0	0.0	0.0	0.0	0.0	0.0	0.0	0.0
SGIP1	84251	symbol	H. sapiens	84251	H. sapiens	SGIP1	SH3GL interacting endocytic adaptor 1	GO:2000253 positive regulation of feeding behavior;GO:0048260 positive regulation of receptor-mediated endocytosis;GO:0002021 response to dietary excess	GO:0030122 AP-2 adaptor complex;GO:0030128 clathrin coat of endocytic vesicle;GO:0030669 clathrin-coated endocytic vesicle membrane	GO:0017124 SH3 domain binding;GO:0008017 microtubule binding;GO:0015631 tubulin binding		0.0	0.0	0.0	0.0	0.0	0.0	0.0	0.0	0.0	0.0	0.0	0.0	0.0	0.0	0.0	0.0	0.0	0.0
THAP9-AS1	100499177	symbol	H. sapiens	100499177	H. sapiens	THAP9-AS1	THAP9 antisense RNA 1					0.0	0.0	0.0	0.0	0.0	0.0	0.0	0.0	0.0	0.0	0.0	0.0	0.0	0.0	0.0	0.0	0.0	0.0
ALG5	29880	symbol	H. sapiens	29880	H. sapiens	ALG5	ALG5 dolichyl-phosphate beta-glucosyltransferase	GO:0018279 protein N-linked glycosylation via asparagine;GO:0018196 peptidyl-asparagine modification;GO:0006487 protein N-linked glycosylation	GO:0005789 endoplasmic reticulum membrane;GO:0098827 endoplasmic reticulum subcompartment;GO:0044432 endoplasmic reticulum part	GO:0004581 dolichyl-phosphate beta-glucosyltransferase activity;GO:0004576 oligosaccharyl transferase activity;GO:0035251 UDP-glucosyltransferase activity	(M00055)N-glycan precursor biosynthesis; (hsa)N-glycan precursor biosynthesis; (hsa00510)N-Glycan biosynthesis	0.0	0.0	0.0	0.0	0.0	0.0	0.0	0.0	0.0	0.0	0.0	0.0	0.0	0.0	0.0	0.0	0.0	0.0
ZC3HAV1L	92092	symbol	H. sapiens	92092	H. sapiens	ZC3HAV1L	zinc finger CCCH-type containing, antiviral 1 like		GO:0005829 cytosol;GO:0044444 cytoplasmic part;GO:0005737 cytoplasm			0.0	0.0	0.0	0.0	0.0	0.0	0.0	0.0	0.0	0.0	0.0	0.0	0.0	0.0	0.0	0.0	0.0	0.0
TPT1	7178	symbol	H. sapiens	7178	H. sapiens	TPT1	tumor protein, translationally-controlled 1	GO:1902230 negative regulation of intrinsic apoptotic signaling pathway in response to DNA damage;GO:1902229 regulation of intrinsic apoptotic signaling pathway in response to DNA damage;GO:2001243 negative regulation of intrinsic apoptotic signaling pathway	GO:0005771 multivesicular body;GO:0005881 cytoplasmic microtubule;GO:0000922 spindle pole	GO:0005509 calcium ion binding;GO:0003723 RNA binding;GO:0046872 metal ion binding		0.0	0.0	0.0	0.0	0.0	0.0	0.0	0.0	0.0	0.0	0.0	0.0	0.0	0.0	0.0	0.0	0.0	0.0
WDR54	84058	symbol	H. sapiens	84058	H. sapiens	WDR54	WD repeat domain 54	GO:0002091 negative regulation of receptor internalization;GO:0048261 negative regulation of receptor-mediated endocytosis;GO:0002090 regulation of receptor internalization	GO:0031982 vesicle;GO:0043227 membrane-bounded organelle;GO:0043226 organelle	GO:0042803 protein homodimerization activity;GO:0046983 protein dimerization activity;GO:0042802 identical protein binding		0.0	0.0	0.0	0.0	0.0	0.0	0.0	0.0	0.0	0.0	0.0	0.0	0.0	0.0	0.0	0.0	0.0	0.0
SNAPC1	6617	symbol	H. sapiens	6617	H. sapiens	SNAPC1	small nuclear RNA activating complex polypeptide 1	GO:0042796 snRNA transcription by RNA polymerase III;GO:0042795 snRNA transcription by RNA polymerase II;GO:0009301 snRNA transcription	GO:0019185 snRNA-activating protein complex;GO:0044798 nuclear transcription factor complex;GO:0005667 transcription factor complex	GO:0043565 sequence-specific DNA binding;GO:0003677 DNA binding;GO:0003676 nucleic acid binding		0.0	0.0	0.0	0.0	0.0	0.0	0.0	0.0	0.0	0.0	0.0	0.0	0.0	0.0	0.0	0.0	0.0	0.0
CERK	64781	symbol	H. sapiens	64781	H. sapiens	CERK	ceramide kinase	GO:0006687 glycosphingolipid metabolic process;GO:0006672 ceramide metabolic process;GO:0046834 lipid phosphorylation	GO:0005886 plasma membrane;GO:0071944 cell periphery;GO:0016021 integral component of membrane	GO:0102773 dihydroceramide kinase activity;GO:0001729 ceramide kinase activity;GO:0001727 lipid kinase activity	(hsa00600)Sphingolipid metabolism	0.0	0.0	0.0	0.0	0.0	0.0	0.0	0.0	0.0	0.0	1.0	0.0	0.0	0.0	0.0	0.0	0.0	0.0
LOC90246	90246	Gene_ID	H. sapiens	90246	H. sapiens	LOC90246	uncharacterized LOC90246					0.0	0.0	0.0	0.0	0.0	0.0	0.0	0.0	0.0	0.0	0.0	0.0	0.0	0.0	0.0	0.0	0.0	0.0
RORA	6095	symbol	H. sapiens	6095	H. sapiens	RORA	RAR related orphan receptor A	GO:0021702 cerebellar Purkinje cell differentiation;GO:0072539 T-helper 17 cell differentiation;GO:0021694 cerebellar Purkinje cell layer formation	GO:0000790 nuclear chromatin;GO:0044454 nuclear chromosome part;GO:0000785 chromatin	GO:0008142 oxysterol binding;GO:0001222 transcription corepressor binding;GO:0001223 transcription coactivator binding	(hsa04710)Circadian rhythm; (hsa05321)Inflammatory bowel disease (IBD); (hsa04659)Th17 cell differentiation	0.0	0.0	0.0	0.0	0.0	0.0	0.0	0.0	0.0	0.0	0.0	0.0	0.0	0.0	0.0	0.0	0.0	0.0
SPRED3	399473	symbol	H. sapiens	399473	H. sapiens	SPRED3	sprouty related EVH1 domain containing 3	GO:0000188 inactivation of MAPK activity;GO:0043517 positive regulation of DNA damage response, signal transduction by p53 class mediator;GO:0010801 negative regulation of peptidyl-threonine phosphorylation	GO:0016020 membrane;GO:0005575 cellular_component	GO:0019901 protein kinase binding;GO:0019900 kinase binding;GO:0019899 enzyme binding		0.0	0.0	0.0	0.0	0.0	0.0	0.0	0.0	0.0	0.0	0.0	0.0	0.0	0.0	0.0	0.0	0.0	0.0
FAM162A	26355	symbol	H. sapiens	26355	H. sapiens	FAM162A	family with sequence similarity 162 member A	GO:0006919 activation of cysteine-type endopeptidase activity involved in apoptotic process;GO:0090200 positive regulation of release of cytochrome c from mitochondria;GO:0043280 positive regulation of cysteine-type endopeptidase activity involved in apoptotic process	GO:0005739 mitochondrion;GO:0005829 cytosol;GO:0016021 integral component of membrane	GO:0005515 protein binding;GO:0005488 binding;GO:0003674 molecular_function		0.0	0.0	0.0	0.0	0.0	0.0	0.0	0.0	0.0	0.0	0.0	0.0	0.0	0.0	0.0	0.0	0.0	0.0
GBP2	2634	symbol	H. sapiens	2634	H. sapiens	GBP2	guanylate binding protein 2	GO:0060333 interferon-gamma-mediated signaling pathway;GO:0042832 defense response to protozoan;GO:0060337 type I interferon signaling pathway	GO:0020005 symbiont-containing vacuole membrane;GO:0020003 symbiont-containing vacuole;GO:0033655 host cell cytoplasm part	GO:0003924 GTPase activity;GO:0005525 GTP binding;GO:0032550 purine ribonucleoside binding	(hsa04621)NOD-like receptor signaling pathway	0.0	0.0	0.0	0.0	0.0	0.0	0.0	0.0	0.0	0.0	0.0	0.0	0.0	0.0	0.0	0.0	0.0	0.0
SRRM3	222183	symbol	H. sapiens	222183	H. sapiens	SRRM3	serine/arginine repetitive matrix 3			GO:0003729 mRNA binding;GO:0003723 RNA binding;GO:0003676 nucleic acid binding		0.0	0.0	0.0	0.0	0.0	0.0	0.0	0.0	0.0	0.0	0.0	0.0	0.0	0.0	0.0	0.0	0.0	0.0
WSCD1	23302	symbol	H. sapiens	23302	H. sapiens	WSCD1	WSC domain containing 1		GO:0016021 integral component of membrane;GO:0031224 intrinsic component of membrane;GO:0044425 membrane part	GO:0008146 sulfotransferase activity;GO:0016782 transferase activity, transferring sulfur-containing groups;GO:0016740 transferase activity		0.0	0.0	0.0	0.0	0.0	0.0	0.0	0.0	0.0	0.0	0.0	0.0	0.0	0.0	0.0	0.0	0.0	0.0
SIPA1L1	26037	symbol	H. sapiens	26037	H. sapiens	SIPA1L1	signal induced proliferation associated 1 like 1	GO:0061001 regulation of dendritic spine morphogenesis;GO:0060997 dendritic spine morphogenesis;GO:0060998 regulation of dendritic spine development	GO:0043197 dendritic spine;GO:0014069 postsynaptic density;GO:0044309 neuron spine	GO:0046875 ephrin receptor binding;GO:0005096 GTPase activator activity;GO:0030695 GTPase regulator activity	(hsa04015)Rap1 signaling pathway	0.0	0.0	0.0	0.0	0.0	0.0	0.0	0.0	0.0	0.0	0.0	0.0	0.0	0.0	0.0	0.0	0.0	0.0
OSBPL10	114884	symbol	H. sapiens	114884	H. sapiens	OSBPL10	oxysterol binding protein like 10	GO:0036150 phosphatidylserine acyl-chain remodeling;GO:0006658 phosphatidylserine metabolic process;GO:0015914 phospholipid transport	GO:0005856 cytoskeleton;GO:0043232 intracellular non-membrane-bounded organelle;GO:0005829 cytosol	GO:0015485 cholesterol binding;GO:0015248 sterol transporter activity;GO:0032934 sterol binding		0.0	0.0	0.0	0.0	0.0	0.0	0.0	0.0	0.0	0.0	0.0	0.0	0.0	0.0	0.0	0.0	0.0	0.0
SRPX2	27286	symbol	H. sapiens	27286	H. sapiens	SRPX2	sushi repeat containing protein X-linked 2	GO:0090050 positive regulation of cell migration involved in sprouting angiogenesis;GO:0090049 regulation of cell migration involved in sprouting angiogenesis;GO:1903672 positive regulation of sprouting angiogenesis	GO:0060076 excitatory synapse;GO:0062023 collagen-containing extracellular matrix;GO:0097060 synaptic membrane	GO:0036458 hepatocyte growth factor binding;GO:0005201 extracellular matrix structural constituent;GO:0019838 growth factor binding		0.0	0.0	0.0	0.0	0.0	0.0	0.0	0.0	0.0	0.0	0.0	0.0	0.0	0.0	0.0	0.0	0.0	0.0
BMP6	654	symbol	H. sapiens	654	H. sapiens	BMP6	bone morphogenetic protein 6	GO:2000860 positive regulation of aldosterone secretion;GO:2000857 positive regulation of mineralocorticoid secretion;GO:2000858 regulation of aldosterone secretion	GO:0005615 extracellular space;GO:0044421 extracellular region part;GO:0031982 vesicle	GO:0070700 BMP receptor binding;GO:0070696 transmembrane receptor protein serine/threonine kinase binding;GO:0033612 receptor serine/threonine kinase binding	(hsa04913)Ovarian steroidogenesis; (hsa04350)TGF-beta signaling pathway; (hsa04390)Hippo signaling pathway	0.0	0.0	0.0	0.0	0.0	0.0	0.0	0.0	0.0	0.0	0.0	0.0	1.0	0.0	0.0	0.0	0.0	0.0
OBSL1	23363	symbol	H. sapiens	23363	H. sapiens	OBSL1	obscurin like cytoskeletal adaptor 1	GO:0050775 positive regulation of dendrite morphogenesis;GO:0055003 cardiac myofibril assembly;GO:1900006 positive regulation of dendrite development	GO:0031430 M band;GO:1990393 3M complex;GO:0031672 A band	GO:0008093 cytoskeletal adaptor activity;GO:0030674 protein binding, bridging;GO:0060090 molecular adaptor activity		0.0	0.0	0.0	0.0	0.0	0.0	0.0	0.0	0.0	0.0	0.0	0.0	0.0	0.0	0.0	0.0	0.0	0.0
LINC00493	388789	gene_synonym	H. sapiens	388789	H. sapiens	SMIM26	small integral membrane protein 26		GO:0016021 integral component of membrane;GO:0031224 intrinsic component of membrane;GO:0044425 membrane part			0.0	0.0	0.0	0.0	0.0	0.0	0.0	0.0	0.0	0.0	0.0	0.0	0.0	0.0	0.0	0.0	0.0	0.0
LEPROTL1	23484	symbol	H. sapiens	23484	H. sapiens	LEPROTL1	leptin receptor overlapping transcript like 1	GO:2000009 negative regulation of protein localization to cell surface;GO:0032511 late endosome to vacuole transport via multivesicular body sorting pathway;GO:2000008 regulation of protein localization to cell surface	GO:0005768 endosome;GO:0031410 cytoplasmic vesicle;GO:0097708 intracellular vesicle	GO:0005515 protein binding;GO:0005488 binding;GO:0003674 molecular_function		0.0	0.0	0.0	0.0	0.0	0.0	0.0	0.0	0.0	0.0	0.0	0.0	0.0	0.0	0.0	0.0	0.0	0.0
HIVEP2	3097	symbol	H. sapiens	3097	H. sapiens	HIVEP2	HIVEP zinc finger 2		GO:0005654 nucleoplasm;GO:0031981 nuclear lumen;GO:0070013 intracellular organelle lumen	GO:0003677 DNA binding;GO:0046872 metal ion binding;GO:0043169 cation binding		0.0	0.0	0.0	0.0	0.0	0.0	0.0	0.0	0.0	0.0	0.0	0.0	0.0	0.0	0.0	0.0	0.0	0.0
TMC6	11322	symbol	H. sapiens	11322	H. sapiens	TMC6	transmembrane channel like 6	GO:0043312 neutrophil degranulation;GO:0002283 neutrophil activation involved in immune response;GO:0042119 neutrophil activation	GO:0070821 tertiary granule membrane;GO:0035579 specific granule membrane;GO:0070820 tertiary granule	GO:0008381 mechanosensitive ion channel activity;GO:0005216 ion channel activity;GO:0022836 gated channel activity		0.0	0.0	0.0	0.0	0.0	0.0	0.0	0.0	0.0	0.0	0.0	0.0	0.0	0.0	0.0	0.0	0.0	0.0
LINC00984	100505573	gene_synonym	H. sapiens	100505573	H. sapiens	INAFM2	InaF motif containing 2		GO:0016021 integral component of membrane;GO:0031224 intrinsic component of membrane;GO:0044425 membrane part	GO:0005246 calcium channel regulator activity;GO:0099106 ion channel regulator activity;GO:0016247 channel regulator activity		0.0	0.0	0.0	0.0	0.0	0.0	0.0	0.0	0.0	0.0	0.0	0.0	0.0	0.0	0.0	0.0	0.0	0.0
ENDOD1	23052	symbol	H. sapiens	23052	H. sapiens	ENDOD1	endonuclease domain containing 1	GO:0002576 platelet degranulation;GO:0045055 regulated exocytosis;GO:0006887 exocytosis	GO:0070062 extracellular exosome;GO:1903561 extracellular vesicle;GO:0043230 extracellular organelle	GO:0004519 endonuclease activity;GO:0004518 nuclease activity;GO:0016788 hydrolase activity, acting on ester bonds		0.0	0.0	0.0	0.0	0.0	0.0	0.0	0.0	0.0	0.0	0.0	0.0	0.0	0.0	0.0	0.0	0.0	0.0
DIXDC1	85458	symbol	H. sapiens	85458	H. sapiens	DIXDC1	DIX domain containing 1	GO:0021799 cerebral cortex radially oriented cell migration;GO:0021869 forebrain ventricular zone progenitor cell division;GO:0021795 cerebral cortex cell migration	GO:0005925 focal adhesion;GO:0005924 cell-substrate adherens junction;GO:0030055 cell-substrate junction	GO:0043015 gamma-tubulin binding;GO:0015631 tubulin binding;GO:0003779 actin binding		0.0	0.0	0.0	0.0	0.0	0.0	0.0	0.0	0.0	0.0	0.0	0.0	0.0	0.0	0.0	0.0	0.0	0.0
FLJ42627	645644	symbol	H. sapiens	645644	H. sapiens	FLJ42627	uncharacterized LOC645644					0.0	0.0	0.0	0.0	0.0	0.0	0.0	0.0	0.0	0.0	0.0	0.0	0.0	0.0	0.0	0.0	0.0	0.0
VAMP4	8674	symbol	H. sapiens	8674	H. sapiens	VAMP4	vesicle associated membrane protein 4	GO:0016189 synaptic vesicle to endosome fusion;GO:0099532 synaptic vesicle endosomal processing;GO:1900242 regulation of synaptic vesicle endocytosis	GO:0030285 integral component of synaptic vesicle membrane;GO:0098563 intrinsic component of synaptic vesicle membrane;GO:0030672 synaptic vesicle membrane	GO:0005515 protein binding;GO:0005488 binding;GO:0003674 molecular_function	(hsa04130)SNARE interactions in vesicular transport	0.0	0.0	0.0	0.0	0.0	0.0	0.0	0.0	0.0	0.0	0.0	0.0	0.0	0.0	0.0	0.0	0.0	0.0
RPS6	6194	symbol	H. sapiens	6194	H. sapiens	RPS6	ribosomal protein S6	GO:0006614 SRP-dependent cotranslational protein targeting to membrane;GO:0006613 cotranslational protein targeting to membrane;GO:0000184 nuclear-transcribed mRNA catabolic process, nonsense-mediated decay	GO:0022627 cytosolic small ribosomal subunit;GO:0015935 small ribosomal subunit;GO:0036464 cytoplasmic ribonucleoprotein granule	GO:0003735 structural constituent of ribosome;GO:0019901 protein kinase binding;GO:0019900 kinase binding	(hsa01521)EGFR tyrosine kinase inhibitor resistance; (hsa04066)HIF-1 signaling pathway; (hsa04371)Apelin signaling pathway	0.0	0.0	0.0	0.0	1.0	1.0	0.0	0.0	0.0	0.0	0.0	0.0	0.0	0.0	0.0	0.0	0.0	0.0
NUCB2	4925	symbol	H. sapiens	4925	H. sapiens	NUCB2	nucleobindin 2	GO:0032099 negative regulation of appetite;GO:0032096 negative regulation of response to food;GO:0032108 negative regulation of response to nutrient levels	GO:0005640 nuclear outer membrane;GO:0005793 endoplasmic reticulum-Golgi intermediate compartment;GO:0031965 nuclear membrane	GO:0001965 G-protein alpha-subunit binding;GO:0005085 guanyl-nucleotide exchange factor activity;GO:0051020 GTPase binding		0.0	0.0	0.0	0.0	0.0	0.0	0.0	0.0	0.0	0.0	0.0	0.0	0.0	0.0	0.0	0.0	0.0	0.0
HYOU1	10525	symbol	H. sapiens	10525	H. sapiens	HYOU1	hypoxia up-regulated 1	GO:1903382 negative regulation of endoplasmic reticulum stress-induced neuron intrinsic apoptotic signaling pathway;GO:1903381 regulation of endoplasmic reticulum stress-induced neuron intrinsic apoptotic signaling pathway;GO:1903298 negative regulation of hypoxia-induced intrinsic apoptotic signaling pathway	GO:0071682 endocytic vesicle lumen;GO:0034663 endoplasmic reticulum chaperone complex;GO:0005790 smooth endoplasmic reticulum	GO:0051087 chaperone binding;GO:0005524 ATP binding;GO:0032559 adenyl ribonucleotide binding	(hsa04141)Protein processing in endoplasmic reticulum	1.0	0.0	0.0	0.0	0.0	0.0	0.0	0.0	0.0	0.0	0.0	0.0	0.0	0.0	0.0	0.0	0.0	0.0
SYTL4	94121	symbol	H. sapiens	94121	H. sapiens	SYTL4	synaptotagmin like 4	GO:1905684 regulation of plasma membrane repair;GO:0046676 negative regulation of insulin secretion;GO:0090278 negative regulation of peptide hormone secretion	GO:0031092 platelet alpha granule membrane;GO:0031091 platelet alpha granule;GO:0030667 secretory granule membrane	GO:0042043 neurexin family protein binding;GO:0017137 Rab GTPase binding;GO:0017016 Ras GTPase binding		0.0	0.0	0.0	0.0	0.0	0.0	0.0	0.0	0.0	0.0	0.0	0.0	0.0	0.0	0.0	0.0	0.0	0.0
LOC154761	154761	Gene_ID	H. sapiens	154761	H. sapiens	LOC154761	family with sequence similarity 115, member C pseudogene					0.0	0.0	0.0	0.0	0.0	0.0	0.0	0.0	0.0	0.0	0.0	0.0	0.0	0.0	0.0	0.0	0.0	0.0
PTGR1	22949	symbol	H. sapiens	22949	H. sapiens	PTGR1	prostaglandin reductase 1	GO:0006693 prostaglandin metabolic process;GO:0006692 prostanoid metabolic process;GO:0006691 leukotriene metabolic process	GO:0070062 extracellular exosome;GO:1903561 extracellular vesicle;GO:0043230 extracellular organelle	GO:0032440 2-alkenal reductase [NAD(P)] activity;GO:0047522 15-oxoprostaglandin 13-oxidase activity;GO:0036132 13-prostaglandin reductase activity		0.0	0.0	0.0	0.0	0.0	0.0	0.0	0.0	0.0	0.0	0.0	0.0	0.0	0.0	0.0	0.0	0.0	0.0
GAPDH	2597	symbol	H. sapiens	2597	H. sapiens	GAPDH	glyceraldehyde-3-phosphate dehydrogenase	GO:0052501 positive regulation by organism of apoptotic process in other organism involved in symbiotic interaction;GO:0061621 canonical glycolysis;GO:0052042 positive regulation by symbiont of host programmed cell death	GO:0097452 GAIT complex;GO:0005811 lipid droplet;GO:0031965 nuclear membrane	GO:0019828 aspartic-type endopeptidase inhibitor activity;GO:0035605 peptidyl-cysteine S-nitrosylase activity;GO:0004365 glyceraldehyde-3-phosphate dehydrogenase (NAD+) (phosphorylating) activity	(hsa)Glycolysis, core module involving three-carbon compounds; (M00002)Glycolysis, core module involving three-carbon compounds; (hsa)Gluconeogenesis, oxaloacetate => fructose-6P	0.0	0.0	0.0	0.0	0.0	1.0	0.0	0.0	0.0	0.0	0.0	0.0	0.0	0.0	0.0	0.0	0.0	0.0
HIC1	3090	symbol	H. sapiens	3090	H. sapiens	HIC1	HIC ZBTB transcriptional repressor 1	GO:0043517 positive regulation of DNA damage response, signal transduction by p53 class mediator;GO:1901798 positive regulation of signal transduction by p53 class mediator;GO:0043516 regulation of DNA damage response, signal transduction by p53 class mediator	GO:0000785 chromatin;GO:0044427 chromosomal part;GO:0005694 chromosome	GO:0042826 histone deacetylase binding;GO:0001227 DNA-binding transcription repressor activity, RNA polymerase II-specific;GO:0000981 DNA-binding transcription factor activity, RNA polymerase II-specific		0.0	0.0	0.0	0.0	0.0	0.0	0.0	0.0	0.0	0.0	0.0	0.0	0.0	0.0	0.0	0.0	0.0	0.0
PDE4B	5142	symbol	H. sapiens	5142	H. sapiens	PDE4B	phosphodiesterase 4B	GO:1901898 negative regulation of relaxation of cardiac muscle;GO:1901841 regulation of high voltage-gated calcium channel activity;GO:0006198 cAMP catabolic process	GO:0005891 voltage-gated calcium channel complex;GO:0030018 Z disc;GO:0000930 gamma-tubulin complex	GO:0004115 3',5'-cyclic-AMP phosphodiesterase activity;GO:0004114 3',5'-cyclic-nucleotide phosphodiesterase activity;GO:0030552 cAMP binding	(hsa05032)Morphine addiction; (hsa00230)Purine metabolism; (hsa04024)cAMP signaling pathway	0.0	0.0	0.0	0.0	0.0	0.0	0.0	0.0	0.0	0.0	0.0	0.0	0.0	0.0	0.0	0.0	0.0	0.0
FOSL2	2355	symbol	H. sapiens	2355	H. sapiens	FOSL2	FOS like 2, AP-1 transcription factor subunit	GO:0003334 keratinocyte development;GO:0048146 positive regulation of fibroblast proliferation;GO:0030216 keratinocyte differentiation	GO:0000790 nuclear chromatin;GO:0044454 nuclear chromosome part;GO:0000785 chromatin	GO:0000978 RNA polymerase II proximal promoter sequence-specific DNA binding;GO:0001228 DNA-binding transcription activator activity, RNA polymerase II-specific;GO:0000987 proximal promoter sequence-specific DNA binding	(hsa04380)Osteoclast differentiation	0.0	0.0	0.0	1.0	0.0	0.0	0.0	0.0	0.0	0.0	0.0	0.0	0.0	0.0	0.0	0.0	0.0	0.0
SLC16A2	6567	symbol	H. sapiens	6567	H. sapiens	SLC16A2	solute carrier family 16 member 2	GO:0070460 thyroid-stimulating hormone secretion;GO:0070327 thyroid hormone transport;GO:0006590 thyroid hormone generation	GO:0016324 apical plasma membrane;GO:0045177 apical part of cell;GO:0098590 plasma membrane region	GO:0015349 thyroid hormone transmembrane transporter activity;GO:0008028 monocarboxylic acid transmembrane transporter activity;GO:0046943 carboxylic acid transmembrane transporter activity	(hsa04919)Thyroid hormone signaling pathway	0.0	0.0	0.0	0.0	0.0	0.0	0.0	0.0	0.0	0.0	0.0	0.0	0.0	0.0	0.0	0.0	0.0	0.0
MAPKAPK5-AS1	51275	symbol	H. sapiens	51275	H. sapiens	MAPKAPK5-AS1	MAPKAPK5 antisense RNA 1					0.0	0.0	0.0	0.0	0.0	0.0	0.0	0.0	0.0	0.0	0.0	0.0	0.0	0.0	0.0	0.0	0.0	0.0
SPHK1	8877	symbol	H. sapiens	8877	H. sapiens	SPHK1	sphingosine kinase 1	GO:1905364 regulation of endosomal vesicle fusion;GO:0046521 sphingoid catabolic process;GO:1900060 negative regulation of ceramide biosynthetic process	GO:0031901 early endosome membrane;GO:0005905 clathrin-coated pit;GO:0010008 endosome membrane	GO:0008481 sphinganine kinase activity;GO:0038036 sphingosine-1-phosphate receptor activity;GO:0017050 D-erythro-sphingosine kinase activity	(hsa)Sphingosine degradation; (M00100)Sphingosine degradation; (hsa00600)Sphingolipid metabolism	0.0	0.0	0.0	0.0	0.0	0.0	0.0	0.0	0.0	0.0	1.0	0.0	0.0	0.0	0.0	0.0	0.0	0.0
CPXM1	56265	symbol	H. sapiens	56265	H. sapiens	CPXM1	carboxypeptidase X, M14 family member 1	GO:0016485 protein processing;GO:0051604 protein maturation;GO:0006518 peptide metabolic process	GO:0005615 extracellular space;GO:0044421 extracellular region part;GO:0005576 extracellular region	GO:0004181 metallocarboxypeptidase activity;GO:0004180 carboxypeptidase activity;GO:0008235 metalloexopeptidase activity		0.0	0.0	0.0	0.0	0.0	0.0	0.0	0.0	0.0	0.0	0.0	0.0	0.0	0.0	0.0	0.0	0.0	0.0
UPP1	7378	symbol	H. sapiens	7378	H. sapiens	UPP1	uridine phosphorylase 1	GO:0006218 uridine catabolic process;GO:0044206 UMP salvage;GO:0046108 uridine metabolic process	GO:0005654 nucleoplasm;GO:0031981 nuclear lumen;GO:0070013 intracellular organelle lumen	GO:0004850 uridine phosphorylase activity;GO:0016763 transferase activity, transferring pentosyl groups;GO:0016757 transferase activity, transferring glycosyl groups	(hsa00983)Drug metabolism - other enzymes; (hsa00240)Pyrimidine metabolism; (hsa01100)Metabolic pathways	0.0	0.0	0.0	0.0	0.0	0.0	0.0	0.0	0.0	0.0	0.0	0.0	0.0	0.0	0.0	0.0	0.0	0.0
SYNPO	11346	symbol	H. sapiens	11346	H. sapiens	SYNPO	synaptopodin	GO:0099588 positive regulation of postsynaptic cytosolic calcium concentration;GO:0098886 modification of dendritic spine;GO:0099566 regulation of postsynaptic cytosolic calcium ion concentration	GO:0097444 spine apparatus;GO:0030018 Z disc;GO:0001725 stress fiber	GO:0003779 actin binding;GO:0008092 cytoskeletal protein binding;GO:0005515 protein binding	(hsa04530)Tight junction	0.0	0.0	0.0	0.0	0.0	0.0	0.0	0.0	0.0	0.0	0.0	0.0	0.0	0.0	0.0	0.0	0.0	0.0
TMEM159	57146	symbol	H. sapiens	57146	H. sapiens	TMEM159	transmembrane protein 159		GO:0016021 integral component of membrane;GO:0031224 intrinsic component of membrane;GO:0044425 membrane part	GO:0005515 protein binding;GO:0005488 binding;GO:0003674 molecular_function		0.0	0.0	0.0	0.0	0.0	0.0	0.0	0.0	0.0	0.0	0.0	0.0	0.0	0.0	0.0	0.0	0.0	0.0
IFITM3	10410	symbol	H. sapiens	10410	H. sapiens	IFITM3	interferon induced transmembrane protein 3	GO:0046597 negative regulation of viral entry into host cell;GO:0046596 regulation of viral entry into host cell;GO:0032897 negative regulation of viral transcription	GO:0031902 late endosome membrane;GO:0005765 lysosomal membrane;GO:0010008 endosome membrane	GO:0005515 protein binding;GO:0005488 binding;GO:0003674 molecular_function		0.0	0.0	0.0	0.0	0.0	0.0	0.0	0.0	0.0	0.0	0.0	0.0	0.0	0.0	0.0	0.0	0.0	0.0
SH3BGRL2	83699	symbol	H. sapiens	83699	H. sapiens	SH3BGRL2	SH3 domain binding glutamate rich protein like 2		GO:0031965 nuclear membrane;GO:0005635 nuclear envelope;GO:0031967 organelle envelope	GO:0017124 SH3 domain binding;GO:0019904 protein domain specific binding;GO:0005515 protein binding		0.0	0.0	0.0	0.0	0.0	0.0	0.0	0.0	0.0	0.0	0.0	0.0	0.0	0.0	0.0	0.0	0.0	0.0
FAM161B	145483	symbol	H. sapiens	145483	H. sapiens	FAM161B	FAM161 centrosomal protein B	GO:0044782 cilium organization;GO:0120036 plasma membrane bounded cell projection organization;GO:0030030 cell projection organization	GO:0005881 cytoplasmic microtubule;GO:0005874 microtubule;GO:0099513 polymeric cytoskeletal fiber	GO:0005515 protein binding;GO:0005488 binding;GO:0003674 molecular_function		0.0	0.0	0.0	0.0	0.0	0.0	0.0	0.0	0.0	0.0	0.0	0.0	0.0	0.0	0.0	0.0	0.0	0.0
SLC25A37	51312	symbol	H. sapiens	51312	H. sapiens	SLC25A37	solute carrier family 25 member 37	GO:0048250 iron import into the mitochondrion;GO:0097286 iron ion import;GO:0034755 iron ion transmembrane transport	GO:0005743 mitochondrial inner membrane;GO:0031966 mitochondrial membrane;GO:0019866 organelle inner membrane	GO:0005381 iron ion transmembrane transporter activity;GO:0046915 transition metal ion transmembrane transporter activity;GO:0046873 metal ion transmembrane transporter activity		0.0	0.0	0.0	0.0	0.0	0.0	0.0	0.0	0.0	0.0	0.0	0.0	0.0	0.0	0.0	0.0	0.0	0.0
SLC1A1	6505	symbol	H. sapiens	6505	H. sapiens	SLC1A1	solute carrier family 1 member 1	GO:0140009 L-aspartate import across plasma membrane;GO:1903712 cysteine transmembrane transport;GO:0070779 D-aspartate import across plasma membrane	GO:0055038 recycling endosome membrane;GO:0031901 early endosome membrane;GO:0031902 late endosome membrane	GO:0005314 high-affinity glutamate transmembrane transporter activity;GO:0015501 glutamate:sodium symporter activity;GO:0033229 cysteine transmembrane transporter activity	(hsa04974)Protein digestion and absorption; (hsa04724)Glutamatergic synapse	0.0	0.0	0.0	0.0	0.0	0.0	0.0	0.0	0.0	0.0	0.0	0.0	0.0	0.0	0.0	0.0	0.0	0.0
KLHL3	26249	symbol	H. sapiens	26249	H. sapiens	KLHL3	kelch like family member 3	GO:0072156 distal tubule morphogenesis;GO:0072017 distal tubule development;GO:0070294 renal sodium ion absorption	GO:0031463 Cul3-RING ubiquitin ligase complex;GO:0031461 cullin-RING ubiquitin ligase complex;GO:0000151 ubiquitin ligase complex	GO:0003779 actin binding;GO:0008092 cytoskeletal protein binding;GO:0005198 structural molecule activity		0.0	0.0	0.0	0.0	0.0	0.0	0.0	0.0	0.0	0.0	0.0	0.0	0.0	0.0	0.0	0.0	0.0	0.0
SCAI	286205	symbol	H. sapiens	286205	H. sapiens	SCAI	suppressor of cancer cell invasion	GO:0035024 negative regulation of Rho protein signal transduction;GO:0046580 negative regulation of Ras protein signal transduction;GO:0051058 negative regulation of small GTPase mediated signal transduction	GO:0031965 nuclear membrane;GO:0005635 nuclear envelope;GO:0031967 organelle envelope	GO:0003714 transcription corepressor activity;GO:0003712 transcription coregulator activity;GO:0140110 transcription regulator activity		0.0	0.0	0.0	0.0	0.0	0.0	0.0	0.0	0.0	0.0	0.0	0.0	0.0	0.0	0.0	0.0	0.0	0.0
RPS6KA5	9252	symbol	H. sapiens	9252	H. sapiens	RPS6KA5	ribosomal protein S6 kinase A5	GO:0043990 histone H2A-S1 phosphorylation;GO:0043988 histone H3-S28 phosphorylation;GO:0043987 histone H3-S10 phosphorylation	GO:0005654 nucleoplasm;GO:0031981 nuclear lumen;GO:0070013 intracellular organelle lumen	GO:0000287 magnesium ion binding;GO:0004674 protein serine/threonine kinase activity;GO:0004672 protein kinase activity	(hsa05219)Bladder cancer; (hsa04713)Circadian entrainment; (hsa04668)TNF signaling pathway	0.0	0.0	0.0	0.0	0.0	0.0	0.0	1.0	0.0	0.0	0.0	0.0	0.0	0.0	0.0	0.0	0.0	0.0
OSBPL6	114880	symbol	H. sapiens	114880	H. sapiens	OSBPL6	oxysterol binding protein like 6	GO:0006699 bile acid biosynthetic process;GO:0032374 regulation of cholesterol transport;GO:0008206 bile acid metabolic process	GO:0097038 perinuclear endoplasmic reticulum;GO:0031901 early endosome membrane;GO:0010008 endosome membrane	GO:0015485 cholesterol binding;GO:0015248 sterol transporter activity;GO:0032934 sterol binding		0.0	0.0	0.0	0.0	0.0	0.0	0.0	0.0	0.0	0.0	0.0	0.0	0.0	0.0	0.0	0.0	0.0	0.0
SDC2	6383	symbol	H. sapiens	6383	H. sapiens	SDC2	syndecan 2	GO:0048814 regulation of dendrite morphogenesis;GO:0001523 retinoid metabolic process;GO:0006027 glycosaminoglycan catabolic process	GO:0043202 lysosomal lumen;GO:0005796 Golgi lumen;GO:0005775 vacuolar lumen	GO:0030165 PDZ domain binding;GO:0019904 protein domain specific binding;GO:0042802 identical protein binding	(hsa05144)Malaria; (hsa05418)Fluid shear stress and atherosclerosis; (hsa04514)Cell adhesion molecules (CAMs)	0.0	1.0	0.0	1.0	0.0	0.0	0.0	0.0	0.0	0.0	0.0	0.0	0.0	0.0	0.0	0.0	0.0	0.0
THBD	7056	symbol	H. sapiens	7056	H. sapiens	THBD	thrombomodulin	GO:0051918 negative regulation of fibrinolysis;GO:0051917 regulation of fibrinolysis;GO:0010544 negative regulation of platelet activation	GO:0016327 apicolateral plasma membrane;GO:0005774 vacuolar membrane;GO:0044437 vacuolar part	GO:0005509 calcium ion binding;GO:0004888 transmembrane signaling receptor activity;GO:0038023 signaling receptor activity	(hsa04610)Complement and coagulation cascades; (hsa04933)AGE-RAGE signaling pathway in diabetic complications; (hsa05418)Fluid shear stress and atherosclerosis	0.0	0.0	0.0	1.0	0.0	1.0	0.0	0.0	0.0	1.0	0.0	0.0	0.0	0.0	0.0	0.0	0.0	0.0
C9orf16	79095	symbol	H. sapiens	79095	H. sapiens	C9orf16	chromosome 9 open reading frame 16	GO:0008150 biological_process	GO:0005575 cellular_component	GO:0005515 protein binding;GO:0005488 binding;GO:0003674 molecular_function		0.0	0.0	0.0	0.0	0.0	0.0	0.0	0.0	0.0	0.0	0.0	0.0	0.0	0.0	0.0	0.0	0.0	0.0
KALRN	8997	symbol	H. sapiens	8997	H. sapiens	KALRN	kalirin RhoGEF kinase	GO:0060125 negative regulation of growth hormone secretion;GO:0061003 positive regulation of dendritic spine morphogenesis;GO:0046959 habituation	GO:0070062 extracellular exosome;GO:1903561 extracellular vesicle;GO:0015629 actin cytoskeleton	GO:0005089 Rho guanyl-nucleotide exchange factor activity;GO:0005088 Ras guanyl-nucleotide exchange factor activity;GO:0017048 Rho GTPase binding		0.0	0.0	0.0	0.0	0.0	0.0	0.0	0.0	0.0	0.0	0.0	0.0	0.0	0.0	0.0	0.0	0.0	0.0
PDLIM1	9124	symbol	H. sapiens	9124	H. sapiens	PDLIM1	PDZ and LIM domain 1	GO:0001666 response to hypoxia;GO:0036293 response to decreased oxygen levels;GO:0070482 response to oxygen levels	GO:0030018 Z disc;GO:0031941 filamentous actin;GO:0001725 stress fiber	GO:0098641 cadherin binding involved in cell-cell adhesion;GO:0051371 muscle alpha-actinin binding;GO:0051393 alpha-actinin binding		0.0	0.0	0.0	0.0	0.0	0.0	0.0	0.0	0.0	0.0	0.0	0.0	0.0	0.0	0.0	0.0	0.0	0.0
GMDS	2762	symbol	H. sapiens	2762	H. sapiens	GMDS	GDP-mannose 4,6-dehydratase	GO:0042351 'de novo' GDP-L-fucose biosynthetic process;GO:0042350 GDP-L-fucose biosynthetic process;GO:0046368 GDP-L-fucose metabolic process	GO:0070062 extracellular exosome;GO:1903561 extracellular vesicle;GO:0043230 extracellular organelle	GO:0008446 GDP-mannose 4,6-dehydratase activity;GO:0070401 NADP+ binding;GO:0050661 NADP binding	(hsa00051)Fructose and mannose metabolism; (hsa00520)Amino sugar and nucleotide sugar metabolism; (hsa01100)Metabolic pathways	0.0	0.0	0.0	0.0	0.0	0.0	0.0	0.0	0.0	0.0	0.0	0.0	0.0	0.0	1.0	0.0	0.0	0.0
IFITM2	10581	symbol	H. sapiens	10581	H. sapiens	IFITM2	interferon induced transmembrane protein 2	GO:0046597 negative regulation of viral entry into host cell;GO:0046596 regulation of viral entry into host cell;GO:0045071 negative regulation of viral genome replication	GO:0005886 plasma membrane;GO:0071944 cell periphery;GO:0032991 protein-containing complex			0.0	0.0	0.0	0.0	0.0	0.0	0.0	0.0	0.0	0.0	0.0	0.0	0.0	0.0	0.0	0.0	0.0	0.0
ITPKC	80271	symbol	H. sapiens	80271	H. sapiens	ITPKC	inositol-trisphosphate 3-kinase C	GO:0032958 inositol phosphate biosynthetic process;GO:0043647 inositol phosphate metabolic process;GO:0046173 polyol biosynthetic process	GO:0016607 nuclear speck;GO:0016604 nuclear body;GO:0044451 nucleoplasm part	GO:0008440 inositol-1,4,5-trisphosphate 3-kinase activity;GO:0051766 inositol trisphosphate kinase activity;GO:0005516 calmodulin binding	(hsa)Inositol phosphate metabolism, PI=> PIP2 => Ins(1,4,5)P3 => Ins(1,3,4,5)P4; (M00130)Inositol phosphate metabolism, PI=> PIP2 => Ins(1,4,5)P3 => Ins(1,3,4,5)P4; (hsa00562)Inositol phosphate metabolism	0.0	0.0	0.0	0.0	0.0	0.0	0.0	0.0	0.0	0.0	0.0	0.0	0.0	0.0	0.0	0.0	0.0	0.0
RNASE4	6038	symbol	H. sapiens	6038	H. sapiens	RNASE4	ribonuclease A family member 4	GO:0006379 mRNA cleavage;GO:0090502 RNA phosphodiester bond hydrolysis, endonucleolytic;GO:0090501 RNA phosphodiester bond hydrolysis	GO:0005615 extracellular space;GO:0044421 extracellular region part;GO:0005576 extracellular region	GO:0004522 ribonuclease A activity;GO:0016892 endoribonuclease activity, producing 3'-phosphomonoesters;GO:0016894 endonuclease activity, active with either ribo- or deoxyribonucleic acids and producing 3'-phosphomonoesters		0.0	0.0	0.0	0.0	0.0	0.0	0.0	0.0	0.0	0.0	0.0	0.0	0.0	0.0	0.0	0.0	0.0	0.0
ANGPTL2	23452	symbol	H. sapiens	23452	H. sapiens	ANGPTL2	angiopoietin like 2	GO:0007275 multicellular organism development;GO:0048856 anatomical structure development;GO:0032502 developmental process	GO:0062023 collagen-containing extracellular matrix;GO:0070062 extracellular exosome;GO:1903561 extracellular vesicle	GO:0005102 signaling receptor binding;GO:0005515 protein binding;GO:0005488 binding		0.0	0.0	0.0	0.0	0.0	0.0	0.0	0.0	0.0	0.0	0.0	0.0	0.0	0.0	0.0	0.0	0.0	0.0
GIMAP8	155038	symbol	H. sapiens	155038	H. sapiens	GIMAP8	GTPase, IMAP family member 8	GO:0070232 regulation of T cell apoptotic process;GO:0070231 T cell apoptotic process;GO:0070228 regulation of lymphocyte apoptotic process	GO:0005794 Golgi apparatus;GO:0005783 endoplasmic reticulum;GO:0005739 mitochondrion	GO:0005525 GTP binding;GO:0032550 purine ribonucleoside binding;GO:0032561 guanyl ribonucleotide binding		0.0	0.0	0.0	0.0	0.0	0.0	0.0	0.0	0.0	0.0	0.0	0.0	0.0	0.0	0.0	0.0	0.0	0.0
NTPCR	84284	symbol	H. sapiens	84284	H. sapiens	NTPCR	nucleoside-triphosphatase, cancer-related	GO:0016311 dephosphorylation;GO:0006796 phosphate-containing compound metabolic process;GO:0006793 phosphorus metabolic process	GO:0016020 membrane;GO:0005575 cellular_component	GO:0098519 nucleotide phosphatase activity, acting on free nucleotides;GO:0016791 phosphatase activity;GO:0042578 phosphoric ester hydrolase activity	(hsa00730)Thiamine metabolism; (hsa00230)Purine metabolism; (hsa01100)Metabolic pathways	0.0	0.0	0.0	0.0	0.0	0.0	0.0	0.0	0.0	0.0	0.0	0.0	0.0	0.0	0.0	0.0	0.0	0.0
ARID5B	84159	symbol	H. sapiens	84159	H. sapiens	ARID5B	AT-rich interaction domain 5B	GO:0060613 fat pad development;GO:0060325 face morphogenesis;GO:0008585 female gonad development	GO:0005654 nucleoplasm;GO:0031981 nuclear lumen;GO:0070013 intracellular organelle lumen	GO:0001227 DNA-binding transcription repressor activity, RNA polymerase II-specific;GO:0003713 transcription coactivator activity;GO:0000977 RNA polymerase II regulatory region sequence-specific DNA binding		0.0	0.0	0.0	0.0	0.0	0.0	0.0	0.0	0.0	0.0	0.0	0.0	0.0	0.0	0.0	0.0	0.0	0.0
TES	26136	symbol	H. sapiens	26136	H. sapiens	TES	testin LIM domain protein	GO:0008285 negative regulation of cell proliferation;GO:0042127 regulation of cell proliferation;GO:0008283 cell proliferation	GO:0005925 focal adhesion;GO:0005924 cell-substrate adherens junction;GO:0030055 cell-substrate junction	GO:0045296 cadherin binding;GO:0050839 cell adhesion molecule binding;GO:0008270 zinc ion binding		0.0	0.0	0.0	0.0	0.0	0.0	0.0	0.0	0.0	0.0	0.0	0.0	0.0	0.0	0.0	0.0	0.0	0.0
MMD	23531	symbol	H. sapiens	23531	H. sapiens	MMD	monocyte to macrophage differentiation associated	GO:0019835 cytolysis;GO:0045666 positive regulation of neuron differentiation;GO:0045860 positive regulation of protein kinase activity	GO:0031902 late endosome membrane;GO:0005765 lysosomal membrane;GO:0010008 endosome membrane	GO:0004672 protein kinase activity;GO:0016773 phosphotransferase activity, alcohol group as acceptor;GO:0016301 kinase activity		0.0	0.0	0.0	0.0	0.0	0.0	0.0	0.0	0.0	0.0	0.0	0.0	0.0	0.0	0.0	0.0	0.0	0.0
CHSY1	22856	symbol	H. sapiens	22856	H. sapiens	CHSY1	chondroitin sulfate synthase 1	GO:0030206 chondroitin sulfate biosynthetic process;GO:0030204 chondroitin sulfate metabolic process;GO:0050650 chondroitin sulfate proteoglycan biosynthetic process	GO:0032580 Golgi cisterna membrane;GO:0031985 Golgi cisterna;GO:0005795 Golgi stack	GO:0050510 N-acetylgalactosaminyl-proteoglycan 3-beta-glucuronosyltransferase activity;GO:0047238 glucuronosyl-N-acetylgalactosaminyl-proteoglycan 4-beta-N-acetylgalactosaminyltransferase activity;GO:0015020 glucuronosyltransferase activity	(M00058)Glycosaminoglycan biosynthesis, chondroitin sulfate backbone; (hsa)Glycosaminoglycan biosynthesis, chondroitin sulfate backbone; (hsa00532)Glycosaminoglycan biosynthesis - chondroitin sulfate / dermatan sulfate	0.0	0.0	0.0	0.0	0.0	0.0	0.0	0.0	1.0	0.0	0.0	0.0	0.0	0.0	0.0	0.0	0.0	0.0
SIPA1L2	57568	symbol	H. sapiens	57568	H. sapiens	SIPA1L2	signal induced proliferation associated 1 like 2	GO:0043547 positive regulation of GTPase activity;GO:0051056 regulation of small GTPase mediated signal transduction;GO:0043087 regulation of GTPase activity	GO:0005575 cellular_component	GO:0005096 GTPase activator activity;GO:0030695 GTPase regulator activity;GO:0060589 nucleoside-triphosphatase regulator activity	(hsa04015)Rap1 signaling pathway	0.0	0.0	0.0	0.0	0.0	0.0	0.0	0.0	0.0	0.0	0.0	0.0	0.0	0.0	0.0	0.0	0.0	0.0
REV3L	5980	symbol	H. sapiens	5980	H. sapiens	REV3L	REV3 like, DNA directed polymerase zeta catalytic subunit	GO:0042276 error-prone translesion synthesis;GO:0019985 translesion synthesis;GO:0000731 DNA synthesis involved in DNA repair	GO:0016035 zeta DNA polymerase complex;GO:0042575 DNA polymerase complex;GO:0061695 transferase complex, transferring phosphorus-containing groups	GO:0003887 DNA-directed DNA polymerase activity;GO:0008408 3'-5' exonuclease activity;GO:0051539 4 iron, 4 sulfur cluster binding	(hsa03460)Fanconi anemia pathway; (hsa01524)Platinum drug resistance; (hsa01100)Metabolic pathways	0.0	0.0	0.0	0.0	0.0	0.0	0.0	0.0	0.0	0.0	0.0	0.0	0.0	0.0	0.0	0.0	0.0	0.0
CNTNAP3B	728577	symbol	H. sapiens	728577	H. sapiens	CNTNAP3B	contactin associated protein family member 3B	GO:0007155 cell adhesion;GO:0022610 biological adhesion;GO:0008150 biological_process	GO:0016021 integral component of membrane;GO:0031224 intrinsic component of membrane;GO:0044425 membrane part			0.0	0.0	0.0	0.0	0.0	0.0	0.0	0.0	0.0	0.0	0.0	0.0	0.0	0.0	0.0	0.0	0.0	0.0
MTHFD2	10797	symbol	H. sapiens	10797	H. sapiens	MTHFD2	methylenetetrahydrofolate dehydrogenase (NADP+ dependent) 2, methenyltetrahydrofolate cyclohydrolase	GO:0035999 tetrahydrofolate interconversion;GO:0046655 folic acid metabolic process;GO:0046653 tetrahydrofolate metabolic process	GO:0005759 mitochondrial matrix;GO:0044429 mitochondrial part;GO:0005615 extracellular space	GO:0004487 methylenetetrahydrofolate dehydrogenase (NAD+) activity;GO:0004477 methenyltetrahydrofolate cyclohydrolase activity;GO:0004488 methylenetetrahydrofolate dehydrogenase (NADP+) activity	(M00141)C1-unit interconversion, eukaryotes; (hsa)C1-unit interconversion, eukaryotes; (hsa00670)One carbon pool by folate	0.0	0.0	0.0	0.0	0.0	0.0	0.0	0.0	0.0	0.0	0.0	0.0	0.0	0.0	0.0	0.0	0.0	0.0
TGFBR3	7049	symbol	H. sapiens	7049	H. sapiens	TGFBR3	transforming growth factor beta receptor 3	GO:0060939 epicardium-derived cardiac fibroblast cell development;GO:0003150 muscular septum morphogenesis;GO:0003223 ventricular compact myocardium morphogenesis	GO:0034673 inhibin-betaglycan-ActRII complex;GO:0070062 extracellular exosome;GO:0009897 external side of plasma membrane	GO:0070123 transforming growth factor beta receptor activity, type III;GO:0005114 type II transforming growth factor beta receptor binding;GO:0005024 transforming growth factor beta-activated receptor activity		0.0	0.0	0.0	0.0	0.0	0.0	0.0	0.0	0.0	0.0	0.0	0.0	0.0	0.0	0.0	0.0	0.0	0.0
SLC4A5	57835	symbol	H. sapiens	57835	H. sapiens	SLC4A5	solute carrier family 4 member 5	GO:0033326 cerebrospinal fluid secretion;GO:0051453 regulation of intracellular pH;GO:0015701 bicarbonate transport	GO:0016324 apical plasma membrane;GO:0045177 apical part of cell;GO:0098590 plasma membrane region	GO:0008510 sodium:bicarbonate symporter activity;GO:0005452 inorganic anion exchanger activity;GO:0015301 anion:anion antiporter activity	(hsa04976)Bile secretion	0.0	0.0	0.0	0.0	0.0	0.0	0.0	0.0	0.0	0.0	0.0	0.0	0.0	0.0	0.0	0.0	0.0	0.0
BACH1	571	symbol	H. sapiens	571	H. sapiens	BACH1	BTB domain and CNC homolog 1	GO:0000117 regulation of transcription involved in G2/M transition of mitotic cell cycle;GO:0061418 regulation of transcription from RNA polymerase II promoter in response to hypoxia;GO:0000083 regulation of transcription involved in G1/S transition of mitotic cell cycle	GO:0000790 nuclear chromatin;GO:0044454 nuclear chromosome part;GO:0000785 chromatin	GO:0001227 DNA-binding transcription repressor activity, RNA polymerase II-specific;GO:0000978 RNA polymerase II proximal promoter sequence-specific DNA binding;GO:0020037 heme binding		0.0	0.0	0.0	0.0	0.0	0.0	0.0	0.0	0.0	0.0	0.0	0.0	0.0	0.0	0.0	0.0	0.0	0.0
NUAK1	9891	symbol	H. sapiens	9891	H. sapiens	NUAK1	NUAK family kinase 1	GO:0035507 regulation of myosin-light-chain-phosphatase activity;GO:2000772 regulation of cellular senescence;GO:0090342 regulation of cell aging	GO:0001650 fibrillar center;GO:0044452 nucleolar part;GO:0005730 nucleolus	GO:0002039 p53 binding;GO:0004674 protein serine/threonine kinase activity;GO:0004672 protein kinase activity		0.0	0.0	0.0	0.0	0.0	0.0	0.0	0.0	0.0	0.0	0.0	0.0	0.0	0.0	0.0	0.0	0.0	0.0
SELP	6403	symbol	H. sapiens	6403	H. sapiens	SELP	selectin P	GO:1903238 positive regulation of leukocyte tethering or rolling;GO:0010572 positive regulation of platelet activation;GO:1903236 regulation of leukocyte tethering or rolling	GO:0031088 platelet dense granule membrane;GO:0031092 platelet alpha granule membrane;GO:0042827 platelet dense granule	GO:0042806 fucose binding;GO:0043208 glycosphingolipid binding;GO:0033691 sialic acid binding	(hsa05144)Malaria; (hsa05150)Staphylococcus aureus infection; (hsa04514)Cell adhesion molecules (CAMs)	0.0	1.0	0.0	0.0	0.0	0.0	0.0	0.0	0.0	0.0	0.0	0.0	0.0	0.0	0.0	0.0	0.0	0.0
OPRL1	4987	symbol	H. sapiens	4987	H. sapiens	OPRL1	opioid related nociceptin receptor 1	GO:1990708 conditioned place preference;GO:1901386 negative regulation of voltage-gated calcium channel activity;GO:0060454 positive regulation of gastric acid secretion	GO:0043005 neuron projection;GO:0005887 integral component of plasma membrane;GO:0031226 intrinsic component of plasma membrane	GO:0001626 nociceptin receptor activity;GO:0004985 opioid receptor activity;GO:0042923 neuropeptide binding	(hsa04080)Neuroactive ligand-receptor interaction	0.0	0.0	0.0	0.0	0.0	0.0	0.0	0.0	0.0	0.0	0.0	0.0	0.0	0.0	0.0	0.0	0.0	0.0
NUDT16	131870	symbol	H. sapiens	131870	H. sapiens	NUDT16	nudix hydrolase 16	GO:1901639 XDP catabolic process;GO:0035863 dITP catabolic process;GO:0046709 IDP catabolic process	GO:0005730 nucleolus;GO:0005654 nucleoplasm;GO:0031981 nuclear lumen	GO:1990174 phosphodiesterase decapping endonuclease activity;GO:1901640 XTP binding;GO:1901641 ITP binding	(hsa03018)RNA degradation; (hsa00230)Purine metabolism	0.0	0.0	0.0	0.0	0.0	0.0	0.0	0.0	0.0	0.0	0.0	0.0	0.0	0.0	0.0	0.0	0.0	0.0
SIRPB2	284759	symbol	H. sapiens	284759	H. sapiens	SIRPB2	signal regulatory protein beta 2		GO:0005886 plasma membrane;GO:0071944 cell periphery;GO:0016021 integral component of membrane			0.0	0.0	0.0	0.0	0.0	0.0	0.0	0.0	0.0	0.0	0.0	0.0	0.0	0.0	0.0	0.0	0.0	0.0
TRIB2	28951	symbol	H. sapiens	28951	H. sapiens	TRIB2	tribbles pseudokinase 2	GO:0045081 negative regulation of interleukin-10 biosynthetic process;GO:0045074 regulation of interleukin-10 biosynthetic process;GO:0042091 interleukin-10 biosynthetic process	GO:0005856 cytoskeleton;GO:0043232 intracellular non-membrane-bounded organelle;GO:0043228 non-membrane-bounded organelle	GO:0031434 mitogen-activated protein kinase kinase binding;GO:0004860 protein kinase inhibitor activity;GO:0055106 ubiquitin-protein transferase regulator activity		0.0	0.0	0.0	0.0	0.0	0.0	0.0	0.0	0.0	0.0	0.0	0.0	0.0	0.0	0.0	0.0	0.0	0.0
FAM174B	400451	symbol	H. sapiens	400451	H. sapiens	FAM174B	family with sequence similarity 174 member B	GO:0007030 Golgi organization;GO:0010256 endomembrane system organization;GO:0006996 organelle organization	GO:0005794 Golgi apparatus;GO:0012505 endomembrane system;GO:0005886 plasma membrane			0.0	0.0	0.0	0.0	0.0	0.0	0.0	0.0	0.0	0.0	0.0	0.0	0.0	0.0	0.0	0.0	0.0	0.0
SNRK	54861	symbol	H. sapiens	54861	H. sapiens	SNRK	SNF related kinase	GO:0030099 myeloid cell differentiation;GO:0030097 hemopoiesis;GO:0048534 hematopoietic or lymphoid organ development	GO:0005634 nucleus;GO:0005737 cytoplasm;GO:0043231 intracellular membrane-bounded organelle	GO:0000287 magnesium ion binding;GO:0004674 protein serine/threonine kinase activity;GO:0004672 protein kinase activity		0.0	0.0	0.0	0.0	0.0	0.0	0.0	0.0	0.0	0.0	0.0	0.0	0.0	0.0	0.0	0.0	0.0	0.0
CRELD1	78987	symbol	H. sapiens	78987	H. sapiens	CRELD1	cysteine rich with EGF like domains 1	GO:0003197 endocardial cushion development;GO:0003279 cardiac septum development;GO:0003205 cardiac chamber development	GO:0062023 collagen-containing extracellular matrix;GO:0031012 extracellular matrix;GO:0044421 extracellular region part	GO:0003756 protein disulfide isomerase activity;GO:0016864 intramolecular oxidoreductase activity, transposing S-S bonds;GO:0016860 intramolecular oxidoreductase activity		0.0	0.0	0.0	0.0	0.0	0.0	0.0	0.0	0.0	0.0	0.0	0.0	0.0	0.0	0.0	0.0	0.0	0.0
ZNF75D	7626	symbol	H. sapiens	7626	H. sapiens	ZNF75D	zinc finger protein 75D	GO:0006355 regulation of transcription, DNA-templated;GO:1903506 regulation of nucleic acid-templated transcription;GO:0006351 transcription, DNA-templated	GO:0005634 nucleus;GO:0043231 intracellular membrane-bounded organelle;GO:0043227 membrane-bounded organelle	GO:0008270 zinc ion binding;GO:0046914 transition metal ion binding;GO:0003700 DNA-binding transcription factor activity		0.0	0.0	0.0	0.0	0.0	0.0	0.0	0.0	0.0	0.0	0.0	0.0	0.0	0.0	0.0	0.0	0.0	0.0
NNAT	4826	symbol	H. sapiens	4826	H. sapiens	NNAT	neuronatin	GO:0032024 positive regulation of insulin secretion;GO:0009249 protein lipoylation;GO:0090277 positive regulation of peptide hormone secretion	GO:0005737 cytoplasm;GO:0044424 intracellular part;GO:0005622 intracellular			0.0	0.0	0.0	0.0	0.0	0.0	0.0	0.0	0.0	0.0	0.0	0.0	0.0	0.0	0.0	0.0	0.0	0.0
SEL1L	6400	symbol	H. sapiens	6400	H. sapiens	SEL1L	SEL1L adaptor subunit of ERAD E3 ubiquitin ligase	GO:1904380 endoplasmic reticulum mannose trimming;GO:0036508 protein alpha-1,2-demannosylation;GO:0036507 protein demannosylation	GO:0000839 Hrd1p ubiquitin ligase ERAD-L complex;GO:0000836 Hrd1p ubiquitin ligase complex;GO:0036513 Derlin-1 retrotranslocation complex	GO:0005515 protein binding;GO:0005488 binding;GO:0003674 molecular_function	(hsa04141)Protein processing in endoplasmic reticulum	1.0	0.0	0.0	0.0	0.0	0.0	0.0	0.0	0.0	0.0	0.0	0.0	0.0	0.0	0.0	0.0	0.0	0.0
CCDC85C	317762	symbol	H. sapiens	317762	H. sapiens	CCDC85C	coiled-coil domain containing 85C	GO:0021987 cerebral cortex development;GO:0021543 pallium development;GO:0021537 telencephalon development	GO:0005923 bicellular tight junction;GO:0070160 tight junction;GO:0043296 apical junction complex			0.0	0.0	0.0	0.0	0.0	0.0	0.0	0.0	0.0	0.0	0.0	0.0	0.0	0.0	0.0	0.0	0.0	0.0
SERTAD1	29950	symbol	H. sapiens	29950	H. sapiens	SERTAD1	SERTA domain containing 1	GO:0000079 regulation of cyclin-dependent protein serine/threonine kinase activity;GO:1904029 regulation of cyclin-dependent protein kinase activity;GO:0071900 regulation of protein serine/threonine kinase activity	GO:0005634 nucleus;GO:0005737 cytoplasm;GO:0043231 intracellular membrane-bounded organelle	GO:0005515 protein binding;GO:0005488 binding;GO:0003674 molecular_function		0.0	0.0	0.0	0.0	0.0	0.0	0.0	0.0	0.0	0.0	0.0	0.0	0.0	0.0	0.0	0.0	0.0	0.0
LIMCH1	22998	symbol	H. sapiens	22998	H. sapiens	LIMCH1	LIM and calponin homology domains 1	GO:0051496 positive regulation of stress fiber assembly;GO:0060327 cytoplasmic actin-based contraction involved in cell motility;GO:0051492 regulation of stress fiber assembly	GO:0016460 myosin II complex;GO:0001725 stress fiber;GO:0097517 contractile actin filament bundle	GO:0032034 myosin II head/neck binding;GO:0032028 myosin head/neck binding;GO:0032038 myosin II heavy chain binding		0.0	0.0	0.0	0.0	0.0	0.0	0.0	0.0	0.0	0.0	0.0	0.0	0.0	0.0	0.0	0.0	0.0	0.0
JUNB	3726	symbol	H. sapiens	3726	H. sapiens	JUNB	JunB proto-oncogene, AP-1 transcription factor subunit	GO:0001829 trophectodermal cell differentiation;GO:0060716 labyrinthine layer blood vessel development;GO:0046697 decidualization	GO:0035976 transcription factor AP-1 complex;GO:0090575 RNA polymerase II transcription factor complex;GO:0044798 nuclear transcription factor complex	GO:0003714 transcription corepressor activity;GO:0000978 RNA polymerase II proximal promoter sequence-specific DNA binding;GO:0003713 transcription coactivator activity	(hsa04668)TNF signaling pathway; (hsa04380)Osteoclast differentiation	0.0	0.0	0.0	1.0	0.0	0.0	0.0	1.0	0.0	0.0	0.0	0.0	0.0	0.0	0.0	0.0	0.0	0.0
TANC2	26115	symbol	H. sapiens	26115	H. sapiens	TANC2	tetratricopeptide repeat, ankyrin repeat and coiled-coil containing 2	GO:0099519 dense core granule cytoskeletal transport;GO:0061001 regulation of dendritic spine morphogenesis;GO:1901950 dense core granule transport	GO:0043197 dendritic spine;GO:0044309 neuron spine;GO:0030425 dendrite			0.0	0.0	0.0	0.0	0.0	0.0	0.0	0.0	0.0	0.0	0.0	0.0	0.0	0.0	0.0	0.0	0.0	0.0
PTPN13	5783	symbol	H. sapiens	5783	H. sapiens	PTPN13	protein tyrosine phosphatase non-receptor type 13	GO:0014066 regulation of phosphatidylinositol 3-kinase signaling;GO:0006661 phosphatidylinositol biosynthetic process;GO:0014065 phosphatidylinositol 3-kinase signaling	GO:0001650 fibrillar center;GO:0030027 lamellipodium;GO:0044452 nucleolar part	GO:0036312 phosphatidylinositol 3-kinase regulatory subunit binding;GO:0043548 phosphatidylinositol 3-kinase binding;GO:0004725 protein tyrosine phosphatase activity	(hsa04210)Apoptosis	0.0	0.0	0.0	0.0	0.0	0.0	0.0	0.0	0.0	0.0	0.0	0.0	0.0	1.0	0.0	0.0	0.0	0.0
IL18R1	8809	symbol	H. sapiens	8809	H. sapiens	IL18R1	interleukin 18 receptor 1	GO:2000556 positive regulation of T-helper 1 cell cytokine production;GO:0045063 T-helper 1 cell differentiation;GO:2000554 regulation of T-helper 1 cell cytokine production	GO:0045092 interleukin-18 receptor complex;GO:0098802 plasma membrane receptor complex;GO:0043235 receptor complex	GO:0042008 interleukin-18 receptor activity;GO:0042007 interleukin-18 binding;GO:0061809 NAD+ nucleotidase, cyclic ADP-ribose generating	(hsa05321)Inflammatory bowel disease (IBD); (hsa04668)TNF signaling pathway; (hsa04060)Cytokine-cytokine receptor interaction	0.0	0.0	1.0	0.0	0.0	0.0	0.0	1.0	0.0	0.0	0.0	0.0	0.0	0.0	0.0	0.0	0.0	0.0
TRNN	4570	symbol	H. sapiens	4570	H. sapiens	TRNN	tRNA				(hsa00970)Aminoacyl-tRNA biosynthesis	0.0	0.0	0.0	0.0	0.0	0.0	0.0	0.0	0.0	0.0	0.0	0.0	0.0	0.0	0.0	0.0	0.0	0.0
SQRDL	58472	gene_synonym	H. sapiens	58472	H. sapiens	SQOR	sulfide quinone oxidoreductase	GO:0070221 sulfide oxidation, using sulfide:quinone oxidoreductase;GO:0019418 sulfide oxidation;GO:0070813 hydrogen sulfide metabolic process	GO:0005743 mitochondrial inner membrane;GO:0031966 mitochondrial membrane;GO:0019866 organelle inner membrane	GO:0070224 sulfide:quinone oxidoreductase activity;GO:0016672 oxidoreductase activity, acting on a sulfur group of donors, quinone or similar compound as acceptor;GO:0048038 quinone binding	(hsa00920)Sulfur metabolism	0.0	0.0	0.0	0.0	0.0	0.0	0.0	0.0	0.0	0.0	0.0	0.0	0.0	0.0	0.0	0.0	0.0	0.0
ZNF395	55893	symbol	H. sapiens	55893	H. sapiens	ZNF395	zinc finger protein 395	GO:0006357 regulation of transcription by RNA polymerase II;GO:0006366 transcription by RNA polymerase II;GO:0006355 regulation of transcription, DNA-templated	GO:0005654 nucleoplasm;GO:0031981 nuclear lumen;GO:0070013 intracellular organelle lumen	GO:0000978 RNA polymerase II proximal promoter sequence-specific DNA binding;GO:0000987 proximal promoter sequence-specific DNA binding;GO:0000977 RNA polymerase II regulatory region sequence-specific DNA binding		0.0	0.0	0.0	0.0	0.0	0.0	0.0	0.0	0.0	0.0	0.0	0.0	0.0	0.0	0.0	0.0	0.0	0.0
SLC7A5	8140	symbol	H. sapiens	8140	H. sapiens	SLC7A5	solute carrier family 7 member 5	GO:1904556 L-tryptophan transmembrane transport;GO:0015827 tryptophan transport;GO:0015803 branched-chain amino acid transport	GO:1990184 amino acid transport complex;GO:0098591 external side of apical plasma membrane;GO:0009925 basal plasma membrane	GO:0015196 L-tryptophan transmembrane transporter activity;GO:0015190 L-leucine transmembrane transporter activity;GO:0015658 branched-chain amino acid transmembrane transporter activity	(hsa05230)Central carbon metabolism in cancer; (hsa04150)mTOR signaling pathway	0.0	0.0	0.0	0.0	0.0	0.0	0.0	0.0	0.0	0.0	0.0	0.0	0.0	0.0	0.0	0.0	0.0	0.0
ERO1LB	56605	gene_synonym	H. sapiens	56605	H. sapiens	ERO1B	endoplasmic reticulum oxidoreductase 1 beta	GO:0030070 insulin processing;GO:0018401 peptidyl-proline hydroxylation to 4-hydroxy-L-proline;GO:0019471 4-hydroxyproline metabolic process	GO:0005789 endoplasmic reticulum membrane;GO:0098827 endoplasmic reticulum subcompartment;GO:0044432 endoplasmic reticulum part	GO:0003756 protein disulfide isomerase activity;GO:0016671 oxidoreductase activity, acting on a sulfur group of donors, disulfide as acceptor;GO:0016864 intramolecular oxidoreductase activity, transposing S-S bonds	(hsa04141)Protein processing in endoplasmic reticulum	1.0	0.0	0.0	0.0	0.0	0.0	0.0	0.0	0.0	0.0	0.0	0.0	0.0	0.0	0.0	0.0	0.0	0.0
NOX4	50507	symbol	H. sapiens	50507	H. sapiens	NOX4	NADPH oxidase 4	GO:0051496 positive regulation of stress fiber assembly;GO:0051492 regulation of stress fiber assembly;GO:0061098 positive regulation of protein tyrosine kinase activity	GO:0043020 NADPH oxidase complex;GO:0001725 stress fiber;GO:0097038 perinuclear endoplasmic reticulum	GO:0019826 oxygen sensor activity;GO:0016174 NAD(P)H oxidase activity;GO:0016175 superoxide-generating NADPH oxidase activity		0.0	0.0	0.0	0.0	0.0	0.0	0.0	0.0	0.0	0.0	0.0	0.0	0.0	0.0	0.0	0.0	0.0	0.0
B4GALNT4	338707	symbol	H. sapiens	338707	H. sapiens	B4GALNT4	beta-1,4-N-acetyl-galactosaminyltransferase 4		GO:0032580 Golgi cisterna membrane;GO:0031985 Golgi cisterna;GO:0005795 Golgi stack	GO:0033842 N-acetyl-beta-glucosaminyl-glycoprotein 4-beta-N-acetylgalactosaminyltransferase activity;GO:0008376 acetylgalactosaminyltransferase activity;GO:0140103 catalytic activity, acting on a glycoprotein	(hsa01100)Metabolic pathways	0.0	0.0	0.0	0.0	0.0	0.0	0.0	0.0	0.0	0.0	0.0	0.0	0.0	0.0	0.0	0.0	0.0	0.0
DNAJC6	9829	symbol	H. sapiens	9829	H. sapiens	DNAJC6	DnaJ heat shock protein family (Hsp40) member C6	GO:0016191 synaptic vesicle uncoating;GO:0072318 clathrin coat disassembly;GO:0072319 vesicle uncoating	GO:0014069 postsynaptic density;GO:0099572 postsynaptic specialization;GO:0032279 asymmetric synapse	GO:0004725 protein tyrosine phosphatase activity;GO:0017124 SH3 domain binding;GO:0030276 clathrin binding	(hsa04144)Endocytosis	0.0	0.0	0.0	0.0	0.0	0.0	0.0	0.0	0.0	0.0	0.0	0.0	0.0	0.0	0.0	0.0	0.0	0.0
PGM1	5236	symbol	H. sapiens	5236	H. sapiens	PGM1	phosphoglucomutase 1	GO:0005980 glycogen catabolic process;GO:0019388 galactose catabolic process;GO:0006096 glycolytic process	GO:1904724 tertiary granule lumen;GO:1904813 ficolin-1-rich granule lumen;GO:0070820 tertiary granule	GO:0004614 phosphoglucomutase activity;GO:0016868 intramolecular transferase activity, phosphotransferases;GO:0016866 intramolecular transferase activity	(M00549)Nucleotide sugar biosynthesis, glucose => UDP-glucose; (hsa)Nucleotide sugar biosynthesis, glucose => UDP-glucose; (hsa00030)Pentose phosphate pathway	0.0	0.0	0.0	0.0	0.0	0.0	0.0	0.0	0.0	0.0	0.0	0.0	0.0	0.0	1.0	0.0	0.0	0.0
ABCA1	19	symbol	H. sapiens	19	H. sapiens	ABCA1	ATP binding cassette subfamily A member 1	GO:0090108 positive regulation of high-density lipoprotein particle assembly;GO:0090107 regulation of high-density lipoprotein particle assembly;GO:0010875 positive regulation of cholesterol efflux	GO:0045335 phagocytic vesicle;GO:0045121 membrane raft;GO:0030139 endocytic vesicle	GO:0090556 phosphatidylserine-translocating ATPase activity;GO:0090554 phosphatidylcholine-translocating ATPase activity;GO:0034188 apolipoprotein A-I receptor activity	(hsa04975)Fat digestion and absorption; (hsa02010)ABC transporters	0.0	0.0	0.0	0.0	0.0	0.0	0.0	0.0	0.0	0.0	0.0	0.0	0.0	0.0	0.0	0.0	0.0	0.0
GPCPD1	56261	symbol	H. sapiens	56261	H. sapiens	GPCPD1	glycerophosphocholine phosphodiesterase 1	GO:0046475 glycerophospholipid catabolic process;GO:0009395 phospholipid catabolic process;GO:0046503 glycerolipid catabolic process	GO:0005829 cytosol;GO:0044444 cytoplasmic part;GO:0005737 cytoplasm	GO:0047389 glycerophosphocholine phosphodiesterase activity;GO:2001070 starch binding;GO:0030247 polysaccharide binding	(hsa00564)Glycerophospholipid metabolism; (hsa05231)Choline metabolism in cancer	0.0	0.0	0.0	0.0	0.0	0.0	0.0	0.0	0.0	0.0	0.0	0.0	0.0	0.0	0.0	0.0	0.0	0.0
MMRN1	22915	symbol	H. sapiens	22915	H. sapiens	MMRN1	multimerin 1	GO:0002576 platelet degranulation;GO:0007596 blood coagulation;GO:0007599 hemostasis	GO:0031093 platelet alpha granule lumen;GO:0031091 platelet alpha granule;GO:0034774 secretory granule lumen	GO:0030023 extracellular matrix constituent conferring elasticity;GO:0097493 structural molecule activity conferring elasticity;GO:0005201 extracellular matrix structural constituent		0.0	0.0	0.0	0.0	0.0	0.0	0.0	0.0	0.0	0.0	0.0	0.0	0.0	0.0	0.0	0.0	0.0	0.0
NEFH	4744	symbol	H. sapiens	4744	H. sapiens	NEFH	neurofilament heavy	GO:0033693 neurofilament bundle assembly;GO:0099185 postsynaptic intermediate filament cytoskeleton organization;GO:0048936 peripheral nervous system neuron axonogenesis	GO:0099160 postsynaptic intermediate filament cytoskeleton;GO:0005883 neurofilament;GO:0097418 neurofibrillary tangle	GO:0099184 structural constituent of postsynaptic intermediate filament cytoskeleton;GO:0099186 structural constituent of postsynapse;GO:0070840 dynein complex binding	(hsa05014)Amyotrophic lateral sclerosis (ALS)	0.0	0.0	0.0	0.0	0.0	0.0	0.0	0.0	0.0	0.0	0.0	0.0	0.0	0.0	0.0	0.0	0.0	0.0
PPARG	5468	symbol	H. sapiens	5468	H. sapiens	PPARG	peroxisome proliferator activated receptor gamma	GO:0060694 regulation of cholesterol transporter activity;GO:2000230 negative regulation of pancreatic stellate cell proliferation;GO:0071306 cellular response to vitamin E	GO:0090575 RNA polymerase II transcription factor complex;GO:0044798 nuclear transcription factor complex;GO:0000790 nuclear chromatin	GO:0050544 arachidonic acid binding;GO:0050543 icosatetraenoic acid binding;GO:0004955 prostaglandin receptor activity	(hsa05216)Thyroid cancer; (hsa03320)PPAR signaling pathway; (hsa04211)Longevity regulating pathway	0.0	0.0	0.0	1.0	0.0	1.0	0.0	0.0	0.0	0.0	0.0	0.0	0.0	0.0	0.0	0.0	0.0	0.0
RPGR	6103	symbol	H. sapiens	6103	H. sapiens	RPGR	retinitis pigmentosa GTPase regulator	GO:0042073 intraciliary transport;GO:0007601 visual perception;GO:0010970 transport along microtubule	GO:0001750 photoreceptor outer segment;GO:0097733 photoreceptor cell cilium;GO:0036126 sperm flagellum	GO:0005085 guanyl-nucleotide exchange factor activity;GO:0051020 GTPase binding;GO:0098772 molecular function regulator		0.0	0.0	0.0	0.0	0.0	0.0	0.0	0.0	0.0	0.0	0.0	0.0	0.0	0.0	0.0	0.0	0.0	0.0
METRNL	284207	symbol	H. sapiens	284207	H. sapiens	METRNL	meteorin like, glial cell differentiation regulator	GO:0090336 positive regulation of brown fat cell differentiation;GO:0090335 regulation of brown fat cell differentiation;GO:0014850 response to muscle activity	GO:0070062 extracellular exosome;GO:1903561 extracellular vesicle;GO:0043230 extracellular organelle	GO:0005179 hormone activity;GO:0048018 receptor ligand activity;GO:0030545 receptor regulator activity		0.0	0.0	0.0	0.0	0.0	0.0	0.0	0.0	0.0	0.0	0.0	0.0	0.0	0.0	0.0	0.0	0.0	0.0
ARHGAP28	79822	symbol	H. sapiens	79822	H. sapiens	ARHGAP28	Rho GTPase activating protein 28	GO:0051497 negative regulation of stress fiber assembly;GO:1904425 negative regulation of GTP binding;GO:0032232 negative regulation of actin filament bundle assembly	GO:0005829 cytosol;GO:0044444 cytoplasmic part;GO:0005737 cytoplasm	GO:0005096 GTPase activator activity;GO:0030695 GTPase regulator activity;GO:0060589 nucleoside-triphosphatase regulator activity		0.0	0.0	0.0	0.0	0.0	0.0	0.0	0.0	0.0	0.0	0.0	0.0	0.0	0.0	0.0	0.0	0.0	0.0
DPYSL4	10570	symbol	H. sapiens	10570	H. sapiens	DPYSL4	dihydropyrimidinase like 4	GO:0006208 pyrimidine nucleobase catabolic process;GO:0046113 nucleobase catabolic process;GO:0006206 pyrimidine nucleobase metabolic process	GO:0005829 cytosol;GO:0044444 cytoplasmic part;GO:0005737 cytoplasm	GO:0004157 dihydropyrimidinase activity;GO:0031005 filamin binding;GO:0016812 hydrolase activity, acting on carbon-nitrogen (but not peptide) bonds, in cyclic amides		0.0	0.0	0.0	0.0	0.0	0.0	0.0	0.0	0.0	0.0	0.0	0.0	0.0	0.0	0.0	0.0	0.0	0.0
FLJ46906	441172	symbol	H. sapiens	441172	H. sapiens	FLJ46906	uncharacterized LOC441172					0.0	0.0	0.0	0.0	0.0	0.0	0.0	0.0	0.0	0.0	0.0	0.0	0.0	0.0	0.0	0.0	0.0	0.0
TRAF3IP2	10758	symbol	H. sapiens	10758	H. sapiens	TRAF3IP2	TRAF3 interacting protein 2	GO:0002230 positive regulation of defense response to virus by host;GO:0050691 regulation of defense response to virus by host;GO:0048305 immunoglobulin secretion	GO:0005575 cellular_component	GO:0005102 signaling receptor binding;GO:0005515 protein binding;GO:0005488 binding	(hsa04657)IL-17 signaling pathway	0.0	0.0	0.0	0.0	0.0	0.0	0.0	0.0	0.0	0.0	0.0	0.0	0.0	0.0	0.0	0.0	0.0	0.0
HSD17B11	51170	symbol	H. sapiens	51170	H. sapiens	HSD17B11	hydroxysteroid 17-beta dehydrogenase 11	GO:0006710 androgen catabolic process;GO:0006703 estrogen biosynthetic process;GO:0008209 androgen metabolic process	GO:0005811 lipid droplet;GO:0005783 endoplasmic reticulum;GO:0012505 endomembrane system	GO:0004303 estradiol 17-beta-dehydrogenase activity;GO:0033764 steroid dehydrogenase activity, acting on the CH-OH group of donors, NAD or NADP as acceptor;GO:0016229 steroid dehydrogenase activity		0.0	0.0	0.0	0.0	0.0	0.0	0.0	0.0	0.0	0.0	0.0	0.0	0.0	0.0	0.0	0.0	0.0	0.0
HPSE	10855	symbol	H. sapiens	10855	H. sapiens	HPSE	heparanase	GO:0030200 heparan sulfate proteoglycan catabolic process;GO:0061042 vascular wound healing;GO:0051798 positive regulation of hair follicle development	GO:0035580 specific granule lumen;GO:0043202 lysosomal lumen;GO:0042581 specific granule	GO:0030305 heparanase activity;GO:0004566 beta-glucuronidase activity;GO:0045545 syndecan binding	(hsa)Heparan sulfate degradation; (M00078)Heparan sulfate degradation; (hsa00531)Glycosaminoglycan degradation	0.0	0.0	0.0	0.0	0.0	0.0	0.0	0.0	0.0	0.0	0.0	0.0	0.0	0.0	0.0	0.0	0.0	0.0
SLC22A17	51310	symbol	H. sapiens	51310	H. sapiens	SLC22A17	solute carrier family 22 member 17	GO:0015891 siderophore transport;GO:0015688 iron chelate transport;GO:0006879 cellular iron ion homeostasis	GO:0031301 integral component of organelle membrane;GO:0005774 vacuolar membrane;GO:0031300 intrinsic component of organelle membrane	GO:0004888 transmembrane signaling receptor activity;GO:0022857 transmembrane transporter activity;GO:0038023 signaling receptor activity		0.0	0.0	0.0	0.0	0.0	0.0	0.0	0.0	0.0	0.0	0.0	0.0	0.0	0.0	0.0	0.0	0.0	0.0
CMIP	80790	symbol	H. sapiens	80790	H. sapiens	CMIP	c-Maf inducing protein	GO:0001701 in utero embryonic development;GO:0043009 chordate embryonic development;GO:0009792 embryo development ending in birth or egg hatching	GO:0005654 nucleoplasm;GO:0031981 nuclear lumen;GO:0070013 intracellular organelle lumen	GO:0005515 protein binding;GO:0005488 binding;GO:0003674 molecular_function		0.0	0.0	0.0	0.0	0.0	0.0	0.0	0.0	0.0	0.0	0.0	0.0	0.0	0.0	0.0	0.0	0.0	0.0
FOXC1	2296	symbol	H. sapiens	2296	H. sapiens	FOXC1	forkhead box C1	GO:1902257 negative regulation of apoptotic process involved in outflow tract morphogenesis;GO:1901491 negative regulation of lymphangiogenesis;GO:1902256 regulation of apoptotic process involved in outflow tract morphogenesis	GO:0005720 nuclear heterochromatin;GO:0000792 heterochromatin;GO:0000790 nuclear chromatin	GO:0001223 transcription coactivator binding;GO:0008301 DNA binding, bending;GO:0001221 transcription cofactor binding		0.0	0.0	0.0	0.0	0.0	0.0	0.0	0.0	0.0	0.0	0.0	0.0	0.0	0.0	0.0	0.0	0.0	0.0
SBNO2	22904	symbol	H. sapiens	22904	H. sapiens	SBNO2	strawberry notch homolog 2	GO:0072675 osteoclast fusion;GO:0071348 cellular response to interleukin-11;GO:0072674 multinuclear osteoclast differentiation	GO:0005634 nucleus;GO:0043231 intracellular membrane-bounded organelle;GO:0043227 membrane-bounded organelle	GO:0031490 chromatin DNA binding;GO:0042393 histone binding;GO:0003682 chromatin binding		0.0	0.0	0.0	0.0	0.0	0.0	0.0	0.0	0.0	0.0	0.0	0.0	0.0	0.0	0.0	0.0	0.0	0.0
GMFG	9535	symbol	H. sapiens	9535	H. sapiens	GMFG	glia maturation factor gamma	GO:0034316 negative regulation of Arp2/3 complex-mediated actin nucleation;GO:0051126 negative regulation of actin nucleation;GO:0034315 regulation of Arp2/3 complex-mediated actin nucleation	GO:1904813 ficolin-1-rich granule lumen;GO:0030479 actin cortical patch;GO:0101002 ficolin-1-rich granule	GO:0004860 protein kinase inhibitor activity;GO:0019210 kinase inhibitor activity;GO:0008083 growth factor activity		0.0	0.0	0.0	0.0	0.0	0.0	0.0	0.0	0.0	0.0	0.0	0.0	0.0	0.0	0.0	0.0	0.0	0.0
KRT8	3856	symbol	H. sapiens	3856	H. sapiens	KRT8	keratin 8	GO:0051599 response to hydrostatic pressure;GO:0070268 cornification;GO:0060706 cell differentiation involved in embryonic placenta development	GO:0043034 costamere;GO:0030018 Z disc;GO:0045095 keratin filament	GO:0097110 scaffold protein binding;GO:0044877 protein-containing complex binding;GO:0005515 protein binding		0.0	0.0	0.0	0.0	0.0	0.0	0.0	0.0	0.0	0.0	0.0	0.0	0.0	0.0	0.0	0.0	0.0	0.0
FAM213A	84293	gene_synonym	H. sapiens	84293	H. sapiens	PRXL2A	peroxiredoxin like 2A	GO:0045670 regulation of osteoclast differentiation;GO:0030316 osteoclast differentiation;GO:0002761 regulation of myeloid leukocyte differentiation	GO:0005576 extracellular region;GO:0005737 cytoplasm;GO:0044424 intracellular part	GO:0016209 antioxidant activity;GO:0003674 molecular_function		0.0	0.0	0.0	0.0	0.0	0.0	0.0	0.0	0.0	0.0	0.0	0.0	0.0	0.0	0.0	0.0	0.0	0.0
ACER2	340485	symbol	H. sapiens	340485	H. sapiens	ACER2	alkaline ceramidase 2	GO:0090285 negative regulation of protein glycosylation in Golgi;GO:0090283 regulation of protein glycosylation in Golgi;GO:0060051 negative regulation of protein glycosylation	GO:0030173 integral component of Golgi membrane;GO:0031228 intrinsic component of Golgi membrane;GO:0031301 integral component of organelle membrane	GO:0071633 dihydroceramidase activity;GO:0102121 ceramidase activity;GO:0017040 N-acylsphingosine amidohydrolase activity	(M00099)Sphingosine biosynthesis; (hsa)Sphingosine biosynthesis; (hsa00600)Sphingolipid metabolism	0.0	0.0	0.0	0.0	0.0	0.0	0.0	0.0	0.0	0.0	1.0	0.0	0.0	0.0	0.0	0.0	0.0	0.0
NNMT	4837	symbol	H. sapiens	4837	H. sapiens	NNMT	nicotinamide N-methyltransferase	GO:0034356 NAD biosynthesis via nicotinamide riboside salvage pathway;GO:0009435 NAD biosynthetic process;GO:0019674 NAD metabolic process	GO:0005829 cytosol;GO:0044444 cytoplasmic part;GO:0005737 cytoplasm	GO:0030760 pyridine N-methyltransferase activity;GO:0008112 nicotinamide N-methyltransferase activity;GO:0008170 N-methyltransferase activity	(hsa00760)Nicotinate and nicotinamide metabolism; (hsa01100)Metabolic pathways	0.0	0.0	0.0	0.0	0.0	0.0	0.0	0.0	0.0	0.0	0.0	0.0	0.0	0.0	0.0	0.0	0.0	0.0
ZNF554	115196	symbol	H. sapiens	115196	H. sapiens	ZNF554	zinc finger protein 554	GO:0006355 regulation of transcription, DNA-templated;GO:1903506 regulation of nucleic acid-templated transcription;GO:0006351 transcription, DNA-templated	GO:0005730 nucleolus;GO:0005654 nucleoplasm;GO:0031981 nuclear lumen	GO:0043565 sequence-specific DNA binding;GO:0003700 DNA-binding transcription factor activity;GO:0140110 transcription regulator activity		0.0	0.0	0.0	0.0	0.0	0.0	0.0	0.0	0.0	0.0	0.0	0.0	0.0	0.0	0.0	0.0	0.0	0.0
MARCH9	92979	gene_synonym	H. sapiens	92979	H. sapiens	MARCHF9	membrane associated ring-CH-type finger 9	GO:0016567 protein ubiquitination;GO:0032446 protein modification by small protein conjugation;GO:0070647 protein modification by small protein conjugation or removal	GO:0005765 lysosomal membrane;GO:0005795 Golgi stack;GO:0098852 lytic vacuole membrane	GO:0008270 zinc ion binding;GO:0046914 transition metal ion binding;GO:0016740 transferase activity		0.0	0.0	0.0	0.0	0.0	0.0	0.0	0.0	0.0	0.0	0.0	0.0	0.0	0.0	0.0	0.0	0.0	0.0
SEC11C	90701	symbol	H. sapiens	90701	H. sapiens	SEC11C	SEC11 homolog C, signal peptidase complex subunit	GO:0006465 signal peptide processing;GO:0016485 protein processing;GO:0051604 protein maturation	GO:0005787 signal peptidase complex;GO:1905368 peptidase complex;GO:0005789 endoplasmic reticulum membrane	GO:0008236 serine-type peptidase activity;GO:0017171 serine hydrolase activity;GO:0070011 peptidase activity, acting on L-amino acid peptides	(hsa03060)Protein export	0.0	0.0	0.0	0.0	0.0	0.0	0.0	0.0	0.0	0.0	0.0	0.0	0.0	0.0	0.0	0.0	0.0	0.0
BMPR1B	658	symbol	H. sapiens	658	H. sapiens	BMPR1B	bone morphogenetic protein receptor type 1B	GO:0001550 ovarian cumulus expansion;GO:0048165 fused antrum stage;GO:0001547 antral ovarian follicle growth	GO:1990712 HFE-transferrin receptor complex;GO:0098802 plasma membrane receptor complex;GO:0030425 dendrite	GO:0005025 transforming growth factor beta receptor activity, type I;GO:0005024 transforming growth factor beta-activated receptor activity;GO:0004675 transmembrane receptor protein serine/threonine kinase activity	(hsa04350)TGF-beta signaling pathway; (hsa04550)Signaling pathways regulating pluripotency of stem cells; (hsa05418)Fluid shear stress and atherosclerosis	0.0	0.0	1.0	1.0	0.0	0.0	0.0	0.0	0.0	0.0	0.0	0.0	1.0	0.0	0.0	0.0	0.0	0.0
NOTCH3	4854	symbol	H. sapiens	4854	H. sapiens	NOTCH3	notch receptor 3	GO:0072104 glomerular capillary formation;GO:0072103 glomerulus vasculature morphogenesis;GO:0061439 kidney vasculature morphogenesis	GO:0000139 Golgi membrane;GO:0043235 receptor complex;GO:0015629 actin cytoskeleton	GO:0045296 cadherin binding;GO:0050839 cell adhesion molecule binding;GO:0005509 calcium ion binding	(hsa04320)Dorso-ventral axis formation; (hsa04330)Notch signaling pathway; (hsa04658)Th1 and Th2 cell differentiation	0.0	0.0	0.0	0.0	0.0	0.0	0.0	0.0	0.0	0.0	0.0	0.0	0.0	0.0	0.0	0.0	0.0	0.0
HOXD1	3231	symbol	H. sapiens	3231	H. sapiens	HOXD1	homeobox D1	GO:0048706 embryonic skeletal system development;GO:0019233 sensory perception of pain;GO:0043009 chordate embryonic development	GO:0000790 nuclear chromatin;GO:0044454 nuclear chromosome part;GO:0000785 chromatin	GO:0000981 DNA-binding transcription factor activity, RNA polymerase II-specific;GO:0043565 sequence-specific DNA binding;GO:0003700 DNA-binding transcription factor activity		0.0	0.0	0.0	0.0	0.0	0.0	0.0	0.0	0.0	0.0	0.0	0.0	0.0	0.0	0.0	0.0	0.0	0.0
DLG3	1741	symbol	H. sapiens	1741	H. sapiens	DLG3	discs large MAGUK scaffold protein 3	GO:0099562 maintenance of postsynaptic density structure;GO:0098880 maintenance of postsynaptic specialization structure;GO:2000310 regulation of NMDA receptor activity	GO:0032281 AMPA glutamate receptor complex;GO:0099092 postsynaptic density, intracellular component;GO:0099091 postsynaptic specialization, intracellular component	GO:0098919 structural constituent of postsynaptic density;GO:0098879 structural constituent of postsynaptic specialization;GO:0099186 structural constituent of postsynapse	(hsa04390)Hippo signaling pathway; (hsa04530)Tight junction	0.0	0.0	0.0	0.0	0.0	0.0	0.0	0.0	0.0	0.0	0.0	0.0	0.0	0.0	0.0	0.0	0.0	0.0
BDNF	627	symbol	H. sapiens	627	H. sapiens	BDNF	brain derived neurotrophic factor	GO:0099083 retrograde trans-synaptic signaling by neuropeptide, modulating synaptic transmission;GO:0031550 positive regulation of brain-derived neurotrophic factor receptor signaling pathway;GO:1903997 positive regulation of non-membrane spanning protein tyrosine kinase activity	GO:0008021 synaptic vesicle;GO:0016607 nuclear speck;GO:0070382 exocytic vesicle	GO:0008083 growth factor activity;GO:0048018 receptor ligand activity;GO:0030545 receptor regulator activity	(hsa05030)Cocaine addiction; (hsa04722)Neurotrophin signaling pathway; (hsa05034)Alcoholism	0.0	0.0	0.0	0.0	0.0	0.0	0.0	0.0	0.0	0.0	0.0	0.0	0.0	0.0	0.0	0.0	0.0	0.0
TMEM50B	757	symbol	H. sapiens	757	H. sapiens	TMEM50B	transmembrane protein 50B	GO:0032511 late endosome to vacuole transport via multivesicular body sorting pathway;GO:0032509 endosome transport via multivesicular body sorting pathway;GO:0045324 late endosome to vacuole transport	GO:0000139 Golgi membrane;GO:0005789 endoplasmic reticulum membrane;GO:0098791 Golgi subcompartment	GO:0003674 molecular_function		0.0	0.0	0.0	0.0	0.0	0.0	0.0	0.0	0.0	0.0	0.0	0.0	0.0	0.0	0.0	0.0	0.0	0.0
DNAJB11	51726	symbol	H. sapiens	51726	H. sapiens	DNAJB11	DnaJ heat shock protein family (Hsp40) member B11	GO:0036498 IRE1-mediated unfolded protein response;GO:0032781 positive regulation of ATPase activity;GO:0030968 endoplasmic reticulum unfolded protein response	GO:0005788 endoplasmic reticulum lumen;GO:0044432 endoplasmic reticulum part;GO:0005783 endoplasmic reticulum	GO:0051082 unfolded protein binding;GO:0005515 protein binding;GO:0005488 binding	(hsa04141)Protein processing in endoplasmic reticulum	1.0	0.0	0.0	0.0	0.0	0.0	0.0	0.0	0.0	0.0	0.0	0.0	0.0	0.0	0.0	0.0	0.0	0.0
PKP4	8502	symbol	H. sapiens	8502	H. sapiens	PKP4	plakophilin 4	GO:0070268 cornification;GO:0031424 keratinization;GO:0032467 positive regulation of cytokinesis	GO:0030057 desmosome;GO:0051233 spindle midzone;GO:0001533 cornified envelope	GO:0045296 cadherin binding;GO:0050839 cell adhesion molecule binding;GO:0005515 protein binding		0.0	0.0	0.0	0.0	0.0	0.0	0.0	0.0	0.0	0.0	0.0	0.0	0.0	0.0	0.0	0.0	0.0	0.0
ABHD17C	58489	symbol	H. sapiens	58489	H. sapiens	ABHD17C	abhydrolase domain containing 17C, depalmitoylase	GO:1902817 negative regulation of protein localization to microtubule;GO:1902816 regulation of protein localization to microtubule;GO:1905668 positive regulation of protein localization to endosome	GO:0055038 recycling endosome membrane;GO:0098839 postsynaptic density membrane;GO:0099634 postsynaptic specialization membrane	GO:0008474 palmitoyl-(protein) hydrolase activity;GO:0098599 palmitoyl hydrolase activity;GO:0016790 thiolester hydrolase activity		0.0	0.0	0.0	0.0	0.0	0.0	0.0	0.0	0.0	0.0	0.0	0.0	0.0	0.0	0.0	0.0	0.0	0.0
GABBR2	9568	symbol	H. sapiens	9568	H. sapiens	GABBR2	gamma-aminobutyric acid type B receptor subunit 2	GO:0007194 negative regulation of adenylate cyclase activity;GO:0031280 negative regulation of cyclase activity;GO:0051350 negative regulation of lyase activity	GO:0038039 G protein-coupled receptor heterodimeric complex;GO:0038037 G protein-coupled receptor dimeric complex;GO:0097648 G protein-coupled receptor complex	GO:0004965 G protein-coupled GABA receptor activity;GO:0016917 GABA receptor activity;GO:0099528 G protein-coupled neurotransmitter receptor activity	(hsa04742)Taste transduction; (hsa04727)GABAergic synapse; (hsa05032)Morphine addiction	0.0	0.0	0.0	0.0	0.0	0.0	0.0	0.0	0.0	0.0	0.0	0.0	0.0	0.0	0.0	0.0	0.0	0.0
SNAI1	6615	symbol	H. sapiens	6615	H. sapiens	SNAI1	snail family transcriptional repressor 1	GO:0060806 negative regulation of cell differentiation involved in embryonic placenta development;GO:0010957 negative regulation of vitamin D biosynthetic process;GO:0060800 regulation of cell differentiation involved in embryonic placenta development	GO:0005721 pericentric heterochromatin;GO:0000792 heterochromatin;GO:0000775 chromosome, centromeric region	GO:0070888 E-box binding;GO:0001227 DNA-binding transcription repressor activity, RNA polymerase II-specific;GO:0000978 RNA polymerase II proximal promoter sequence-specific DNA binding	(hsa04520)Adherens junction	0.0	0.0	0.0	0.0	0.0	0.0	0.0	0.0	0.0	0.0	0.0	0.0	0.0	0.0	0.0	0.0	0.0	0.0
SLIT3	6586	symbol	H. sapiens	6586	H. sapiens	SLIT3	slit guidance ligand 3	GO:0021834 chemorepulsion involved in embryonic olfactory bulb interneuron precursor migration;GO:0021831 embryonic olfactory bulb interneuron precursor migration;GO:0061364 apoptotic process involved in luteolysis	GO:0005615 extracellular space;GO:0044421 extracellular region part;GO:0005739 mitochondrion	GO:0048495 Roundabout binding;GO:0008201 heparin binding;GO:0005539 glycosaminoglycan binding	(hsa04360)Axon guidance	0.0	0.0	0.0	0.0	0.0	0.0	0.0	0.0	0.0	0.0	0.0	0.0	0.0	0.0	0.0	0.0	0.0	0.0
LYRM1	57149	symbol	H. sapiens	57149	H. sapiens	LYRM1	LYR motif containing 1		GO:0030496 midbody;GO:0005654 nucleoplasm;GO:0031981 nuclear lumen			0.0	0.0	0.0	0.0	0.0	0.0	0.0	0.0	0.0	0.0	0.0	0.0	0.0	0.0	0.0	0.0	0.0	0.0
DDR1	780	symbol	H. sapiens	780	H. sapiens	DDR1	discoidin domain receptor tyrosine kinase 1	GO:0061302 smooth muscle cell-matrix adhesion;GO:0060444 branching involved in mammary gland duct morphogenesis;GO:0044319 wound healing, spreading of cells	GO:0070062 extracellular exosome;GO:1903561 extracellular vesicle;GO:0043235 receptor complex	GO:0038062 protein tyrosine kinase collagen receptor activity;GO:0038064 collagen receptor activity;GO:0004714 transmembrane receptor protein tyrosine kinase activity		0.0	0.0	0.0	0.0	0.0	0.0	0.0	0.0	0.0	0.0	0.0	0.0	0.0	0.0	0.0	0.0	0.0	0.0
RHOU	58480	symbol	H. sapiens	58480	H. sapiens	RHOU	ras homolog family member U	GO:1903955 positive regulation of protein targeting to mitochondrion;GO:1903214 regulation of protein targeting to mitochondrion;GO:1903749 positive regulation of establishment of protein localization to mitochondrion	GO:0002102 podosome;GO:0005925 focal adhesion;GO:0005924 cell-substrate adherens junction	GO:0003924 GTPase activity;GO:0005525 GTP binding;GO:0032550 purine ribonucleoside binding		0.0	0.0	0.0	0.0	0.0	0.0	0.0	0.0	0.0	0.0	0.0	0.0	0.0	0.0	0.0	0.0	0.0	0.0
HSPA5	3309	symbol	H. sapiens	3309	H. sapiens	HSPA5	heat shock protein family A (Hsp70) member 5	GO:0021589 cerebellum structural organization;GO:1903895 negative regulation of IRE1-mediated unfolded protein response;GO:0060904 regulation of protein folding in endoplasmic reticulum	GO:0034663 endoplasmic reticulum chaperone complex;GO:0042470 melanosome;GO:0005790 smooth endoplasmic reticulum	GO:0044183 protein binding involved in protein folding;GO:0051787 misfolded protein binding;GO:0043022 ribosome binding	(hsa03060)Protein export; (hsa05020)Prion diseases; (hsa04918)Thyroid hormone synthesis	1.0	0.0	0.0	0.0	0.0	0.0	0.0	0.0	0.0	0.0	0.0	0.0	0.0	0.0	0.0	0.0	0.0	1.0
PDK3	5165	symbol	H. sapiens	5165	H. sapiens	PDK3	pyruvate dehydrogenase kinase 3	GO:0010510 regulation of acetyl-CoA biosynthetic process from pyruvate;GO:0050812 regulation of acyl-CoA biosynthetic process;GO:0006086 acetyl-CoA biosynthetic process from pyruvate	GO:0005759 mitochondrial matrix;GO:0005730 nucleolus;GO:0044429 mitochondrial part	GO:0004740 pyruvate dehydrogenase (acetyl-transferring) kinase activity;GO:0004674 protein serine/threonine kinase activity;GO:0004672 protein kinase activity		0.0	0.0	0.0	0.0	0.0	0.0	0.0	0.0	0.0	0.0	0.0	0.0	0.0	0.0	0.0	0.0	0.0	0.0
TLL1	7092	symbol	H. sapiens	7092	H. sapiens	TLL1	tolloid like 1	GO:0022617 extracellular matrix disassembly;GO:0030198 extracellular matrix organization;GO:0043062 extracellular structure organization	GO:0005576 extracellular region;GO:0005575 cellular_component	GO:0004222 metalloendopeptidase activity;GO:0008237 metallopeptidase activity;GO:0004175 endopeptidase activity		0.0	0.0	0.0	0.0	0.0	0.0	0.0	0.0	0.0	0.0	0.0	0.0	0.0	0.0	0.0	0.0	0.0	0.0
SYCE1L	100130958	symbol	H. sapiens	100130958	H. sapiens	SYCE1L	synaptonemal complex central element protein 1 like	GO:0007130 synaptonemal complex assembly;GO:0007129 synapsis;GO:0045143 homologous chromosome segregation	GO:0000795 synaptonemal complex;GO:0099086 synaptonemal structure;GO:0000794 condensed nuclear chromosome			0.0	0.0	0.0	0.0	0.0	0.0	0.0	0.0	0.0	0.0	0.0	0.0	0.0	0.0	0.0	0.0	0.0	0.0
NYAP1	222950	symbol	H. sapiens	222950	H. sapiens	NYAP1	neuronal tyrosine phosphorylated phosphoinositide-3-kinase adaptor 1	GO:0014065 phosphatidylinositol 3-kinase signaling;GO:0048015 phosphatidylinositol-mediated signaling;GO:0048812 neuron projection morphogenesis				0.0	0.0	0.0	0.0	0.0	0.0	0.0	0.0	0.0	0.0	0.0	0.0	0.0	0.0	0.0	0.0	0.0	0.0
ARRDC3	57561	symbol	H. sapiens	57561	H. sapiens	ARRDC3	arrestin domain containing 3	GO:0031651 negative regulation of heat generation;GO:0071878 negative regulation of adenylate cyclase-activating adrenergic receptor signaling pathway;GO:0090327 negative regulation of locomotion involved in locomotory behavior	GO:0005769 early endosome;GO:0005764 lysosome;GO:0000323 lytic vacuole	GO:0031699 beta-3 adrenergic receptor binding;GO:0031690 adrenergic receptor binding;GO:0001664 G protein-coupled receptor binding		0.0	0.0	0.0	0.0	0.0	0.0	0.0	0.0	0.0	0.0	0.0	0.0	0.0	0.0	0.0	0.0	0.0	0.0
RGCC	28984	symbol	H. sapiens	28984	H. sapiens	RGCC	regulator of cell cycle	GO:0006977 DNA damage response, signal transduction by p53 class mediator resulting in cell cycle arrest;GO:0072431 signal transduction involved in mitotic G1 DNA damage checkpoint;GO:0003331 positive regulation of extracellular matrix constituent secretion	GO:0005813 centrosome;GO:0005815 microtubule organizing center;GO:0005730 nucleolus	GO:0070412 R-SMAD binding;GO:0030295 protein kinase activator activity;GO:0019209 kinase activator activity		0.0	0.0	0.0	0.0	0.0	0.0	0.0	0.0	0.0	0.0	0.0	0.0	0.0	0.0	0.0	0.0	0.0	0.0
PLCL1	5334	symbol	H. sapiens	5334	H. sapiens	PLCL1	phospholipase C like 1 (inactive)	GO:0051209 release of sequestered calcium ion into cytosol;GO:0097553 calcium ion transmembrane import into cytosol;GO:1900122 positive regulation of receptor binding	GO:0005886 plasma membrane;GO:0071944 cell periphery;GO:0016020 membrane	GO:0004435 phosphatidylinositol phospholipase C activity;GO:0004629 phospholipase C activity;GO:0070679 inositol 1,4,5 trisphosphate binding	(hsa04727)GABAergic synapse	0.0	0.0	0.0	0.0	0.0	0.0	0.0	0.0	0.0	0.0	0.0	0.0	0.0	0.0	0.0	0.0	0.0	0.0
DDIT3	1649	symbol	H. sapiens	1649	H. sapiens	DDIT3	DNA damage inducible transcript 3	GO:2000016 negative regulation of determination of dorsal identity;GO:2000015 regulation of determination of dorsal identity;GO:0044324 regulation of transcription involved in anterior/posterior axis specification	GO:1990617 CHOP-ATF4 complex;GO:0036488 CHOP-C/EBP complex;GO:1990622 CHOP-ATF3 complex	GO:0043522 leucine zipper domain binding;GO:0008140 cAMP response element binding protein binding;GO:0030275 LRR domain binding	(hsa04210)Apoptosis; (hsa04932)Non-alcoholic fatty liver disease (NAFLD); (hsa04141)Protein processing in endoplasmic reticulum	1.0	0.0	0.0	0.0	0.0	0.0	0.0	0.0	0.0	0.0	0.0	0.0	0.0	1.0	0.0	0.0	0.0	0.0
INPP4B	8821	symbol	H. sapiens	8821	H. sapiens	INPP4B	inositol polyphosphate-4-phosphatase type II B	GO:0036092 phosphatidylinositol-3-phosphate biosynthetic process;GO:0006661 phosphatidylinositol biosynthetic process;GO:0043647 inositol phosphate metabolic process	GO:0005829 cytosol;GO:0044444 cytoplasmic part;GO:0005737 cytoplasm	GO:0016316 phosphatidylinositol-3,4-bisphosphate 4-phosphatase activity;GO:0034597 phosphatidylinositol-4,5-bisphosphate 4-phosphatase activity;GO:0106017 phosphatidylinositol-3,4-bisphosphate phosphatase activity	(hsa)Inositol phosphate metabolism, Ins(1,3,4,5)P4 => Ins(1,3,4)P3 => myo-inositol; (M00131)Inositol phosphate metabolism, Ins(1,3,4,5)P4 => Ins(1,3,4)P3 => myo-inositol; (hsa00562)Inositol phosphate metabolism	0.0	0.0	0.0	0.0	0.0	0.0	0.0	0.0	0.0	0.0	0.0	0.0	0.0	0.0	0.0	0.0	0.0	0.0
CD36	948	symbol	H. sapiens	948	H. sapiens	CD36	CD36 molecule	GO:0038124 toll-like receptor TLR6:TLR2 signaling pathway;GO:0071726 cellular response to diacyl bacterial lipopeptide;GO:0071724 response to diacyl bacterial lipopeptide	GO:0031092 platelet alpha granule membrane;GO:0035579 specific granule membrane;GO:0031091 platelet alpha granule	GO:0070892 lipoteichoic acid receptor activity;GO:0150025 oxidised low-density lipoprotein particle receptor activity;GO:0008035 high-density lipoprotein particle binding	(hsa04975)Fat digestion and absorption; (hsa05144)Malaria; (hsa04920)Adipocytokine signaling pathway	0.0	1.0	0.0	0.0	1.0	0.0	1.0	0.0	0.0	0.0	0.0	0.0	0.0	0.0	0.0	0.0	0.0	0.0
IER5L	389792	symbol	H. sapiens	389792	H. sapiens	IER5L	immediate early response 5 like					0.0	0.0	0.0	0.0	0.0	0.0	0.0	0.0	0.0	0.0	0.0	0.0	0.0	0.0	0.0	0.0	0.0	0.0
MANBA	4126	symbol	H. sapiens	4126	H. sapiens	MANBA	mannosidase beta	GO:0043312 neutrophil degranulation;GO:0009313 oligosaccharide catabolic process;GO:0006516 glycoprotein catabolic process	GO:0035577 azurophil granule membrane;GO:0043202 lysosomal lumen;GO:0042582 azurophil granule	GO:0004567 beta-mannosidase activity;GO:0005537 mannose binding;GO:0015923 mannosidase activity	(hsa00511)Other glycan degradation; (hsa04142)Lysosome	0.0	0.0	0.0	0.0	0.0	0.0	0.0	0.0	0.0	0.0	0.0	0.0	0.0	0.0	0.0	0.0	0.0	0.0
HSP90B1	7184	symbol	H. sapiens	7184	H. sapiens	HSP90B1	heat shock protein 90 beta family member 1	GO:0031247 actin rod assembly;GO:0036500 ATF6-mediated unfolded protein response;GO:0071318 cellular response to ATP	GO:0071682 endocytic vesicle lumen;GO:0033018 sarcoplasmic reticulum lumen;GO:0034663 endoplasmic reticulum chaperone complex	GO:0050750 low-density lipoprotein particle receptor binding;GO:0070325 lipoprotein particle receptor binding;GO:0019903 protein phosphatase binding	(hsa04918)Thyroid hormone synthesis; (hsa05215)Prostate cancer; (hsa04657)IL-17 signaling pathway	1.0	0.0	0.0	1.0	1.0	1.0	0.0	0.0	0.0	0.0	0.0	0.0	0.0	0.0	0.0	0.0	0.0	0.0
TRAPPC6A	79090	symbol	H. sapiens	79090	H. sapiens	TRAPPC6A	trafficking protein particle complex 6A	GO:1903232 melanosome assembly;GO:0048208 COPII vesicle coating;GO:0048207 vesicle targeting, rough ER to cis-Golgi	GO:0030008 TRAPP complex;GO:0005801 cis-Golgi network;GO:0099023 tethering complex	GO:0005515 protein binding;GO:0005488 binding;GO:0003674 molecular_function		0.0	0.0	0.0	0.0	0.0	0.0	0.0	0.0	0.0	0.0	0.0	0.0	0.0	0.0	0.0	0.0	0.0	0.0
LOC81691	81691	Gene_ID	H. sapiens	81691	H. sapiens	REXO5	RNA exonuclease 5	GO:0090305 nucleic acid phosphodiester bond hydrolysis;GO:0090304 nucleic acid metabolic process;GO:0006139 nucleobase-containing compound metabolic process	GO:0070062 extracellular exosome;GO:1903561 extracellular vesicle;GO:0043230 extracellular organelle	GO:0004527 exonuclease activity;GO:0004518 nuclease activity;GO:0016788 hydrolase activity, acting on ester bonds	(hsa03008)Ribosome biogenesis in eukaryotes	0.0	0.0	0.0	0.0	0.0	0.0	0.0	0.0	0.0	0.0	0.0	0.0	0.0	0.0	0.0	0.0	0.0	0.0
ANTXR1	84168	symbol	H. sapiens	84168	H. sapiens	ANTXR1	ANTXR cell adhesion molecule 1	GO:1901202 negative regulation of extracellular matrix assembly;GO:1905050 positive regulation of metallopeptidase activity;GO:1901201 regulation of extracellular matrix assembly	GO:0031527 filopodium membrane;GO:0031258 lamellipodium membrane;GO:0030175 filopodium	GO:0005518 collagen binding;GO:0051015 actin filament binding;GO:0003779 actin binding	(hsa04621)NOD-like receptor signaling pathway	0.0	0.0	0.0	0.0	0.0	0.0	0.0	0.0	0.0	0.0	0.0	0.0	0.0	0.0	0.0	0.0	0.0	0.0
VEGFA	7422	symbol	H. sapiens	7422	H. sapiens	VEGFA	vascular endothelial growth factor A	GO:0090190 positive regulation of branching involved in ureteric bud morphogenesis;GO:1902336 positive regulation of retinal ganglion cell axon guidance;GO:0090189 regulation of branching involved in ureteric bud morphogenesis	GO:0031093 platelet alpha granule lumen;GO:0031091 platelet alpha granule;GO:0034774 secretory granule lumen	GO:0043183 vascular endothelial growth factor receptor 1 binding;GO:0043184 vascular endothelial growth factor receptor 2 binding;GO:0005161 platelet-derived growth factor receptor binding	(hsa05219)Bladder cancer; (hsa04370)VEGF signaling pathway; (hsa05212)Pancreatic cancer	0.0	0.0	1.0	1.0	1.0	1.0	0.0	0.0	0.0	0.0	0.0	0.0	0.0	0.0	0.0	0.0	0.0	0.0
SMAD7	4092	symbol	H. sapiens	4092	H. sapiens	SMAD7	SMAD family member 7	GO:2000320 negative regulation of T-helper 17 cell differentiation;GO:1903043 positive regulation of chondrocyte hypertrophy;GO:2000319 regulation of T-helper 17 cell differentiation	GO:0016342 catenin complex;GO:0001650 fibrillar center;GO:0044452 nucleolar part	GO:0030617 transforming growth factor beta receptor, inhibitory cytoplasmic mediator activity;GO:0034713 type I transforming growth factor beta receptor binding;GO:0005072 transforming growth factor beta receptor, cytoplasmic mediator activity	(hsa04350)TGF-beta signaling pathway; (hsa04390)Hippo signaling pathway	0.0	0.0	0.0	0.0	0.0	0.0	0.0	0.0	0.0	0.0	0.0	0.0	1.0	0.0	0.0	0.0	0.0	0.0
CASP1	834	symbol	H. sapiens	834	H. sapiens	CASP1	caspase 1	GO:0050718 positive regulation of interleukin-1 beta secretion;GO:1903265 positive regulation of tumor necrosis factor-mediated signaling pathway;GO:0050716 positive regulation of interleukin-1 secretion	GO:0072558 NLRP1 inflammasome complex;GO:0097169 AIM2 inflammasome complex;GO:0072557 IPAF inflammasome complex	GO:0097199 cysteine-type endopeptidase activity involved in apoptotic signaling pathway;GO:0008656 cysteine-type endopeptidase activator activity involved in apoptotic process;GO:0016505 peptidase activator activity involved in apoptotic process	(hsa05014)Amyotrophic lateral sclerosis (ALS); (hsa05134)Legionellosis; (hsa04623)Cytosolic DNA-sensing pathway	0.0	0.0	0.0	0.0	0.0	0.0	0.0	0.0	0.0	0.0	0.0	0.0	0.0	0.0	0.0	0.0	0.0	0.0
KCNAB2	8514	symbol	H. sapiens	8514	H. sapiens	KCNAB2	potassium voltage-gated channel subfamily A regulatory beta subunit 2	GO:0070995 NADPH oxidation;GO:1901379 regulation of potassium ion transmembrane transport;GO:0006739 NADP metabolic process	GO:1990031 pinceau fiber;GO:0044224 juxtaparanode region of axon;GO:0070821 tertiary granule membrane	GO:0005249 voltage-gated potassium channel activity;GO:0022843 voltage-gated cation channel activity;GO:0015459 potassium channel regulator activity		0.0	0.0	0.0	0.0	0.0	0.0	0.0	0.0	0.0	0.0	0.0	0.0	0.0	0.0	0.0	0.0	0.0	0.0
TTC39C	125488	symbol	H. sapiens	125488	H. sapiens	TTC39C	tetratricopeptide repeat domain 39C	GO:0032474 otolith morphogenesis;GO:0048840 otolith development;GO:0042472 inner ear morphogenesis				0.0	0.0	0.0	0.0	0.0	0.0	0.0	0.0	0.0	0.0	0.0	0.0	0.0	0.0	0.0	0.0	0.0	0.0
STC2	8614	symbol	H. sapiens	8614	H. sapiens	STC2	stanniocalcin 2	GO:2001256 regulation of store-operated calcium entry;GO:0046697 decidualization;GO:0002115 store-operated calcium entry	GO:0005788 endoplasmic reticulum lumen;GO:0048471 perinuclear region of cytoplasm;GO:0044432 endoplasmic reticulum part	GO:0005179 hormone activity;GO:0020037 heme binding;GO:0048018 receptor ligand activity		0.0	0.0	0.0	0.0	0.0	0.0	0.0	0.0	0.0	0.0	0.0	0.0	0.0	0.0	0.0	0.0	0.0	0.0
BNIP3	664	symbol	H. sapiens	664	H. sapiens	BNIP3	BCL2 interacting protein 3	GO:1902109 negative regulation of mitochondrial membrane permeability involved in apoptotic process;GO:0051561 positive regulation of mitochondrial calcium ion concentration;GO:0010666 positive regulation of cardiac muscle cell apoptotic process	GO:0031307 integral component of mitochondrial outer membrane;GO:0031306 intrinsic component of mitochondrial outer membrane;GO:0032592 integral component of mitochondrial membrane	GO:0042803 protein homodimerization activity;GO:0051020 GTPase binding;GO:0046983 protein dimerization activity	(hsa05134)Legionellosis; (hsa04137)Mitophagy - animal; (hsa04140)Autophagy - animal	0.0	0.0	0.0	0.0	0.0	0.0	0.0	0.0	0.0	0.0	0.0	0.0	0.0	0.0	0.0	0.0	0.0	0.0
HNRNPA1P10	664709	symbol	H. sapiens	664709	H. sapiens	HNRNPA1P10	heterogeneous nuclear ribonucleoprotein A1 pseudogene 10					0.0	0.0	0.0	0.0	0.0	0.0	0.0	0.0	0.0	0.0	0.0	0.0	0.0	0.0	0.0	0.0	0.0	0.0
TLCD2	727910	symbol	H. sapiens	727910	H. sapiens	TLCD2	TLC domain containing 2	GO:0055091 phospholipid homeostasis;GO:0071709 membrane assembly;GO:0055081 anion homeostasis	GO:0005886 plasma membrane;GO:0071944 cell periphery;GO:0016021 integral component of membrane			0.0	0.0	0.0	0.0	0.0	0.0	0.0	0.0	0.0	0.0	0.0	0.0	0.0	0.0	0.0	0.0	0.0	0.0
LEPR	3953	symbol	H. sapiens	3953	H. sapiens	LEPR	leptin receptor	GO:0045721 negative regulation of gluconeogenesis;GO:0033210 leptin-mediated signaling pathway;GO:0006111 regulation of gluconeogenesis	GO:0016323 basolateral plasma membrane;GO:0009897 external side of plasma membrane;GO:0043235 receptor complex	GO:0038021 leptin receptor activity;GO:0017046 peptide hormone binding;GO:0004896 cytokine receptor activity	(hsa04920)Adipocytokine signaling pathway; (hsa04152)AMPK signaling pathway; (hsa04932)Non-alcoholic fatty liver disease (NAFLD)	0.0	0.0	1.0	0.0	0.0	0.0	1.0	0.0	0.0	0.0	0.0	1.0	0.0	0.0	0.0	0.0	0.0	0.0
SHF	90525	symbol	H. sapiens	90525	H. sapiens	SHF	Src homology 2 domain containing F	GO:0006915 apoptotic process;GO:0012501 programmed cell death;GO:0008219 cell death		GO:0001784 phosphotyrosine residue binding;GO:0045309 protein phosphorylated amino acid binding;GO:0051219 phosphoprotein binding		0.0	0.0	0.0	0.0	0.0	0.0	0.0	0.0	0.0	0.0	0.0	0.0	0.0	0.0	0.0	0.0	0.0	0.0
SDF2L1	23753	symbol	H. sapiens	23753	H. sapiens	SDF2L1	stromal cell derived factor 2 like 1	GO:0071712 ER-associated misfolded protein catabolic process;GO:0035269 protein O-linked mannosylation;GO:0035268 protein mannosylation	GO:0034663 endoplasmic reticulum chaperone complex;GO:0005788 endoplasmic reticulum lumen;GO:0005789 endoplasmic reticulum membrane	GO:0004169 dolichyl-phosphate-mannose-protein mannosyltransferase activity;GO:0000030 mannosyltransferase activity;GO:0051787 misfolded protein binding		0.0	0.0	0.0	0.0	0.0	0.0	0.0	0.0	0.0	0.0	0.0	0.0	0.0	0.0	0.0	0.0	0.0	0.0
RAB11FIP1	80223	symbol	H. sapiens	80223	H. sapiens	RAB11FIP1	RAB11 family interacting protein 1	GO:0070164 negative regulation of adiponectin secretion;GO:0070163 regulation of adiponectin secretion;GO:0070162 adiponectin secretion	GO:0030670 phagocytic vesicle membrane;GO:0030666 endocytic vesicle membrane;GO:0045335 phagocytic vesicle	GO:0017137 Rab GTPase binding;GO:0017016 Ras GTPase binding;GO:0031267 small GTPase binding	(hsa04144)Endocytosis	0.0	0.0	0.0	0.0	0.0	0.0	0.0	0.0	0.0	0.0	0.0	0.0	0.0	0.0	0.0	0.0	0.0	0.0
IER3	8870	symbol	H. sapiens	8870	H. sapiens	IER3	immediate early response 3	GO:0014066 regulation of phosphatidylinositol 3-kinase signaling;GO:0014065 phosphatidylinositol 3-kinase signaling;GO:0048015 phosphatidylinositol-mediated signaling	GO:0005829 cytosol;GO:0016021 integral component of membrane;GO:0031224 intrinsic component of membrane	GO:0005515 protein binding;GO:0005488 binding;GO:0003674 molecular_function		0.0	0.0	0.0	0.0	0.0	0.0	0.0	0.0	0.0	0.0	0.0	0.0	0.0	0.0	0.0	0.0	0.0	0.0
SPOCD1	90853	symbol	H. sapiens	90853	H. sapiens	SPOCD1	SPOC domain containing 1	GO:0010923 negative regulation of phosphatase activity;GO:0035305 negative regulation of dephosphorylation;GO:0010921 regulation of phosphatase activity				0.0	0.0	0.0	0.0	0.0	0.0	0.0	0.0	0.0	0.0	0.0	0.0	0.0	0.0	0.0	0.0	0.0	0.0
ACTRT3	84517	symbol	H. sapiens	84517	H. sapiens	ACTRT3	actin related protein T3		GO:0001673 male germ cell nucleus;GO:0043073 germ cell nucleus;GO:0015629 actin cytoskeleton			0.0	0.0	0.0	0.0	0.0	0.0	0.0	0.0	0.0	0.0	0.0	0.0	0.0	0.0	0.0	0.0	0.0	0.0
LOX	4015	symbol	H. sapiens	4015	H. sapiens	LOX	lysyl oxidase	GO:0035906 descending aorta development;GO:0035905 ascending aorta development;GO:2000586 regulation of platelet-derived growth factor receptor-beta signaling pathway	GO:0005581 collagen trimer;GO:0031012 extracellular matrix;GO:0005615 extracellular space	GO:0004720 protein-lysine 6-oxidase activity;GO:0016641 oxidoreductase activity, acting on the CH-NH2 group of donors, oxygen as acceptor;GO:0016638 oxidoreductase activity, acting on the CH-NH2 group of donors		0.0	0.0	0.0	0.0	0.0	0.0	0.0	0.0	0.0	0.0	0.0	0.0	0.0	0.0	0.0	0.0	0.0	0.0
SPRY1	10252	symbol	H. sapiens	10252	H. sapiens	SPRY1	sprouty RTK signaling antagonist 1	GO:0060940 epithelial to mesenchymal transition involved in cardiac fibroblast development;GO:0060939 epicardium-derived cardiac fibroblast cell development;GO:0051387 negative regulation of neurotrophin TRK receptor signaling pathway	GO:0005794 Golgi apparatus;GO:0005654 nucleoplasm;GO:0031981 nuclear lumen	GO:0005515 protein binding;GO:0005488 binding;GO:0003674 molecular_function		0.0	0.0	0.0	0.0	0.0	0.0	0.0	0.0	0.0	0.0	0.0	0.0	0.0	0.0	0.0	0.0	0.0	0.0
PLSCR1	5359	symbol	H. sapiens	5359	H. sapiens	PLSCR1	phospholipid scramblase 1	GO:0060368 regulation of Fc receptor mediated stimulatory signaling pathway;GO:2000373 positive regulation of DNA topoisomerase (ATP-hydrolyzing) activity;GO:0006659 phosphatidylserine biosynthetic process	GO:0045121 membrane raft;GO:0062023 collagen-containing extracellular matrix;GO:0098857 membrane microdomain	GO:0017128 phospholipid scramblase activity;GO:0042609 CD4 receptor binding;GO:0005154 epidermal growth factor receptor binding		0.0	0.0	0.0	0.0	0.0	0.0	0.0	0.0	0.0	0.0	0.0	0.0	0.0	0.0	0.0	0.0	0.0	0.0
NAMPT	10135	symbol	H. sapiens	10135	H. sapiens	NAMPT	nicotinamide phosphoribosyltransferase	GO:1905377 response to D-galactose;GO:0034356 NAD biosynthesis via nicotinamide riboside salvage pathway;GO:0014916 regulation of lung blood pressure	GO:0016607 nuclear speck;GO:0070062 extracellular exosome;GO:0016604 nuclear body	GO:0047280 nicotinamide phosphoribosyltransferase activity;GO:0004514 nicotinate-nucleotide diphosphorylase (carboxylating) activity;GO:0016763 transferase activity, transferring pentosyl groups	(hsa00760)Nicotinate and nicotinamide metabolism; (hsa04621)NOD-like receptor signaling pathway; (hsa01100)Metabolic pathways	0.0	0.0	0.0	0.0	0.0	0.0	0.0	0.0	0.0	0.0	0.0	0.0	0.0	0.0	0.0	0.0	0.0	0.0
LIMS2	55679	symbol	H. sapiens	55679	H. sapiens	LIMS2	LIM zinc finger domain containing 2	GO:2000346 negative regulation of hepatocyte proliferation;GO:2000345 regulation of hepatocyte proliferation;GO:0072574 hepatocyte proliferation	GO:0005925 focal adhesion;GO:0005924 cell-substrate adherens junction;GO:0030055 cell-substrate junction	GO:0046872 metal ion binding;GO:0043169 cation binding;GO:0043167 ion binding		0.0	0.0	0.0	0.0	0.0	0.0	0.0	0.0	0.0	0.0	0.0	0.0	0.0	0.0	0.0	0.0	0.0	0.0
MANF	7873	symbol	H. sapiens	7873	H. sapiens	MANF	mesencephalic astrocyte derived neurotrophic factor	GO:0002576 platelet degranulation;GO:0071542 dopaminergic neuron differentiation;GO:1905897 regulation of response to endoplasmic reticulum stress	GO:0033018 sarcoplasmic reticulum lumen;GO:0016529 sarcoplasmic reticulum;GO:0016528 sarcoplasm	GO:0120146 sulfatide binding;GO:0051861 glycolipid binding;GO:0008083 growth factor activity		0.0	0.0	0.0	0.0	0.0	0.0	0.0	0.0	0.0	0.0	0.0	0.0	0.0	0.0	0.0	0.0	0.0	0.0
ID1	3397	symbol	H. sapiens	3397	H. sapiens	ID1	inhibitor of DNA binding 1, HLH protein	GO:0036164 cell-abiotic substrate adhesion;GO:0050774 negative regulation of dendrite morphogenesis;GO:0010621 negative regulation of transcription by transcription factor localization	GO:0005813 centrosome;GO:0005815 microtubule organizing center;GO:0015630 microtubule cytoskeleton	GO:0070628 proteasome binding;GO:0043621 protein self-association;GO:0047485 protein N-terminus binding	(hsa04350)TGF-beta signaling pathway; (hsa04550)Signaling pathways regulating pluripotency of stem cells; (hsa04390)Hippo signaling pathway	0.0	0.0	0.0	0.0	0.0	0.0	0.0	0.0	0.0	0.0	0.0	0.0	1.0	0.0	0.0	0.0	0.0	0.0
GYPC	2995	symbol	H. sapiens	2995	H. sapiens	GYPC	glycophorin C (Gerbich blood group)	GO:0050900 leukocyte migration;GO:0016477 cell migration;GO:0048870 cell motility	GO:0030863 cortical cytoskeleton;GO:0044448 cell cortex part;GO:0005938 cell cortex	GO:0005515 protein binding;GO:0005488 binding;GO:0003674 molecular_function	(hsa05144)Malaria	0.0	1.0	0.0	0.0	0.0	0.0	0.0	0.0	0.0	0.0	0.0	0.0	0.0	0.0	0.0	0.0	0.0	0.0
MXI1	4601	symbol	H. sapiens	4601	H. sapiens	MXI1	MAX interactor 1, dimerization protein	GO:0042994 cytoplasmic sequestering of transcription factor;GO:0051220 cytoplasmic sequestering of protein;GO:0043433 negative regulation of DNA-binding transcription factor activity	GO:0090575 RNA polymerase II transcription factor complex;GO:0044798 nuclear transcription factor complex;GO:0000790 nuclear chromatin	GO:0001227 DNA-binding transcription repressor activity, RNA polymerase II-specific;GO:0003714 transcription corepressor activity;GO:0000977 RNA polymerase II regulatory region sequence-specific DNA binding		0.0	0.0	0.0	0.0	0.0	0.0	0.0	0.0	0.0	0.0	0.0	0.0	0.0	0.0	0.0	0.0	0.0	0.0
PODXL2	50512	symbol	H. sapiens	50512	H. sapiens	PODXL2	podocalyxin like 2	GO:0050901 leukocyte tethering or rolling;GO:0061756 leukocyte adhesion to vascular endothelial cell;GO:0045123 cellular extravasation	GO:0005796 Golgi lumen;GO:0044431 Golgi apparatus part;GO:0005887 integral component of plasma membrane	GO:0005539 glycosaminoglycan binding;GO:0097367 carbohydrate derivative binding;GO:0005515 protein binding		0.0	0.0	0.0	0.0	0.0	0.0	0.0	0.0	0.0	0.0	0.0	0.0	0.0	0.0	0.0	0.0	0.0	0.0
TSPAN15	23555	symbol	H. sapiens	23555	H. sapiens	TSPAN15	tetraspanin 15	GO:0045746 negative regulation of Notch signaling pathway;GO:0008593 regulation of Notch signaling pathway;GO:0072659 protein localization to plasma membrane	GO:0097197 tetraspanin-enriched microdomain;GO:0031902 late endosome membrane;GO:0005788 endoplasmic reticulum lumen	GO:0019899 enzyme binding;GO:0005515 protein binding;GO:0005488 binding		0.0	0.0	0.0	0.0	0.0	0.0	0.0	0.0	0.0	0.0	0.0	0.0	0.0	0.0	0.0	0.0	0.0	0.0
CXCL2	2920	symbol	H. sapiens	2920	H. sapiens	CXCL2	C-X-C motif chemokine ligand 2	GO:0030593 neutrophil chemotaxis;GO:0071621 granulocyte chemotaxis;GO:1990266 neutrophil migration	GO:0005615 extracellular space;GO:0044421 extracellular region part;GO:0005576 extracellular region	GO:0045236 CXCR chemokine receptor binding;GO:0008009 chemokine activity;GO:0042379 chemokine receptor binding	(hsa05134)Legionellosis; (hsa05132)Salmonella infection; (hsa04657)IL-17 signaling pathway	0.0	0.0	1.0	0.0	0.0	0.0	0.0	1.0	0.0	0.0	0.0	0.0	0.0	0.0	0.0	0.0	0.0	0.0
CNTNAP3	79937	symbol	H. sapiens	79937	H. sapiens	CNTNAP3	contactin associated protein family member 3	GO:0008037 cell recognition;GO:0007155 cell adhesion;GO:0022610 biological adhesion	GO:0005576 extracellular region;GO:0005886 plasma membrane;GO:0071944 cell periphery			0.0	0.0	0.0	0.0	0.0	0.0	0.0	0.0	0.0	0.0	0.0	0.0	0.0	0.0	0.0	0.0	0.0	0.0
ATF7IP2	80063	symbol	H. sapiens	80063	H. sapiens	ATF7IP2	activating transcription factor 7 interacting protein 2		GO:0005634 nucleus;GO:0043231 intracellular membrane-bounded organelle;GO:0043227 membrane-bounded organelle			0.0	0.0	0.0	0.0	0.0	0.0	0.0	0.0	0.0	0.0	0.0	0.0	0.0	0.0	0.0	0.0	0.0	0.0
GVINP1	387751	symbol	H. sapiens	387751	H. sapiens	GVINP1	GTPase, very large interferon inducible pseudogene 1		GO:0005829 cytosol;GO:0005634 nucleus;GO:0044444 cytoplasmic part	GO:0005525 GTP binding;GO:0032550 purine ribonucleoside binding;GO:0032561 guanyl ribonucleotide binding		0.0	0.0	0.0	0.0	0.0	0.0	0.0	0.0	0.0	0.0	0.0	0.0	0.0	0.0	0.0	0.0	0.0	0.0
CREG1	8804	symbol	H. sapiens	8804	H. sapiens	CREG1	cellular repressor of E1A stimulated genes 1	GO:0043312 neutrophil degranulation;GO:0002283 neutrophil activation involved in immune response;GO:0042119 neutrophil activation	GO:0035578 azurophil granule lumen;GO:0042582 azurophil granule;GO:0005766 primary lysosome	GO:0003714 transcription corepressor activity;GO:0003712 transcription coregulator activity;GO:0008134 transcription factor binding		0.0	0.0	0.0	0.0	0.0	0.0	0.0	0.0	0.0	0.0	0.0	0.0	0.0	0.0	0.0	0.0	0.0	0.0
LRP1	4035	symbol	H. sapiens	4035	H. sapiens	LRP1	LDL receptor related protein 1	GO:0048694 positive regulation of collateral sprouting of injured axon;GO:0048693 regulation of collateral sprouting of injured axon;GO:0048691 positive regulation of axon extension involved in regeneration	GO:0150051 postsynaptic Golgi apparatus;GO:0032593 insulin-responsive compartment;GO:0044295 axonal growth cone	GO:0016964 alpha-2 macroglobulin receptor activity;GO:0030226 apolipoprotein receptor activity;GO:0005041 low-density lipoprotein particle receptor activity	(hsa05144)Malaria; (hsa05010)Alzheimer's disease	0.0	1.0	0.0	0.0	0.0	0.0	0.0	0.0	0.0	0.0	0.0	0.0	0.0	0.0	0.0	0.0	0.0	0.0
KIAA1217	56243	symbol	H. sapiens	56243	H. sapiens	KIAA1217	KIAA1217	GO:0048706 embryonic skeletal system development;GO:0043009 chordate embryonic development;GO:0001501 skeletal system development	GO:0005737 cytoplasm;GO:0044424 intracellular part;GO:0005622 intracellular	GO:0003674 molecular_function		0.0	0.0	0.0	0.0	0.0	0.0	0.0	0.0	0.0	0.0	0.0	0.0	0.0	0.0	0.0	0.0	0.0	0.0
AC002480.3						None	None	None	None	None	None	nan	nan	nan	nan	nan	nan	nan	nan	nan	nan	nan	nan	nan	nan	nan	nan	nan	nan
BCL6	604	symbol	H. sapiens	604	H. sapiens	BCL6	BCL6 transcription repressor	GO:0048294 negative regulation of isotype switching to IgE isotypes;GO:0045629 negative regulation of T-helper 2 cell differentiation;GO:0045829 negative regulation of isotype switching	GO:0005657 replication fork;GO:0044427 chromosomal part;GO:0005694 chromosome	GO:0001161 intronic transcription regulatory region sequence-specific DNA binding;GO:0044213 intronic transcription regulatory region DNA binding;GO:0031490 chromatin DNA binding	(hsa04068)FoxO signaling pathway; (hsa05202)Transcriptional misregulation in cancer	0.0	0.0	0.0	0.0	0.0	0.0	0.0	0.0	0.0	0.0	0.0	0.0	0.0	0.0	0.0	0.0	0.0	0.0
SMIM3	85027	symbol	H. sapiens	85027	H. sapiens	SMIM3	small integral membrane protein 3		GO:0016021 integral component of membrane;GO:0031224 intrinsic component of membrane;GO:0044425 membrane part	GO:0005515 protein binding;GO:0005488 binding;GO:0003674 molecular_function		0.0	0.0	0.0	0.0	0.0	0.0	0.0	0.0	0.0	0.0	0.0	0.0	0.0	0.0	0.0	0.0	0.0	0.0
DNAJB9	4189	symbol	H. sapiens	4189	H. sapiens	DNAJB9	DnaJ heat shock protein family (Hsp40) member B9	GO:1903895 negative regulation of IRE1-mediated unfolded protein response;GO:1903894 regulation of IRE1-mediated unfolded protein response;GO:1900102 negative regulation of endoplasmic reticulum unfolded protein response	GO:0005788 endoplasmic reticulum lumen;GO:0070062 extracellular exosome;GO:1903561 extracellular vesicle	GO:0030544 Hsp70 protein binding;GO:0051787 misfolded protein binding;GO:0051087 chaperone binding		0.0	0.0	0.0	0.0	0.0	0.0	0.0	0.0	0.0	0.0	0.0	0.0	0.0	0.0	0.0	0.0	0.0	0.0
LRFN1	57622	symbol	H. sapiens	57622	H. sapiens	LRFN1	leucine rich repeat and fibronectin type III domain containing 1	GO:0099151 regulation of postsynaptic density assembly;GO:0099150 regulation of postsynaptic specialization assembly;GO:1905874 regulation of postsynaptic density organization	GO:0099061 integral component of postsynaptic density membrane;GO:0099146 intrinsic component of postsynaptic density membrane;GO:0099060 integral component of postsynaptic specialization membrane			0.0	0.0	0.0	0.0	0.0	0.0	0.0	0.0	0.0	0.0	0.0	0.0	0.0	0.0	0.0	0.0	0.0	0.0
FAM46A	55603	gene_synonym	H. sapiens	55603	H. sapiens	TENT5A	terminal nucleotidyltransferase 5A	GO:0009617 response to bacterium;GO:0051707 response to other organism;GO:0043207 response to external biotic stimulus		GO:1990817 RNA adenylyltransferase activity;GO:0004652 polynucleotide adenylyltransferase activity;GO:0070566 adenylyltransferase activity		0.0	0.0	0.0	0.0	0.0	0.0	0.0	0.0	0.0	0.0	0.0	0.0	0.0	0.0	0.0	0.0	0.0	0.0
TXNIP	10628	symbol	H. sapiens	10628	H. sapiens	TXNIP	thioredoxin interacting protein	GO:0071228 cellular response to tumor cell;GO:0051782 negative regulation of cell division;GO:0032570 response to progesterone	GO:0005758 mitochondrial intermembrane space;GO:0031970 organelle envelope lumen;GO:0005740 mitochondrial envelope	GO:0031625 ubiquitin protein ligase binding;GO:0044389 ubiquitin-like protein ligase binding;GO:0004857 enzyme inhibitor activity	(hsa04621)NOD-like receptor signaling pathway	0.0	0.0	0.0	0.0	0.0	0.0	0.0	0.0	0.0	0.0	0.0	0.0	0.0	0.0	0.0	0.0	0.0	0.0
NPAS2	4862	symbol	H. sapiens	4862	H. sapiens	NPAS2	neuronal PAS domain protein 2	GO:2000987 positive regulation of behavioral fear response;GO:1903367 positive regulation of fear response;GO:2000822 regulation of behavioral fear response	GO:0000790 nuclear chromatin;GO:0005667 transcription factor complex;GO:0044454 nuclear chromosome part	GO:0051879 Hsp90 protein binding;GO:0000978 RNA polymerase II proximal promoter sequence-specific DNA binding;GO:0031072 heat shock protein binding	(hsa04710)Circadian rhythm	0.0	0.0	0.0	0.0	0.0	0.0	0.0	0.0	0.0	0.0	0.0	0.0	0.0	0.0	0.0	0.0	0.0	0.0
LXN	56925	symbol	H. sapiens	56925	H. sapiens	LXN	latexin	GO:0050965 detection of temperature stimulus involved in sensory perception of pain;GO:0050961 detection of temperature stimulus involved in sensory perception;GO:0016048 detection of temperature stimulus	GO:0005615 extracellular space;GO:0044421 extracellular region part;GO:0005576 extracellular region	GO:0008191 metalloendopeptidase inhibitor activity;GO:0004866 endopeptidase inhibitor activity;GO:0008201 heparin binding		0.0	0.0	0.0	0.0	0.0	0.0	0.0	0.0	0.0	0.0	0.0	0.0	0.0	0.0	0.0	0.0	0.0	0.0
CXCL11	6373	symbol	H. sapiens	6373	H. sapiens	CXCL11	C-X-C motif chemokine ligand 11	GO:0051281 positive regulation of release of sequestered calcium ion into cytosol;GO:0051279 regulation of release of sequestered calcium ion into cytosol;GO:0010524 positive regulation of calcium ion transport into cytosol	GO:0005615 extracellular space;GO:0044421 extracellular region part;GO:0005576 extracellular region	GO:0048248 CXCR3 chemokine receptor binding;GO:0045236 CXCR chemokine receptor binding;GO:0008009 chemokine activity	(hsa04620)Toll-like receptor signaling pathway; (hsa04062)Chemokine signaling pathway; (hsa04060)Cytokine-cytokine receptor interaction	0.0	0.0	1.0	0.0	0.0	0.0	0.0	0.0	0.0	0.0	0.0	0.0	0.0	0.0	0.0	0.0	0.0	0.0
TMEM37	140738	symbol	H. sapiens	140738	H. sapiens	TMEM37	transmembrane protein 37	GO:0070588 calcium ion transmembrane transport;GO:0006816 calcium ion transport;GO:0070838 divalent metal ion transport	GO:0016021 integral component of membrane;GO:0031224 intrinsic component of membrane;GO:0044425 membrane part	GO:0005262 calcium channel activity;GO:0005244 voltage-gated ion channel activity;GO:0015085 calcium ion transmembrane transporter activity		0.0	0.0	0.0	0.0	0.0	0.0	0.0	0.0	0.0	0.0	0.0	0.0	0.0	0.0	0.0	0.0	0.0	0.0
RNF144A	9781	symbol	H. sapiens	9781	H. sapiens	RNF144A	ring finger protein 144A	GO:0032436 positive regulation of proteasomal ubiquitin-dependent protein catabolic process;GO:2000060 positive regulation of ubiquitin-dependent protein catabolic process;GO:1901800 positive regulation of proteasomal protein catabolic process	GO:0010008 endosome membrane;GO:0044440 endosomal part;GO:0030659 cytoplasmic vesicle membrane	GO:0031624 ubiquitin conjugating enzyme binding;GO:0044390 ubiquitin-like protein conjugating enzyme binding;GO:0061630 ubiquitin protein ligase activity		0.0	0.0	0.0	0.0	0.0	0.0	0.0	0.0	0.0	0.0	0.0	0.0	0.0	0.0	0.0	0.0	0.0	0.0
VAT1L	57687	symbol	H. sapiens	57687	H. sapiens	VAT1L	vesicle amine transport 1 like	GO:0055114 oxidation-reduction process;GO:0008152 metabolic process;GO:0008150 biological_process		GO:0008270 zinc ion binding;GO:0046914 transition metal ion binding;GO:0016491 oxidoreductase activity		0.0	0.0	0.0	0.0	0.0	0.0	0.0	0.0	0.0	0.0	0.0	0.0	0.0	0.0	0.0	0.0	0.0	0.0
CHAC1	79094	symbol	H. sapiens	79094	H. sapiens	CHAC1	ChaC glutathione specific gamma-glutamylcyclotransferase 1	GO:0006750 glutathione biosynthetic process;GO:0006751 glutathione catabolic process;GO:0010955 negative regulation of protein processing	GO:0005802 trans-Golgi network;GO:0098791 Golgi subcompartment;GO:0044431 Golgi apparatus part	GO:0061928 glutathione specific gamma-glutamylcyclotransferase activity;GO:0003839 gamma-glutamylcyclotransferase activity;GO:0016842 amidine-lyase activity		0.0	0.0	0.0	0.0	0.0	0.0	0.0	0.0	0.0	0.0	0.0	0.0	0.0	0.0	0.0	0.0	0.0	0.0
MIR210HG	100506211	symbol	H. sapiens	100506211	H. sapiens	MIR210HG	MIR210 host gene					0.0	0.0	0.0	0.0	0.0	0.0	0.0	0.0	0.0	0.0	0.0	0.0	0.0	0.0	0.0	0.0	0.0	0.0
SIAE	54414	symbol	H. sapiens	54414	H. sapiens	SIAE	sialic acid acetylesterase	GO:0005975 carbohydrate metabolic process;GO:0002682 regulation of immune system process;GO:0002376 immune system process	GO:0070062 extracellular exosome;GO:0005764 lysosome;GO:1903561 extracellular vesicle	GO:0001681 sialate O-acetylesterase activity;GO:0008126 acetylesterase activity;GO:0034338 short-chain carboxylesterase activity		0.0	0.0	0.0	0.0	0.0	0.0	0.0	0.0	0.0	0.0	0.0	0.0	0.0	0.0	0.0	0.0	0.0	0.0
VWA5A	4013	symbol	H. sapiens	4013	H. sapiens	VWA5A	von Willebrand factor A domain containing 5A		GO:0005654 nucleoplasm;GO:0031981 nuclear lumen;GO:0070013 intracellular organelle lumen			0.0	0.0	0.0	0.0	0.0	0.0	0.0	0.0	0.0	0.0	0.0	0.0	0.0	0.0	0.0	0.0	0.0	0.0
ADM	133	symbol	H. sapiens	133	H. sapiens	ADM	adrenomedullin	GO:2000184 positive regulation of progesterone biosynthetic process;GO:2000182 regulation of progesterone biosynthetic process;GO:0045906 negative regulation of vasoconstriction	GO:0005615 extracellular space;GO:0044421 extracellular region part;GO:0005576 extracellular region	GO:0031700 adrenomedullin receptor binding;GO:0005179 hormone activity;GO:0001664 G protein-coupled receptor binding		0.0	0.0	0.0	0.0	0.0	0.0	0.0	0.0	0.0	0.0	0.0	0.0	0.0	0.0	0.0	0.0	0.0	0.0
PDK4	5166	symbol	H. sapiens	5166	H. sapiens	PDK4	pyruvate dehydrogenase kinase 4	GO:0010510 regulation of acetyl-CoA biosynthetic process from pyruvate;GO:0050812 regulation of acyl-CoA biosynthetic process;GO:0006086 acetyl-CoA biosynthetic process from pyruvate	GO:0005759 mitochondrial matrix;GO:0044429 mitochondrial part;GO:0005739 mitochondrion	GO:0004740 pyruvate dehydrogenase (acetyl-transferring) kinase activity;GO:0004674 protein serine/threonine kinase activity;GO:0004672 protein kinase activity		0.0	0.0	0.0	0.0	0.0	0.0	0.0	0.0	0.0	0.0	0.0	0.0	0.0	0.0	0.0	0.0	0.0	0.0
PSAT1	29968	symbol	H. sapiens	29968	H. sapiens	PSAT1	phosphoserine aminotransferase 1	GO:0008615 pyridoxine biosynthetic process;GO:0006564 L-serine biosynthetic process;GO:0008614 pyridoxine metabolic process	GO:0070062 extracellular exosome;GO:1903561 extracellular vesicle;GO:0043230 extracellular organelle	GO:0004648 O-phospho-L-serine:2-oxoglutarate aminotransferase activity;GO:0008483 transaminase activity;GO:0016769 transferase activity, transferring nitrogenous groups	(hsa)Serine biosynthesis, glycerate-3P => serine; (M00020)Serine biosynthesis, glycerate-3P => serine; (hsa00750)Vitamin B6 metabolism	0.0	0.0	0.0	0.0	0.0	0.0	0.0	0.0	0.0	0.0	0.0	0.0	0.0	0.0	0.0	0.0	0.0	0.0
CLMN	79789	symbol	H. sapiens	79789	H. sapiens	CLMN	calmin	GO:0090286 cytoskeletal anchoring at nuclear membrane;GO:0007097 nuclear migration;GO:0032507 maintenance of protein location in cell	GO:0034993 meiotic nuclear membrane microtubule tethering complex;GO:0106094 nuclear membrane microtubule tethering complex;GO:0106083 nuclear membrane protein complex	GO:0051015 actin filament binding;GO:0003779 actin binding;GO:0008092 cytoskeletal protein binding		0.0	0.0	0.0	0.0	0.0	0.0	0.0	0.0	0.0	0.0	0.0	0.0	0.0	0.0	0.0	0.0	0.0	0.0
GDF6	392255	symbol	H. sapiens	392255	H. sapiens	GDF6	growth differentiation factor 6	GO:1900745 positive regulation of p38MAPK cascade;GO:0032332 positive regulation of chondrocyte differentiation;GO:1990009 retinal cell apoptotic process	GO:0005615 extracellular space;GO:0044421 extracellular region part;GO:0005576 extracellular region	GO:0008083 growth factor activity;GO:0005125 cytokine activity;GO:0048018 receptor ligand activity	(hsa04350)TGF-beta signaling pathway; (hsa04390)Hippo signaling pathway	0.0	0.0	0.0	0.0	0.0	0.0	0.0	0.0	0.0	0.0	0.0	0.0	1.0	0.0	0.0	0.0	0.0	0.0
PTPRU	10076	symbol	H. sapiens	10076	H. sapiens	PTPRU	protein tyrosine phosphatase receptor type U	GO:2000049 positive regulation of cell-cell adhesion mediated by cadherin;GO:0007185 transmembrane receptor protein tyrosine phosphatase signaling pathway;GO:2000047 regulation of cell-cell adhesion mediated by cadherin	GO:0005911 cell-cell junction;GO:0005887 integral component of plasma membrane;GO:0030054 cell junction	GO:0005001 transmembrane receptor protein tyrosine phosphatase activity;GO:0019198 transmembrane receptor protein phosphatase activity;GO:0004725 protein tyrosine phosphatase activity		0.0	0.0	0.0	0.0	0.0	0.0	0.0	0.0	0.0	0.0	0.0	0.0	0.0	0.0	0.0	0.0	0.0	0.0
C1R-2						None	None	None	None	None	None	nan	nan	nan	nan	nan	nan	nan	nan	nan	nan	nan	nan	nan	nan	nan	nan	nan	nan
ZNF804A	91752	symbol	H. sapiens	91752	H. sapiens	ZNF804A	zinc finger protein 804A	GO:1902952 positive regulation of dendritic spine maintenance;GO:1902950 regulation of dendritic spine maintenance;GO:0097062 dendritic spine maintenance	GO:1901588 dendritic microtubule;GO:0043198 dendritic shaft;GO:0030426 growth cone	GO:0046872 metal ion binding;GO:0043169 cation binding;GO:0003676 nucleic acid binding		0.0	0.0	0.0	0.0	0.0	0.0	0.0	0.0	0.0	0.0	0.0	0.0	0.0	0.0	0.0	0.0	0.0	0.0
CXCR4	7852	symbol	H. sapiens	7852	H. sapiens	CXCR4	C-X-C motif chemokine receptor 4	GO:0035470 positive regulation of vascular wound healing;GO:0019064 fusion of virus membrane with host plasma membrane;GO:0038160 CXCL12-activated CXCR4 signaling pathway	GO:0005770 late endosome;GO:0005769 early endosome;GO:0070062 extracellular exosome	GO:0038147 C-X-C motif chemokine 12 receptor activity;GO:0016494 C-X-C chemokine receptor activity;GO:0016493 C-C chemokine receptor activity	(hsa04672)Intestinal immune network for IgA production; (hsa04670)Leukocyte transendothelial migration; (hsa04360)Axon guidance	0.0	0.0	1.0	0.0	0.0	1.0	0.0	0.0	0.0	0.0	0.0	0.0	0.0	0.0	0.0	0.0	0.0	0.0
HSF4	3299	symbol	H. sapiens	3299	H. sapiens	HSF4	heat shock transcription factor 4	GO:0033169 histone H3-K9 demethylation;GO:0061408 positive regulation of transcription from RNA polymerase II promoter in response to heat stress;GO:0070076 histone lysine demethylation	GO:0016607 nuclear speck;GO:0016604 nuclear body;GO:0000790 nuclear chromatin	GO:0003714 transcription corepressor activity;GO:0000978 RNA polymerase II proximal promoter sequence-specific DNA binding;GO:0000987 proximal promoter sequence-specific DNA binding		0.0	0.0	0.0	0.0	0.0	0.0	0.0	0.0	0.0	0.0	0.0	0.0	0.0	0.0	0.0	0.0	0.0	0.0
SYT17	51760	symbol	H. sapiens	51760	H. sapiens	SYT17	synaptotagmin 17	GO:1903861 positive regulation of dendrite extension;GO:1903859 regulation of dendrite extension;GO:0097484 dendrite extension	GO:0070382 exocytic vesicle;GO:0005802 trans-Golgi network;GO:0030133 transport vesicle	GO:0001786 phosphatidylserine binding;GO:0005544 calcium-dependent phospholipid binding;GO:0030276 clathrin binding		0.0	0.0	0.0	0.0	0.0	0.0	0.0	0.0	0.0	0.0	0.0	0.0	0.0	0.0	0.0	0.0	0.0	0.0
PLAC8	51316	symbol	H. sapiens	51316	H. sapiens	PLAC8	placenta associated 8	GO:0040015 negative regulation of multicellular organism growth;GO:0120162 positive regulation of cold-induced thermogenesis;GO:0043312 neutrophil degranulation	GO:0035578 azurophil granule lumen;GO:0042582 azurophil granule;GO:0005766 primary lysosome	GO:0003682 chromatin binding;GO:0005488 binding;GO:0003674 molecular_function		0.0	0.0	0.0	0.0	0.0	0.0	0.0	0.0	0.0	0.0	0.0	0.0	0.0	0.0	0.0	0.0	0.0	0.0
LRRC56	115399	symbol	H. sapiens	115399	H. sapiens	LRRC56	leucine rich repeat containing 56	GO:0030030 cell projection organization;GO:0016043 cellular component organization;GO:0071840 cellular component organization or biogenesis	GO:0005929 cilium;GO:0120025 plasma membrane bounded cell projection;GO:0042995 cell projection	GO:0005515 protein binding;GO:0005488 binding;GO:0003674 molecular_function		0.0	0.0	0.0	0.0	0.0	0.0	0.0	0.0	0.0	0.0	0.0	0.0	0.0	0.0	0.0	0.0	0.0	0.0
ADAM12	8038	symbol	H. sapiens	8038	H. sapiens	ADAM12	ADAM metallopeptidase domain 12	GO:0045766 positive regulation of angiogenesis;GO:0007520 myoblast fusion;GO:0045765 regulation of angiogenesis	GO:0005654 nucleoplasm;GO:0031981 nuclear lumen;GO:0005576 extracellular region	GO:0004222 metalloendopeptidase activity;GO:0017124 SH3 domain binding;GO:0008237 metallopeptidase activity		0.0	0.0	0.0	0.0	0.0	0.0	0.0	0.0	0.0	0.0	0.0	0.0	0.0	0.0	0.0	0.0	0.0	0.0
ZFP36	7538	symbol	H. sapiens	7538	H. sapiens	ZFP36	ZFP36 ring finger protein	GO:1901835 positive regulation of deadenylation-independent decapping of nuclear-transcribed mRNA;GO:1901834 regulation of deadenylation-independent decapping of nuclear-transcribed mRNA;GO:0060213 positive regulation of nuclear-transcribed mRNA poly(A) tail shortening	GO:0098745 Dcp1-Dcp2 complex;GO:0070578 RISC-loading complex;GO:0005845 mRNA cap binding complex	GO:0035925 mRNA 3'-UTR AU-rich region binding;GO:0019957 C-C chemokine binding;GO:0019956 chemokine binding	(hsa05166)HTLV-I infection	0.0	0.0	0.0	0.0	0.0	0.0	0.0	0.0	0.0	0.0	0.0	0.0	0.0	0.0	0.0	1.0	0.0	0.0
SPAG4	6676	symbol	H. sapiens	6676	H. sapiens	SPAG4	sperm associated antigen 4	GO:0090286 cytoskeletal anchoring at nuclear membrane;GO:0006998 nuclear envelope organization;GO:0032507 maintenance of protein location in cell	GO:0034993 meiotic nuclear membrane microtubule tethering complex;GO:0106094 nuclear membrane microtubule tethering complex;GO:0106083 nuclear membrane protein complex	GO:0043495 protein membrane anchor;GO:0005198 structural molecule activity;GO:0005515 protein binding		0.0	0.0	0.0	0.0	0.0	0.0	0.0	0.0	0.0	0.0	0.0	0.0	0.0	0.0	0.0	0.0	0.0	0.0
STMN3	50861	symbol	H. sapiens	50861	H. sapiens	STMN3	stathmin 3	GO:0035021 negative regulation of Rac protein signal transduction;GO:0001835 blastocyst hatching;GO:0035020 regulation of Rac protein signal transduction	GO:0030426 growth cone;GO:0150034 distal axon;GO:0033267 axon part	GO:0015631 tubulin binding;GO:0019904 protein domain specific binding;GO:0008092 cytoskeletal protein binding		0.0	0.0	0.0	0.0	0.0	0.0	0.0	0.0	0.0	0.0	0.0	0.0	0.0	0.0	0.0	0.0	0.0	0.0
IL3RA	3563	symbol	H. sapiens	3563	H. sapiens	IL3RA	interleukin 3 receptor subunit alpha	GO:0038156 interleukin-3-mediated signaling pathway;GO:0036016 cellular response to interleukin-3;GO:0036015 response to interleukin-3	GO:0009897 external side of plasma membrane;GO:0043235 receptor complex;GO:0098552 side of membrane	GO:0004912 interleukin-3 receptor activity;GO:0004896 cytokine receptor activity;GO:0019955 cytokine binding	(hsa04640)Hematopoietic cell lineage; (hsa04210)Apoptosis; (hsa04630)Jak-STAT signaling pathway	0.0	0.0	1.0	0.0	1.0	0.0	0.0	0.0	0.0	0.0	0.0	1.0	0.0	1.0	0.0	0.0	0.0	0.0
ZNF853	54753	symbol	H. sapiens	54753	H. sapiens	ZNF853	zinc finger protein 853			GO:0046872 metal ion binding;GO:0043169 cation binding;GO:0003676 nucleic acid binding		0.0	0.0	0.0	0.0	0.0	0.0	0.0	0.0	0.0	0.0	0.0	0.0	0.0	0.0	0.0	0.0	0.0	0.0
CCND2	894	symbol	H. sapiens	894	H. sapiens	CCND2	cyclin D2	GO:0045737 positive regulation of cyclin-dependent protein serine/threonine kinase activity;GO:1900087 positive regulation of G1/S transition of mitotic cell cycle;GO:1904031 positive regulation of cyclin-dependent protein kinase activity	GO:0000307 cyclin-dependent protein kinase holoenzyme complex;GO:1902554 serine/threonine protein kinase complex;GO:1902911 protein kinase complex	GO:0016538 cyclin-dependent protein serine/threonine kinase regulator activity;GO:0019887 protein kinase regulator activity;GO:0019207 kinase regulator activity	(hsa04340)Hedgehog signaling pathway; (hsa04115)p53 signaling pathway; (hsa04917)Prolactin signaling pathway	0.0	0.0	0.0	0.0	1.0	0.0	0.0	0.0	0.0	0.0	0.0	1.0	0.0	0.0	0.0	1.0	0.0	0.0
ADSSL1	122622	gene_synonym	H. sapiens	122622	H. sapiens	ADSS1	adenylosuccinate synthase 1	GO:0044208 'de novo' AMP biosynthetic process;GO:0006167 AMP biosynthetic process;GO:0006531 aspartate metabolic process	GO:0005829 cytosol;GO:0044444 cytoplasmic part;GO:0005737 cytoplasm	GO:0004019 adenylosuccinate synthase activity;GO:0042301 phosphate ion binding;GO:0016879 ligase activity, forming carbon-nitrogen bonds	(hsa)Adenine ribonucleotide biosynthesis, IMP => ADP,ATP; (M00049)Adenine ribonucleotide biosynthesis, IMP => ADP,ATP; (hsa00250)Alanine, aspartate and glutamate metabolism	0.0	0.0	0.0	0.0	0.0	0.0	0.0	0.0	0.0	0.0	0.0	0.0	0.0	0.0	0.0	0.0	0.0	0.0
BACE2	25825	symbol	H. sapiens	25825	H. sapiens	BACE2	beta-secretase 2	GO:0042985 negative regulation of amyloid precursor protein biosynthetic process;GO:0048143 astrocyte activation;GO:0010561 negative regulation of glycoprotein biosynthetic process	GO:0031045 dense core granule;GO:0005802 trans-Golgi network;GO:0030141 secretory granule	GO:0004190 aspartic-type endopeptidase activity;GO:0070001 aspartic-type peptidase activity;GO:0004175 endopeptidase activity	(hsa05010)Alzheimer's disease	0.0	0.0	0.0	0.0	0.0	0.0	0.0	0.0	0.0	0.0	0.0	0.0	0.0	0.0	0.0	0.0	0.0	0.0
DARC	2532	gene_synonym	H. sapiens	2532	H. sapiens	ACKR1	atypical chemokine receptor 1 (Duffy blood group)	GO:0070098 chemokine-mediated signaling pathway;GO:1990869 cellular response to chemokine;GO:0032642 regulation of chemokine production	GO:0055037 recycling endosome;GO:0005769 early endosome;GO:0005768 endosome	GO:0019957 C-C chemokine binding;GO:0019956 chemokine binding;GO:0019955 cytokine binding	(hsa05144)Malaria	0.0	1.0	0.0	0.0	0.0	0.0	0.0	0.0	0.0	0.0	0.0	0.0	0.0	0.0	0.0	0.0	0.0	0.0
SEZ6L2	26470	symbol	H. sapiens	26470	H. sapiens	SEZ6L2	seizure related 6 homolog like 2		GO:0005789 endoplasmic reticulum membrane;GO:0098827 endoplasmic reticulum subcompartment;GO:0044432 endoplasmic reticulum part			0.0	0.0	0.0	0.0	0.0	0.0	0.0	0.0	0.0	0.0	0.0	0.0	0.0	0.0	0.0	0.0	0.0	0.0
GJA5	2702	symbol	H. sapiens	2702	H. sapiens	GJA5	gap junction protein alpha 5	GO:0098906 regulation of Purkinje myocyte action potential;GO:1900133 regulation of renin secretion into blood stream;GO:0098905 regulation of bundle of His cell action potential	GO:0005922 connexin complex;GO:0014704 intercalated disc;GO:0005921 gap junction	GO:0086079 gap junction channel activity involved in Purkinje myocyte-ventricular cardiac muscle cell electrical coupling;GO:0086020 gap junction channel activity involved in SA node cell-atrial cardiac muscle cell electrical coupling;GO:0086076 gap junction channel activity involved in atrial cardiac muscle cell-AV node cell electrical coupling		0.0	0.0	0.0	0.0	0.0	0.0	0.0	0.0	0.0	0.0	0.0	0.0	0.0	0.0	0.0	0.0	0.0	0.0
NXPH3	11248	symbol	H. sapiens	11248	H. sapiens	NXPH3	neurexophilin 3	GO:0007218 neuropeptide signaling pathway;GO:0007186 G protein-coupled receptor signaling pathway;GO:0007165 signal transduction	GO:0005576 extracellular region;GO:0005575 cellular_component	GO:0005102 signaling receptor binding;GO:0005515 protein binding;GO:0005488 binding		0.0	0.0	0.0	0.0	0.0	0.0	0.0	0.0	0.0	0.0	0.0	0.0	0.0	0.0	0.0	0.0	0.0	0.0
LRRC32	2615	symbol	H. sapiens	2615	H. sapiens	LRRC32	leucine rich repeat containing 32	GO:1901398 regulation of transforming growth factor beta3 activation;GO:0036366 transforming growth factor beta3 activation;GO:0046007 negative regulation of activated T cell proliferation	GO:0031012 extracellular matrix;GO:0009986 cell surface;GO:0005887 integral component of plasma membrane	GO:0050431 transforming growth factor beta binding;GO:0019955 cytokine binding;GO:0019838 growth factor binding		0.0	0.0	0.0	0.0	0.0	0.0	0.0	0.0	0.0	0.0	0.0	0.0	0.0	0.0	0.0	0.0	0.0	0.0
TAPT1-AS1	202020	symbol	H. sapiens	202020	H. sapiens	TAPT1-AS1	TAPT1 antisense RNA 1 (head to head)					0.0	0.0	0.0	0.0	0.0	0.0	0.0	0.0	0.0	0.0	0.0	0.0	0.0	0.0	0.0	0.0	0.0	0.0
HERPUD1	9709	symbol	H. sapiens	9709	H. sapiens	HERPUD1	homocysteine inducible ER protein with ubiquitin like domain 1	GO:1903071 positive regulation of ER-associated ubiquitin-dependent protein catabolic process;GO:1903069 regulation of ER-associated ubiquitin-dependent protein catabolic process;GO:1904294 positive regulation of ERAD pathway	GO:1990037 Lewy body core;GO:0097413 Lewy body;GO:0016234 inclusion body	GO:1990756 protein binding, bridging involved in substrate recognition for ubiquitination;GO:0044325 ion channel binding;GO:0030674 protein binding, bridging	(hsa04141)Protein processing in endoplasmic reticulum	1.0	0.0	0.0	0.0	0.0	0.0	0.0	0.0	0.0	0.0	0.0	0.0	0.0	0.0	0.0	0.0	0.0	0.0
FAM86C2P	645332	symbol	H. sapiens	645332	H. sapiens	FAM86C2P	family with sequence similarity 86, member A pseudogene	GO:0032259 methylation;GO:0008152 metabolic process;GO:0008150 biological_process		GO:0008168 methyltransferase activity;GO:0016741 transferase activity, transferring one-carbon groups;GO:0016740 transferase activity		0.0	0.0	0.0	0.0	0.0	0.0	0.0	0.0	0.0	0.0	0.0	0.0	0.0	0.0	0.0	0.0	0.0	0.0
CFI	3426	symbol	H. sapiens	3426	H. sapiens	CFI	complement factor I	GO:0006958 complement activation, classical pathway;GO:0030449 regulation of complement activation;GO:0002455 humoral immune response mediated by circulating immunoglobulin	GO:0070062 extracellular exosome;GO:1903561 extracellular vesicle;GO:0043230 extracellular organelle	GO:0005044 scavenger receptor activity;GO:0038024 cargo receptor activity;GO:0004252 serine-type endopeptidase activity	(hsa05150)Staphylococcus aureus infection; (hsa04610)Complement and coagulation cascades	0.0	0.0	0.0	0.0	0.0	0.0	0.0	0.0	0.0	1.0	0.0	0.0	0.0	0.0	0.0	0.0	0.0	0.0
ASNS	440	symbol	H. sapiens	440	H. sapiens	ASNS	asparagine synthetase (glutamine-hydrolyzing)	GO:0070981 L-asparagine biosynthetic process;GO:0070982 L-asparagine metabolic process;GO:0006529 asparagine biosynthetic process	GO:0005829 cytosol;GO:0044444 cytoplasmic part;GO:0005737 cytoplasm	GO:0004066 asparagine synthase (glutamine-hydrolyzing) activity;GO:0016884 carbon-nitrogen ligase activity, with glutamine as amido-N-donor;GO:0016879 ligase activity, forming carbon-nitrogen bonds	(hsa00250)Alanine, aspartate and glutamate metabolism; (hsa01100)Metabolic pathways	0.0	0.0	0.0	0.0	0.0	0.0	0.0	0.0	0.0	0.0	0.0	0.0	0.0	0.0	0.0	0.0	0.0	0.0
PROS1	5627	symbol	H. sapiens	5627	H. sapiens	PROS1	protein S	GO:0042730 fibrinolysis;GO:0030195 negative regulation of blood coagulation;GO:0030449 regulation of complement activation	GO:0031093 platelet alpha granule lumen;GO:0031091 platelet alpha granule;GO:0005796 Golgi lumen	GO:0004866 endopeptidase inhibitor activity;GO:0061135 endopeptidase regulator activity;GO:0030414 peptidase inhibitor activity	(hsa04610)Complement and coagulation cascades	0.0	0.0	0.0	0.0	0.0	0.0	0.0	0.0	0.0	1.0	0.0	0.0	0.0	0.0	0.0	0.0	0.0	0.0
LOC101927809	101927809	Gene_ID	H. sapiens	101927809	H. sapiens	LOC101927809	uncharacterized LOC101927809					0.0	0.0	0.0	0.0	0.0	0.0	0.0	0.0	0.0	0.0	0.0	0.0	0.0	0.0	0.0	0.0	0.0	0.0
GPX3	2878	symbol	H. sapiens	2878	H. sapiens	GPX3	glutathione peroxidase 3	GO:0006982 response to lipid hydroperoxide;GO:0033194 response to hydroperoxide;GO:0042744 hydrogen peroxide catabolic process	GO:0070062 extracellular exosome;GO:1903561 extracellular vesicle;GO:0043230 extracellular organelle	GO:0008430 selenium binding;GO:0004602 glutathione peroxidase activity;GO:0004601 peroxidase activity	(hsa00480)Glutathione metabolism; (hsa00590)Arachidonic acid metabolism; (hsa04918)Thyroid hormone synthesis	1.0	0.0	0.0	0.0	0.0	0.0	0.0	0.0	0.0	0.0	0.0	0.0	0.0	0.0	0.0	0.0	0.0	0.0
C14orf132	56967	symbol	H. sapiens	56967	H. sapiens	C14orf132	chromosome 14 open reading frame 132		GO:0016021 integral component of membrane;GO:0031224 intrinsic component of membrane;GO:0044425 membrane part			0.0	0.0	0.0	0.0	0.0	0.0	0.0	0.0	0.0	0.0	0.0	0.0	0.0	0.0	0.0	0.0	0.0	0.0
CPE	1363	symbol	H. sapiens	1363	H. sapiens	CPE	carboxypeptidase E	GO:0030070 insulin processing;GO:0003214 cardiac left ventricle morphogenesis;GO:0033366 protein localization to secretory granule	GO:0030667 secretory granule membrane;GO:0030658 transport vesicle membrane;GO:0030141 secretory granule	GO:0004181 metallocarboxypeptidase activity;GO:0042043 neurexin family protein binding;GO:0004180 carboxypeptidase activity	(hsa04940)Type I diabetes mellitus	0.0	0.0	0.0	0.0	0.0	0.0	0.0	0.0	0.0	0.0	0.0	0.0	0.0	0.0	0.0	0.0	0.0	0.0
C6orf132	647024	symbol	H. sapiens	647024	H. sapiens	C6orf132	chromosome 6 open reading frame 132					0.0	0.0	0.0	0.0	0.0	0.0	0.0	0.0	0.0	0.0	0.0	0.0	0.0	0.0	0.0	0.0	0.0	0.0
POSTN	10631	symbol	H. sapiens	10631	H. sapiens	POSTN	periostin	GO:1904209 positive regulation of chemokine (C-C motif) ligand 2 secretion;GO:1904207 regulation of chemokine (C-C motif) ligand 2 secretion;GO:0071307 cellular response to vitamin K	GO:0031594 neuromuscular junction;GO:0005802 trans-Golgi network;GO:0062023 collagen-containing extracellular matrix	GO:0008201 heparin binding;GO:0005201 extracellular matrix structural constituent;GO:0005539 glycosaminoglycan binding		0.0	0.0	0.0	0.0	0.0	0.0	0.0	0.0	0.0	0.0	0.0	0.0	0.0	0.0	0.0	0.0	0.0	0.0
LAYN	143903	symbol	H. sapiens	143903	H. sapiens	LAYN	layilin		GO:0005925 focal adhesion;GO:0005924 cell-substrate adherens junction;GO:0001726 ruffle	GO:0005540 hyaluronic acid binding;GO:0031406 carboxylic acid binding;GO:0005539 glycosaminoglycan binding		0.0	0.0	0.0	0.0	0.0	0.0	0.0	0.0	0.0	0.0	0.0	0.0	0.0	0.0	0.0	0.0	0.0	0.0
HSD3B7	80270	symbol	H. sapiens	80270	H. sapiens	HSD3B7	hydroxy-delta-5-steroid dehydrogenase, 3 beta- and steroid delta-isomerase 7	GO:0035754 B cell chemotaxis;GO:0006699 bile acid biosynthetic process;GO:0048247 lymphocyte chemotaxis	GO:0005811 lipid droplet;GO:0005789 endoplasmic reticulum membrane;GO:0098827 endoplasmic reticulum subcompartment	GO:0047016 cholest-5-ene-3-beta,7-alpha-diol 3-beta-dehydrogenase activity;GO:0003854 3-beta-hydroxy-delta5-steroid dehydrogenase activity;GO:0033764 steroid dehydrogenase activity, acting on the CH-OH group of donors, NAD or NADP as acceptor	(hsa)Bile acid biosynthesis, cholesterol => cholate/chenodeoxycholate; (M00104)Bile acid biosynthesis, cholesterol => cholate/chenodeoxycholate; (hsa00120)Primary bile acid biosynthesis	0.0	0.0	0.0	0.0	0.0	0.0	0.0	0.0	0.0	0.0	0.0	0.0	0.0	0.0	0.0	0.0	0.0	0.0
CYP1A1	1543	symbol	H. sapiens	1543	H. sapiens	CYP1A1	cytochrome P450 family 1 subfamily A member 1	GO:0042904 9-cis-retinoic acid biosynthetic process;GO:0019341 dibenzo-p-dioxin catabolic process;GO:0042905 9-cis-retinoic acid metabolic process	GO:0005743 mitochondrial inner membrane;GO:0031966 mitochondrial membrane;GO:0019866 organelle inner membrane	GO:0016711 flavonoid 3'-monooxygenase activity;GO:0101021 estrogen 2-hydroxylase activity;GO:0070576 vitamin D 24-hydroxylase activity	(hsa00380)Tryptophan metabolism; (hsa04913)Ovarian steroidogenesis; (hsa00140)Steroid hormone biosynthesis	0.0	0.0	0.0	0.0	0.0	0.0	0.0	0.0	0.0	0.0	0.0	0.0	0.0	0.0	0.0	0.0	0.0	0.0
FER1L4	80307	symbol	H. sapiens	80307	H. sapiens	FER1L4	fer-1 like family member 4 (pseudogene)	GO:0007009 plasma membrane organization;GO:0010256 endomembrane system organization;GO:0061024 membrane organization	GO:0016021 integral component of membrane;GO:0031224 intrinsic component of membrane;GO:0044425 membrane part			0.0	0.0	0.0	0.0	0.0	0.0	0.0	0.0	0.0	0.0	0.0	0.0	0.0	0.0	0.0	0.0	0.0	0.0
TUBB3	10381	symbol	H. sapiens	10381	H. sapiens	TUBB3	tubulin beta 3 class III	GO:1990791 dorsal root ganglion development;GO:0038007 netrin-activated signaling pathway;GO:0061548 ganglion development	GO:0030426 growth cone;GO:0030175 filopodium;GO:0150034 distal axon	GO:1990890 netrin receptor binding;GO:0005200 structural constituent of cytoskeleton;GO:0003924 GTPase activity	(hsa05130)Pathogenic Escherichia coli infection; (hsa04540)Gap junction; (hsa04145)Phagosome	0.0	0.0	0.0	0.0	0.0	0.0	0.0	0.0	0.0	0.0	0.0	0.0	0.0	0.0	0.0	0.0	0.0	0.0
C1R	715	symbol	H. sapiens	715	H. sapiens	C1R	complement C1r	GO:0006958 complement activation, classical pathway;GO:0030449 regulation of complement activation;GO:0002455 humoral immune response mediated by circulating immunoglobulin	GO:0072562 blood microparticle;GO:0070062 extracellular exosome;GO:1903561 extracellular vesicle	GO:0004252 serine-type endopeptidase activity;GO:0008236 serine-type peptidase activity;GO:0017171 serine hydrolase activity	(hsa05150)Staphylococcus aureus infection; (hsa05133)Pertussis; (hsa04610)Complement and coagulation cascades	0.0	0.0	0.0	0.0	0.0	0.0	0.0	0.0	0.0	1.0	0.0	0.0	0.0	0.0	0.0	0.0	0.0	0.0
ELFN1	392617	symbol	H. sapiens	392617	H. sapiens	ELFN1	extracellular leucine rich repeat and fibronectin type III domain containing 1	GO:0032515 negative regulation of phosphoprotein phosphatase activity;GO:0035308 negative regulation of protein dephosphorylation;GO:0010923 negative regulation of phosphatase activity	GO:0060076 excitatory synapse;GO:0030425 dendrite;GO:0031012 extracellular matrix	GO:0004864 protein phosphatase inhibitor activity;GO:0019212 phosphatase inhibitor activity;GO:0019888 protein phosphatase regulator activity		0.0	0.0	0.0	0.0	0.0	0.0	0.0	0.0	0.0	0.0	0.0	0.0	0.0	0.0	0.0	0.0	0.0	0.0
SNCAIP	9627	symbol	H. sapiens	9627	H. sapiens	SNCAIP	synuclein alpha interacting protein	GO:0042417 dopamine metabolic process;GO:0090083 regulation of inclusion body assembly;GO:0006584 catecholamine metabolic process	GO:0008021 synaptic vesicle;GO:0042734 presynaptic membrane;GO:0070382 exocytic vesicle	GO:0031625 ubiquitin protein ligase binding;GO:0044389 ubiquitin-like protein ligase binding;GO:0042802 identical protein binding	(hsa05012)Parkinson's disease	0.0	0.0	0.0	0.0	0.0	0.0	0.0	0.0	0.0	0.0	0.0	0.0	0.0	0.0	0.0	0.0	0.0	0.0
FAM107A	11170	symbol	H. sapiens	11170	H. sapiens	FAM107A	family with sequence similarity 107 member A	GO:1900272 negative regulation of long-term synaptic potentiation;GO:0051895 negative regulation of focal adhesion assembly;GO:1900271 regulation of long-term synaptic potentiation	GO:0001725 stress fiber;GO:0097517 contractile actin filament bundle;GO:0032587 ruffle membrane	GO:0003779 actin binding;GO:0008092 cytoskeletal protein binding;GO:0005515 protein binding		0.0	0.0	0.0	0.0	0.0	0.0	0.0	0.0	0.0	0.0	0.0	0.0	0.0	0.0	0.0	0.0	0.0	0.0
CRELD2	79174	symbol	H. sapiens	79174	H. sapiens	CRELD2	cysteine rich with EGF like domains 2		GO:0005615 extracellular space;GO:0005794 Golgi apparatus;GO:0005783 endoplasmic reticulum	GO:0003756 protein disulfide isomerase activity;GO:0016864 intramolecular oxidoreductase activity, transposing S-S bonds;GO:0016860 intramolecular oxidoreductase activity		0.0	0.0	0.0	0.0	0.0	0.0	0.0	0.0	0.0	0.0	0.0	0.0	0.0	0.0	0.0	0.0	0.0	0.0
FGF11	2256	symbol	H. sapiens	2256	H. sapiens	FGF11	fibroblast growth factor 11	GO:0007267 cell-cell signaling;GO:0007399 nervous system development;GO:0048731 system development	GO:0005576 extracellular region;GO:0005575 cellular_component	GO:0008083 growth factor activity;GO:0048018 receptor ligand activity;GO:0030545 receptor regulator activity	(hsa05218)Melanoma; (hsa05224)Breast cancer; (hsa04015)Rap1 signaling pathway	0.0	0.0	0.0	0.0	1.0	1.0	0.0	0.0	0.0	0.0	0.0	0.0	0.0	0.0	0.0	0.0	0.0	0.0
ANGPTL4	51129	symbol	H. sapiens	51129	H. sapiens	ANGPTL4	angiopoietin like 4	GO:0051005 negative regulation of lipoprotein lipase activity;GO:2000352 negative regulation of endothelial cell apoptotic process;GO:0043335 protein unfolding	GO:0072562 blood microparticle;GO:0005615 extracellular space;GO:0044421 extracellular region part	GO:0004857 enzyme inhibitor activity;GO:0030234 enzyme regulator activity;GO:0042802 identical protein binding	(hsa03320)PPAR signaling pathway	0.0	0.0	0.0	0.0	0.0	0.0	0.0	0.0	0.0	0.0	0.0	0.0	0.0	0.0	0.0	0.0	0.0	0.0
GALNT15	117248	symbol	H. sapiens	117248	H. sapiens	GALNT15	polypeptide N-acetylgalactosaminyltransferase 15	GO:0016266 O-glycan processing;GO:0006493 protein O-linked glycosylation;GO:0006486 protein glycosylation	GO:0030133 transport vesicle;GO:0000139 Golgi membrane;GO:0098791 Golgi subcompartment	GO:0004653 polypeptide N-acetylgalactosaminyltransferase activity;GO:0008376 acetylgalactosaminyltransferase activity;GO:0008194 UDP-glycosyltransferase activity	(M00056)O-glycan biosynthesis, mucin type core; (hsa)O-glycan biosynthesis, mucin type core; (hsa00512)Mucin type O-glycan biosynthesis	0.0	0.0	0.0	0.0	0.0	0.0	0.0	0.0	0.0	0.0	0.0	0.0	0.0	0.0	0.0	0.0	0.0	0.0
LAMA2	3908	symbol	H. sapiens	3908	H. sapiens	LAMA2	laminin subunit alpha 2	GO:0032224 positive regulation of synaptic transmission, cholinergic;GO:0032222 regulation of synaptic transmission, cholinergic;GO:0014037 Schwann cell differentiation	GO:0043083 synaptic cleft;GO:0005604 basement membrane;GO:0043197 dendritic spine	GO:0005201 extracellular matrix structural constituent;GO:0005198 structural molecule activity;GO:0005102 signaling receptor binding	(hsa05416)Viral myocarditis; (hsa05412)Arrhythmogenic right ventricular cardiomyopathy (ARVC); (hsa04512)ECM-receptor interaction	0.0	0.0	0.0	0.0	1.0	1.0	0.0	0.0	0.0	0.0	0.0	0.0	0.0	0.0	0.0	0.0	1.0	0.0
FAP	2191	symbol	H. sapiens	2191	H. sapiens	FAP	fibroblast activation protein alpha	GO:0051917 regulation of fibrinolysis;GO:0010716 negative regulation of extracellular matrix disassembly;GO:1902362 melanocyte apoptotic process	GO:0071438 invadopodium membrane;GO:0031258 lamellipodium membrane;GO:0071437 invadopodium	GO:0008239 dipeptidyl-peptidase activity;GO:0004177 aminopeptidase activity;GO:0005178 integrin binding		0.0	0.0	0.0	0.0	0.0	0.0	0.0	0.0	0.0	0.0	0.0	0.0	0.0	0.0	0.0	0.0	0.0	0.0
CCDC7	79741	symbol	H. sapiens	79741	H. sapiens	CCDC7	coiled-coil domain containing 7					0.0	0.0	0.0	0.0	0.0	0.0	0.0	0.0	0.0	0.0	0.0	0.0	0.0	0.0	0.0	0.0	0.0	0.0
IL1R1	3554	symbol	H. sapiens	3554	H. sapiens	IL1R1	interleukin 1 receptor type 1	GO:2000556 positive regulation of T-helper 1 cell cytokine production;GO:2000661 positive regulation of interleukin-1-mediated signaling pathway;GO:2000554 regulation of T-helper 1 cell cytokine production	GO:0009897 external side of plasma membrane;GO:0098552 side of membrane;GO:0009986 cell surface	GO:0004909 interleukin-1, type I, activating receptor activity;GO:0061809 NAD+ nucleotidase, cyclic ADP-ribose generating;GO:0004908 interleukin-1 receptor activity	(hsa04064)NF-kappa B signaling pathway; (hsa05146)Amoebiasis; (hsa04640)Hematopoietic cell lineage	0.0	0.0	1.0	1.0	0.0	0.0	0.0	0.0	0.0	0.0	0.0	0.0	0.0	0.0	0.0	1.0	1.0	0.0
KCNMB4	27345	symbol	H. sapiens	27345	H. sapiens	KCNMB4	potassium calcium-activated channel subfamily M regulatory beta subunit 4	GO:0019229 regulation of vasoconstriction;GO:0005513 detection of calcium ion;GO:0042310 vasoconstriction	GO:0008076 voltage-gated potassium channel complex;GO:0034705 potassium channel complex;GO:0034703 cation channel complex	GO:0015269 calcium-activated potassium channel activity;GO:0005227 calcium activated cation channel activity;GO:0015459 potassium channel regulator activity	(hsa04911)Insulin secretion; (hsa04270)Vascular smooth muscle contraction; (hsa04022)cGMP-PKG signaling pathway	0.0	0.0	0.0	0.0	0.0	0.0	0.0	0.0	0.0	0.0	0.0	0.0	0.0	0.0	0.0	0.0	0.0	0.0
SLCO2A1	6578	symbol	H. sapiens	6578	H. sapiens	SLCO2A1	solute carrier organic anion transporter family member 2A1	GO:0015732 prostaglandin transport;GO:0043252 sodium-independent organic anion transport;GO:0071715 icosanoid transport	GO:0005887 integral component of plasma membrane;GO:0031226 intrinsic component of plasma membrane;GO:0044459 plasma membrane part	GO:0015132 prostaglandin transmembrane transporter activity;GO:0071714 icosanoid transmembrane transporter activity;GO:0015245 fatty acid transmembrane transporter activity		0.0	0.0	0.0	0.0	0.0	0.0	0.0	0.0	0.0	0.0	0.0	0.0	0.0	0.0	0.0	0.0	0.0	0.0
AK4	205	symbol	H. sapiens	205	H. sapiens	AK4	adenylate kinase 4	GO:0006172 ADP biosynthetic process;GO:0009180 purine ribonucleoside diphosphate biosynthetic process;GO:0009136 purine nucleoside diphosphate biosynthetic process	GO:0005759 mitochondrial matrix;GO:0044429 mitochondrial part;GO:0005739 mitochondrion	GO:0046899 nucleoside triphosphate adenylate kinase activity;GO:0004017 adenylate kinase activity;GO:0004550 nucleoside diphosphate kinase activity	(hsa00730)Thiamine metabolism; (hsa)Adenine ribonucleotide biosynthesis, IMP => ADP,ATP; (M00049)Adenine ribonucleotide biosynthesis, IMP => ADP,ATP	0.0	0.0	0.0	0.0	0.0	0.0	0.0	0.0	0.0	0.0	0.0	0.0	0.0	0.0	0.0	0.0	0.0	0.0
LINC00323	284835	symbol	H. sapiens	284835	H. sapiens	LINC00323	long intergenic non-protein coding RNA 323					0.0	0.0	0.0	0.0	0.0	0.0	0.0	0.0	0.0	0.0	0.0	0.0	0.0	0.0	0.0	0.0	0.0	0.0
TCTEX1D1	200132	symbol	H. sapiens	200132	H. sapiens	TCTEX1D1	Tctex1 domain containing 1			GO:0005515 protein binding;GO:0005488 binding;GO:0003674 molecular_function		0.0	0.0	0.0	0.0	0.0	0.0	0.0	0.0	0.0	0.0	0.0	0.0	0.0	0.0	0.0	0.0	0.0	0.0
JDP2	122953	symbol	H. sapiens	122953	H. sapiens	JDP2	Jun dimerization protein 2	GO:0031065 positive regulation of histone deacetylation;GO:0090312 positive regulation of protein deacetylation;GO:0031063 regulation of histone deacetylation	GO:0000790 nuclear chromatin;GO:0044454 nuclear chromosome part;GO:0000785 chromatin	GO:0001227 DNA-binding transcription repressor activity, RNA polymerase II-specific;GO:0003714 transcription corepressor activity;GO:0000978 RNA polymerase II proximal promoter sequence-specific DNA binding		0.0	0.0	0.0	0.0	0.0	0.0	0.0	0.0	0.0	0.0	0.0	0.0	0.0	0.0	0.0	0.0	0.0	0.0
PPP1R3G	648791	symbol	H. sapiens	648791	H. sapiens	PPP1R3G	protein phosphatase 1 regulatory subunit 3G	GO:0045725 positive regulation of glycogen biosynthetic process;GO:0070875 positive regulation of glycogen metabolic process;GO:2000467 positive regulation of glycogen (starch) synthase activity	GO:0005737 cytoplasm;GO:0044424 intracellular part;GO:0005622 intracellular	GO:2001069 glycogen binding;GO:0030247 polysaccharide binding;GO:0001871 pattern binding		0.0	0.0	0.0	0.0	0.0	0.0	0.0	0.0	0.0	0.0	0.0	0.0	0.0	0.0	0.0	0.0	0.0	0.0
IL6	3569	symbol	H. sapiens	3569	H. sapiens	IL6	interleukin 6	GO:0072540 T-helper 17 cell lineage commitment;GO:0002295 T-helper cell lineage commitment;GO:2000553 positive regulation of T-helper 2 cell cytokine production	GO:0005896 interleukin-6 receptor complex;GO:0005788 endoplasmic reticulum lumen;GO:0098802 plasma membrane receptor complex	GO:0005138 interleukin-6 receptor binding;GO:0008083 growth factor activity;GO:0005125 cytokine activity	(hsa01523)Antifolate resistance; (hsa05020)Prion diseases; (hsa05143)African trypanosomiasis	0.0	1.0	1.0	0.0	1.0	1.0	1.0	1.0	0.0	0.0	0.0	1.0	0.0	0.0	0.0	1.0	1.0	1.0
AKR1C2	1646	symbol	H. sapiens	1646	H. sapiens	AKR1C2	aldo-keto reductase family 1 member C2	GO:0071799 cellular response to prostaglandin D stimulus;GO:0071798 response to prostaglandin D;GO:0044597 daunorubicin metabolic process	GO:0005829 cytosol;GO:0044444 cytoplasmic part;GO:0005737 cytoplasm	GO:0047115 trans-1,2-dihydrobenzene-1,2-diol dehydrogenase activity;GO:0018636 phenanthrene 9,10-monooxygenase activity;GO:0047023 androsterone dehydrogenase activity	(hsa00140)Steroid hormone biosynthesis; (hsa05204)Chemical carcinogenesis	0.0	0.0	0.0	0.0	0.0	0.0	0.0	0.0	0.0	0.0	0.0	0.0	0.0	0.0	0.0	0.0	0.0	0.0
LIPG	9388	symbol	H. sapiens	9388	H. sapiens	LIPG	lipase G, endothelial type	GO:0010983 positive regulation of high-density lipoprotein particle clearance;GO:0010982 regulation of high-density lipoprotein particle clearance;GO:0010986 positive regulation of lipoprotein particle clearance	GO:0005769 early endosome;GO:0005768 endosome;GO:0009986 cell surface	GO:0004465 lipoprotein lipase activity;GO:0008970 phospholipase A1 activity;GO:0004806 triglyceride lipase activity	(M00098)Acylglycerol degradation; (hsa)Acylglycerol degradation; (hsa00561)Glycerolipid metabolism	0.0	0.0	0.0	0.0	0.0	0.0	0.0	0.0	0.0	0.0	0.0	0.0	0.0	0.0	0.0	0.0	0.0	0.0
LOC102724488	102724488	Gene_ID	H. sapiens	102724488	H. sapiens	LOC102724488	synaptotagmin-15					0.0	0.0	0.0	0.0	0.0	0.0	0.0	0.0	0.0	0.0	0.0	0.0	0.0	0.0	0.0	0.0	0.0	0.0
CADM3	57863	symbol	H. sapiens	57863	H. sapiens	CADM3	cell adhesion molecule 3	GO:0007157 heterophilic cell-cell adhesion via plasma membrane cell adhesion molecules;GO:0007156 homophilic cell adhesion via plasma membrane adhesion molecules;GO:0034332 adherens junction organization	GO:0098688 parallel fiber to Purkinje cell synapse;GO:0099056 integral component of presynaptic membrane;GO:0098889 intrinsic component of presynaptic membrane	GO:0042803 protein homodimerization activity;GO:0046983 protein dimerization activity;GO:0042802 identical protein binding	(hsa04514)Cell adhesion molecules (CAMs)	0.0	0.0	0.0	0.0	0.0	0.0	0.0	0.0	0.0	0.0	0.0	0.0	0.0	0.0	0.0	0.0	0.0	0.0
ARSG	22901	symbol	H. sapiens	22901	H. sapiens	ARSG	arylsulfatase G	GO:0006790 sulfur compound metabolic process;GO:0044237 cellular metabolic process;GO:0008152 metabolic process	GO:0005788 endoplasmic reticulum lumen;GO:0005764 lysosome;GO:0000323 lytic vacuole	GO:0004065 arylsulfatase activity;GO:0008484 sulfuric ester hydrolase activity;GO:0016788 hydrolase activity, acting on ester bonds	(hsa04142)Lysosome	0.0	0.0	0.0	0.0	0.0	0.0	0.0	0.0	0.0	0.0	0.0	0.0	0.0	0.0	0.0	0.0	0.0	0.0
AFMID	125061	symbol	H. sapiens	125061	H. sapiens	AFMID	arylformamidase	GO:0034354 'de novo' NAD biosynthetic process from tryptophan;GO:0019441 tryptophan catabolic process to kynurenine;GO:0034627 'de novo' NAD biosynthetic process	GO:0005829 cytosol;GO:0005634 nucleus;GO:0044444 cytoplasmic part	GO:0004061 arylformamidase activity;GO:0016811 hydrolase activity, acting on carbon-nitrogen (but not peptide) bonds, in linear amides;GO:0016810 hydrolase activity, acting on carbon-nitrogen (but not peptide) bonds	(hsa00630)Glyoxylate and dicarboxylate metabolism; (hsa00380)Tryptophan metabolism; (hsa01100)Metabolic pathways	0.0	0.0	0.0	0.0	0.0	0.0	0.0	0.0	0.0	0.0	0.0	0.0	0.0	0.0	0.0	0.0	0.0	0.0
XYLT1	64131	symbol	H. sapiens	64131	H. sapiens	XYLT1	xylosyltransferase 1	GO:0043931 ossification involved in bone maturation;GO:0030206 chondroitin sulfate biosynthetic process;GO:0070977 bone maturation	GO:0000137 Golgi cis cisterna;GO:0031985 Golgi cisterna;GO:0005795 Golgi stack	GO:0030158 protein xylosyltransferase activity;GO:0035252 UDP-xylosyltransferase activity;GO:0042285 xylosyltransferase activity	(M00057)Glycosaminoglycan biosynthesis, linkage tetrasaccharide; (hsa)Glycosaminoglycan biosynthesis, linkage tetrasaccharide; (hsa00532)Glycosaminoglycan biosynthesis - chondroitin sulfate / dermatan sulfate	0.0	0.0	0.0	0.0	0.0	0.0	0.0	0.0	1.0	0.0	0.0	0.0	0.0	0.0	0.0	0.0	0.0	0.0
SERPINE2	5270	symbol	H. sapiens	5270	H. sapiens	SERPINE2	serpin family E member 2	GO:0021683 cerebellar granular layer morphogenesis;GO:0042628 mating plug formation;GO:0061108 seminal vesicle epithelium development	GO:0031232 extrinsic component of external side of plasma membrane;GO:0031091 platelet alpha granule;GO:0031594 neuromuscular junction	GO:0004867 serine-type endopeptidase inhibitor activity;GO:0004866 endopeptidase inhibitor activity;GO:0008201 heparin binding		0.0	0.0	0.0	0.0	0.0	0.0	0.0	0.0	0.0	0.0	0.0	0.0	0.0	0.0	0.0	0.0	0.0	0.0
SEPT4	5414	gene_synonym	H. sapiens	5414	H. sapiens	SEPTIN4	septin 4	GO:2001244 positive regulation of intrinsic apoptotic signaling pathway;GO:0031398 positive regulation of protein ubiquitination;GO:2001235 positive regulation of apoptotic signaling pathway	GO:0097227 sperm annulus;GO:0031105 septin complex;GO:0005940 septin ring	GO:0003924 GTPase activity;GO:0005525 GTP binding;GO:0000287 magnesium ion binding	(hsa04215)Apoptosis - multiple species; (hsa04210)Apoptosis	0.0	0.0	0.0	0.0	0.0	0.0	0.0	0.0	0.0	0.0	0.0	0.0	0.0	1.0	0.0	0.0	0.0	0.0
EGR1	1958	symbol	H. sapiens	1958	H. sapiens	EGR1	early growth response 1	GO:0072303 positive regulation of glomerular metanephric mesangial cell proliferation;GO:0072301 regulation of metanephric glomerular mesangial cell proliferation;GO:0072126 positive regulation of glomerular mesangial cell proliferation	GO:0000790 nuclear chromatin;GO:0044454 nuclear chromosome part;GO:0000785 chromatin	GO:0044729 hemi-methylated DNA-binding;GO:0010385 double-stranded methylated DNA binding;GO:0035035 histone acetyltransferase binding	(hsa05020)Prion diseases; (hsa04933)AGE-RAGE signaling pathway in diabetic complications; (hsa04371)Apelin signaling pathway	0.0	0.0	0.0	0.0	0.0	1.0	0.0	0.0	0.0	0.0	0.0	0.0	0.0	0.0	0.0	1.0	0.0	1.0
ARRDC4	91947	symbol	H. sapiens	91947	H. sapiens	ARRDC4	arrestin domain containing 4	GO:0051443 positive regulation of ubiquitin-protein transferase activity;GO:0051438 regulation of ubiquitin-protein transferase activity;GO:0140112 extracellular vesicle biogenesis	GO:0005769 early endosome;GO:1903561 extracellular vesicle;GO:0043230 extracellular organelle	GO:1990756 protein binding, bridging involved in substrate recognition for ubiquitination;GO:0030674 protein binding, bridging;GO:0060090 molecular adaptor activity		0.0	0.0	0.0	0.0	0.0	0.0	0.0	0.0	0.0	0.0	0.0	0.0	0.0	0.0	0.0	0.0	0.0	0.0
OSMR	9180	symbol	H. sapiens	9180	H. sapiens	OSMR	oncostatin M receptor	GO:0038165 oncostatin-M-mediated signaling pathway;GO:0002675 positive regulation of acute inflammatory response;GO:0002673 regulation of acute inflammatory response	GO:0005900 oncostatin-M receptor complex;GO:0098802 plasma membrane receptor complex;GO:0016324 apical plasma membrane	GO:0004924 oncostatin-M receptor activity;GO:0004896 cytokine receptor activity;GO:0019955 cytokine binding	(hsa04630)Jak-STAT signaling pathway; (hsa04060)Cytokine-cytokine receptor interaction; (hsa04151)PI3K-Akt signaling pathway	0.0	0.0	1.0	0.0	1.0	0.0	0.0	0.0	0.0	0.0	0.0	1.0	0.0	0.0	0.0	0.0	0.0	0.0
MAN1C1	57134	symbol	H. sapiens	57134	H. sapiens	MAN1C1	mannosidase alpha class 1C member 1	GO:1904381 Golgi apparatus mannose trimming;GO:0036508 protein alpha-1,2-demannosylation;GO:0036507 protein demannosylation	GO:0030173 integral component of Golgi membrane;GO:0031228 intrinsic component of Golgi membrane;GO:0031301 integral component of organelle membrane	GO:0004571 mannosyl-oligosaccharide 1,2-alpha-mannosidase activity;GO:0015924 mannosyl-oligosaccharide mannosidase activity;GO:0004559 alpha-mannosidase activity	(M00073)N-glycan precursor trimming; (hsa)N-glycan precursor trimming; (hsa00510)N-Glycan biosynthesis	1.0	0.0	0.0	0.0	0.0	0.0	0.0	0.0	0.0	0.0	0.0	0.0	0.0	0.0	0.0	0.0	0.0	0.0
MOCOS	55034	symbol	H. sapiens	55034	H. sapiens	MOCOS	molybdenum cofactor sulfurase	GO:0032324 molybdopterin cofactor biosynthetic process;GO:0006777 Mo-molybdopterin cofactor biosynthetic process;GO:0046039 GTP metabolic process	GO:0005829 cytosol;GO:0044444 cytoplasmic part;GO:0005737 cytoplasm	GO:0102867 molybdenum cofactor sulfurtransferase activity;GO:0008265 Mo-molybdopterin cofactor sulfurase activity;GO:0030151 molybdenum ion binding		0.0	0.0	0.0	0.0	0.0	0.0	0.0	0.0	0.0	0.0	0.0	0.0	0.0	0.0	0.0	0.0	0.0	0.0
CHST2	9435	symbol	H. sapiens	9435	H. sapiens	CHST2	carbohydrate sulfotransferase 2	GO:0018146 keratan sulfate biosynthetic process;GO:0042339 keratan sulfate metabolic process;GO:0006044 N-acetylglucosamine metabolic process	GO:0031228 intrinsic component of Golgi membrane;GO:0005802 trans-Golgi network;GO:0000139 Golgi membrane	GO:0001517 N-acetylglucosamine 6-O-sulfotransferase activity;GO:0008146 sulfotransferase activity;GO:0016782 transferase activity, transferring sulfur-containing groups	(hsa00533)Glycosaminoglycan biosynthesis - keratan sulfate	0.0	0.0	0.0	0.0	0.0	0.0	0.0	0.0	0.0	0.0	0.0	0.0	0.0	0.0	0.0	0.0	0.0	0.0
ZNF667	63934	symbol	H. sapiens	63934	H. sapiens	ZNF667	zinc finger protein 667	GO:0006355 regulation of transcription, DNA-templated;GO:1903506 regulation of nucleic acid-templated transcription;GO:0006351 transcription, DNA-templated	GO:0005634 nucleus;GO:0043231 intracellular membrane-bounded organelle;GO:0043227 membrane-bounded organelle	GO:0003677 DNA binding;GO:0046872 metal ion binding;GO:0043169 cation binding		0.0	0.0	0.0	0.0	0.0	0.0	0.0	0.0	0.0	0.0	0.0	0.0	0.0	0.0	0.0	0.0	0.0	0.0
PIK3R1	5295	symbol	H. sapiens	5295	H. sapiens	PIK3R1	phosphoinositide-3-kinase regulatory subunit 1	GO:0046326 positive regulation of glucose import;GO:1900103 positive regulation of endoplasmic reticulum unfolded protein response;GO:0045671 negative regulation of osteoclast differentiation	GO:0005943 phosphatidylinositol 3-kinase complex, class IA;GO:0097651 phosphatidylinositol 3-kinase complex, class I;GO:1990578 perinuclear endoplasmic reticulum membrane	GO:0005168 neurotrophin TRKA receptor binding;GO:0005068 transmembrane receptor protein tyrosine kinase adaptor activity;GO:0005167 neurotrophin TRK receptor binding	(hsa04960)Aldosterone-regulated sodium reabsorption; (hsa04973)Carbohydrate digestion and absorption; (hsa04930)Type II diabetes mellitus	0.0	0.0	0.0	1.0	1.0	1.0	1.0	1.0	0.0	0.0	0.0	1.0	0.0	1.0	0.0	1.0	1.0	0.0
TAGLN	6876	symbol	H. sapiens	6876	H. sapiens	TAGLN	transgelin	GO:0007517 muscle organ development;GO:0030855 epithelial cell differentiation;GO:0061061 muscle structure development	GO:0005737 cytoplasm;GO:0044424 intracellular part;GO:0005622 intracellular	GO:0051015 actin filament binding;GO:0003779 actin binding;GO:0008092 cytoskeletal protein binding		0.0	0.0	0.0	0.0	0.0	0.0	0.0	0.0	0.0	0.0	0.0	0.0	0.0	0.0	0.0	0.0	0.0	0.0
HGF	3082	symbol	H. sapiens	3082	H. sapiens	HGF	hepatocyte growth factor	GO:1901299 negative regulation of hydrogen peroxide-mediated programmed cell death;GO:0060665 regulation of branching involved in salivary gland morphogenesis by mesenchymal-epithelial signaling;GO:1901298 regulation of hydrogen peroxide-mediated programmed cell death	GO:0031093 platelet alpha granule lumen;GO:0031091 platelet alpha granule;GO:0034774 secretory granule lumen	GO:0042056 chemoattractant activity;GO:0008083 growth factor activity;GO:0004252 serine-type endopeptidase activity	(hsa05144)Malaria; (hsa05211)Renal cell carcinoma; (hsa05218)Melanoma	0.0	1.0	1.0	0.0	1.0	1.0	0.0	0.0	0.0	0.0	0.0	0.0	0.0	0.0	0.0	0.0	0.0	0.0
SH2D4A	63898	symbol	H. sapiens	63898	H. sapiens	SH2D4A	SH2 domain containing 4A	GO:0010923 negative regulation of phosphatase activity;GO:0035305 negative regulation of dephosphorylation;GO:0010921 regulation of phosphatase activity	GO:0005829 cytosol;GO:0044444 cytoplasmic part;GO:0005737 cytoplasm	GO:0035591 signaling adaptor activity;GO:0019902 phosphatase binding;GO:0060090 molecular adaptor activity		0.0	0.0	0.0	0.0	0.0	0.0	0.0	0.0	0.0	0.0	0.0	0.0	0.0	0.0	0.0	0.0	0.0	0.0
GNA14	9630	symbol	H. sapiens	9630	H. sapiens	GNA14	G protein subunit alpha 14	GO:0060158 phospholipase C-activating dopamine receptor signaling pathway;GO:0030168 platelet activation;GO:0007212 dopamine receptor signaling pathway	GO:0005834 heterotrimeric G-protein complex;GO:0031234 extrinsic component of cytoplasmic side of plasma membrane;GO:1905360 GTPase complex	GO:0031683 G-protein beta/gamma-subunit complex binding;GO:0003924 GTPase activity;GO:0005525 GTP binding	(hsa05146)Amoebiasis; (hsa05142)Chagas disease (American trypanosomiasis); (hsa04020)Calcium signaling pathway	0.0	0.0	0.0	0.0	0.0	0.0	0.0	0.0	0.0	0.0	0.0	0.0	0.0	0.0	0.0	0.0	1.0	0.0
VLDLR	7436	symbol	H. sapiens	7436	H. sapiens	VLDLR	very low density lipoprotein receptor	GO:0034436 glycoprotein transport;GO:0034447 very-low-density lipoprotein particle clearance;GO:0032802 low-density lipoprotein particle receptor catabolic process	GO:0034361 very-low-density lipoprotein particle;GO:0034385 triglyceride-rich plasma lipoprotein particle;GO:0034358 plasma lipoprotein particle	GO:0034189 very-low-density lipoprotein particle binding;GO:0038025 reelin receptor activity;GO:0030229 very-low-density lipoprotein particle receptor activity		0.0	0.0	0.0	0.0	0.0	0.0	0.0	0.0	0.0	0.0	0.0	0.0	0.0	0.0	0.0	0.0	0.0	0.0
FHOD3	80206	symbol	H. sapiens	80206	H. sapiens	FHOD3	formin homology 2 domain containing 3	GO:0055003 cardiac myofibril assembly;GO:0030837 negative regulation of actin filament polymerization;GO:0045214 sarcomere organization	GO:0005865 striated muscle thin filament;GO:0030018 Z disc;GO:0036379 myofilament	GO:0003779 actin binding;GO:0008092 cytoskeletal protein binding;GO:0005515 protein binding		0.0	0.0	0.0	0.0	0.0	0.0	0.0	0.0	0.0	0.0	0.0	0.0	0.0	0.0	0.0	0.0	0.0	0.0
MAF	4094	symbol	H. sapiens	4094	H. sapiens	MAF	MAF bZIP transcription factor	GO:0070306 lens fiber cell differentiation;GO:0032330 regulation of chondrocyte differentiation;GO:0002088 lens development in camera-type eye	GO:0000790 nuclear chromatin;GO:0044454 nuclear chromosome part;GO:0000785 chromatin	GO:0000978 RNA polymerase II proximal promoter sequence-specific DNA binding;GO:0001228 DNA-binding transcription activator activity, RNA polymerase II-specific;GO:0000987 proximal promoter sequence-specific DNA binding	(hsa05321)Inflammatory bowel disease (IBD); (hsa04658)Th1 and Th2 cell differentiation; (hsa05202)Transcriptional misregulation in cancer	0.0	0.0	0.0	0.0	0.0	0.0	0.0	0.0	0.0	0.0	0.0	0.0	0.0	0.0	0.0	0.0	0.0	0.0
CHPF	79586	symbol	H. sapiens	79586	H. sapiens	CHPF	chondroitin polymerizing factor	GO:0030206 chondroitin sulfate biosynthetic process;GO:0030204 chondroitin sulfate metabolic process;GO:0050650 chondroitin sulfate proteoglycan biosynthetic process	GO:0032580 Golgi cisterna membrane;GO:0031985 Golgi cisterna;GO:0005795 Golgi stack	GO:0050510 N-acetylgalactosaminyl-proteoglycan 3-beta-glucuronosyltransferase activity;GO:0047238 glucuronosyl-N-acetylgalactosaminyl-proteoglycan 4-beta-N-acetylgalactosaminyltransferase activity;GO:0015020 glucuronosyltransferase activity	(M00058)Glycosaminoglycan biosynthesis, chondroitin sulfate backbone; (hsa)Glycosaminoglycan biosynthesis, chondroitin sulfate backbone; (hsa00532)Glycosaminoglycan biosynthesis - chondroitin sulfate / dermatan sulfate	0.0	0.0	0.0	0.0	0.0	0.0	0.0	0.0	1.0	0.0	0.0	0.0	0.0	0.0	0.0	0.0	0.0	0.0
MYO7B	4648	symbol	H. sapiens	4648	H. sapiens	MYO7B	myosin VIIB	GO:1904970 brush border assembly;GO:0030050 vesicle transport along actin filament;GO:0099515 actin filament-based transport	GO:0090651 apical cytoplasm;GO:0005902 microvillus;GO:0016459 myosin complex	GO:0030898 actin-dependent ATPase activity;GO:0000146 microfilament motor activity;GO:0003774 motor activity		0.0	0.0	0.0	0.0	0.0	0.0	0.0	0.0	0.0	0.0	0.0	0.0	0.0	0.0	0.0	0.0	0.0	0.0
GPR17	2840	symbol	H. sapiens	2840	H. sapiens	GPR17	G protein-coupled receptor 17	GO:0051482 positive regulation of cytosolic calcium ion concentration involved in phospholipase C-activating G protein-coupled signaling pathway;GO:0002862 negative regulation of inflammatory response to antigenic stimulus;GO:0035025 positive regulation of Rho protein signal transduction	GO:0005887 integral component of plasma membrane;GO:0031226 intrinsic component of plasma membrane;GO:0044459 plasma membrane part	GO:0004950 chemokine receptor activity;GO:0001637 G protein-coupled chemoattractant receptor activity;GO:0033612 receptor serine/threonine kinase binding		0.0	0.0	0.0	0.0	0.0	0.0	0.0	0.0	0.0	0.0	0.0	0.0	0.0	0.0	0.0	0.0	0.0	0.0
JAK3	3718	symbol	H. sapiens	3718	H. sapiens	JAK3	Janus kinase 3	GO:0045626 negative regulation of T-helper 1 cell differentiation;GO:0045625 regulation of T-helper 1 cell differentiation;GO:0045623 negative regulation of T-helper cell differentiation	GO:0005768 endosome;GO:0031410 cytoplasmic vesicle;GO:0097708 intracellular vesicle	GO:0004715 non-membrane spanning protein tyrosine kinase activity;GO:0004713 protein tyrosine kinase activity;GO:0019903 protein phosphatase binding	(hsa05340)Primary immunodeficiency; (hsa05223)Non-small cell lung cancer; (hsa04658)Th1 and Th2 cell differentiation	0.0	0.0	0.0	0.0	1.0	0.0	0.0	0.0	0.0	0.0	0.0	1.0	0.0	0.0	0.0	1.0	0.0	0.0
MPZL2	10205	symbol	H. sapiens	10205	H. sapiens	MPZL2	myelin protein zero like 2	GO:0007156 homophilic cell adhesion via plasma membrane adhesion molecules;GO:0098742 cell-cell adhesion via plasma-membrane adhesion molecules;GO:0098609 cell-cell adhesion	GO:0005856 cytoskeleton;GO:0043232 intracellular non-membrane-bounded organelle;GO:0043228 non-membrane-bounded organelle	GO:0005515 protein binding;GO:0005488 binding;GO:0003674 molecular_function		0.0	0.0	0.0	0.0	0.0	0.0	0.0	0.0	0.0	0.0	0.0	0.0	0.0	0.0	0.0	0.0	0.0	0.0
CPA3	1359	symbol	H. sapiens	1359	H. sapiens	CPA3	carboxypeptidase A3	GO:0002003 angiotensin maturation;GO:0002002 regulation of angiotensin levels in blood;GO:0001991 regulation of systemic arterial blood pressure by circulatory renin-angiotensin	GO:0062023 collagen-containing extracellular matrix;GO:0030141 secretory granule;GO:0030133 transport vesicle	GO:0004181 metallocarboxypeptidase activity;GO:0004180 carboxypeptidase activity;GO:0008235 metalloexopeptidase activity	(hsa04614)Renin-angiotensin system; (hsa04974)Protein digestion and absorption; (hsa04972)Pancreatic secretion	0.0	0.0	0.0	0.0	0.0	0.0	0.0	0.0	0.0	0.0	0.0	0.0	0.0	0.0	0.0	0.0	0.0	0.0
SLC9A9	285195	symbol	H. sapiens	285195	H. sapiens	SLC9A9	solute carrier family 9 member A9	GO:0098719 sodium ion import across plasma membrane;GO:0051453 regulation of intracellular pH;GO:0030641 regulation of cellular pH	GO:0031902 late endosome membrane;GO:0055037 recycling endosome;GO:0010008 endosome membrane	GO:0015386 potassium:proton antiporter activity;GO:0015385 sodium:proton antiporter activity;GO:0005451 monovalent cation:proton antiporter activity		0.0	0.0	0.0	0.0	0.0	0.0	0.0	0.0	0.0	0.0	0.0	0.0	0.0	0.0	0.0	0.0	0.0	0.0
FBLN7	129804	symbol	H. sapiens	129804	H. sapiens	FBLN7	fibulin 7	GO:0007155 cell adhesion;GO:0022610 biological adhesion;GO:0008150 biological_process	GO:0005925 focal adhesion;GO:0005924 cell-substrate adherens junction;GO:0030055 cell-substrate junction	GO:0008201 heparin binding;GO:0005539 glycosaminoglycan binding;GO:1901681 sulfur compound binding		0.0	0.0	0.0	0.0	0.0	0.0	0.0	0.0	0.0	0.0	0.0	0.0	0.0	0.0	0.0	0.0	0.0	0.0
RAB3C	115827	symbol	H. sapiens	115827	H. sapiens	RAB3C	RAB3C, member RAS oncogene family	GO:0006904 vesicle docking involved in exocytosis;GO:0140029 exocytic process;GO:0048278 vesicle docking	GO:0098993 anchored component of synaptic vesicle membrane;GO:0098563 intrinsic component of synaptic vesicle membrane;GO:0030672 synaptic vesicle membrane	GO:0031489 myosin V binding;GO:0030742 GTP-dependent protein binding;GO:0017022 myosin binding		0.0	0.0	0.0	0.0	0.0	0.0	0.0	0.0	0.0	0.0	0.0	0.0	0.0	0.0	0.0	0.0	0.0	0.0
ERRFI1	54206	symbol	H. sapiens	54206	H. sapiens	ERRFI1	ERBB receptor feedback inhibitor 1	GO:1903243 negative regulation of cardiac muscle hypertrophy in response to stress;GO:0010616 negative regulation of cardiac muscle adaptation;GO:1903242 regulation of cardiac muscle hypertrophy in response to stress	GO:0031234 extrinsic component of cytoplasmic side of plasma membrane;GO:0009898 cytoplasmic side of plasma membrane;GO:0019897 extrinsic component of plasma membrane	GO:0017124 SH3 domain binding;GO:0005096 GTPase activator activity;GO:0030695 GTPase regulator activity		0.0	0.0	0.0	0.0	0.0	0.0	0.0	0.0	0.0	0.0	0.0	0.0	0.0	0.0	0.0	0.0	0.0	0.0
LOC101927339						None	None	None	None	None	None	nan	nan	nan	nan	nan	nan	nan	nan	nan	nan	nan	nan	nan	nan	nan	nan	nan	nan
CA12	771	symbol	H. sapiens	771	H. sapiens	CA12	carbonic anhydrase 12	GO:0055064 chloride ion homeostasis;GO:0055083 monovalent inorganic anion homeostasis;GO:0015701 bicarbonate transport	GO:0005886 plasma membrane;GO:0071944 cell periphery;GO:0016021 integral component of membrane	GO:0004089 carbonate dehydratase activity;GO:0016836 hydro-lyase activity;GO:0016835 carbon-oxygen lyase activity	(hsa00910)Nitrogen metabolism	0.0	0.0	0.0	0.0	0.0	0.0	0.0	0.0	0.0	0.0	0.0	0.0	0.0	0.0	0.0	0.0	0.0	0.0
PCDH17	27253	symbol	H. sapiens	27253	H. sapiens	PCDH17	protocadherin 17	GO:1904071 presynaptic active zone assembly;GO:2000807 regulation of synaptic vesicle clustering;GO:0097091 synaptic vesicle clustering	GO:0099056 integral component of presynaptic membrane;GO:0099055 integral component of postsynaptic membrane;GO:0098889 intrinsic component of presynaptic membrane	GO:0005509 calcium ion binding;GO:0046872 metal ion binding;GO:0043169 cation binding		0.0	0.0	0.0	0.0	0.0	0.0	0.0	0.0	0.0	0.0	0.0	0.0	0.0	0.0	0.0	0.0	0.0	0.0
TTYH2	94015	symbol	H. sapiens	94015	H. sapiens	TTYH2	tweety family member 2	GO:1902476 chloride transmembrane transport;GO:0006821 chloride transport;GO:0098661 inorganic anion transmembrane transport	GO:0034707 chloride channel complex;GO:0034702 ion channel complex;GO:1902495 transmembrane transporter complex	GO:0072320 volume-sensitive chloride channel activity;GO:0005229 intracellular calcium activated chloride channel activity;GO:0061778 intracellular chloride channel activity		0.0	0.0	0.0	0.0	0.0	0.0	0.0	0.0	0.0	0.0	0.0	0.0	0.0	0.0	0.0	0.0	0.0	0.0
POPDC3	64208	symbol	H. sapiens	64208	H. sapiens	POPDC3	popeye domain containing 3	GO:0007519 skeletal muscle tissue development;GO:0060538 skeletal muscle organ development;GO:0051146 striated muscle cell differentiation	GO:0042383 sarcolemma;GO:0005886 plasma membrane;GO:0071944 cell periphery	GO:0030552 cAMP binding;GO:0030551 cyclic nucleotide binding;GO:0032559 adenyl ribonucleotide binding		0.0	0.0	0.0	0.0	0.0	0.0	0.0	0.0	0.0	0.0	0.0	0.0	0.0	0.0	0.0	0.0	0.0	0.0
ADM2	79924	symbol	H. sapiens	79924	H. sapiens	ADM2	adrenomedullin 2	GO:0045766 positive regulation of angiogenesis;GO:0045776 negative regulation of blood pressure;GO:0045765 regulation of angiogenesis	GO:0005576 extracellular region;GO:0005575 cellular_component	GO:0005179 hormone activity;GO:0048018 receptor ligand activity;GO:0030545 receptor regulator activity		0.0	0.0	0.0	0.0	0.0	0.0	0.0	0.0	0.0	0.0	0.0	0.0	0.0	0.0	0.0	0.0	0.0	0.0
PCDHB2	56133	symbol	H. sapiens	56133	H. sapiens	PCDHB2	protocadherin beta 2	GO:0016339 calcium-dependent cell-cell adhesion via plasma membrane cell adhesion molecules;GO:0007156 homophilic cell adhesion via plasma membrane adhesion molecules;GO:0098742 cell-cell adhesion via plasma-membrane adhesion molecules	GO:0005887 integral component of plasma membrane;GO:0045202 synapse;GO:0031226 intrinsic component of plasma membrane	GO:0005509 calcium ion binding;GO:0046872 metal ion binding;GO:0043169 cation binding		0.0	0.0	0.0	0.0	0.0	0.0	0.0	0.0	0.0	0.0	0.0	0.0	0.0	0.0	0.0	0.0	0.0	0.0
LOC101928558						None	None	None	None	None	None	nan	nan	nan	nan	nan	nan	nan	nan	nan	nan	nan	nan	nan	nan	nan	nan	nan	nan
CEBPD	1052	symbol	H. sapiens	1052	H. sapiens	CEBPD	CCAAT enhancer binding protein delta	GO:0045669 positive regulation of osteoblast differentiation;GO:0045778 positive regulation of ossification;GO:0045667 regulation of osteoblast differentiation	GO:0000790 nuclear chromatin;GO:0044454 nuclear chromosome part;GO:0000785 chromatin	GO:0000978 RNA polymerase II proximal promoter sequence-specific DNA binding;GO:0001228 DNA-binding transcription activator activity, RNA polymerase II-specific;GO:0000987 proximal promoter sequence-specific DNA binding		0.0	0.0	0.0	0.0	0.0	0.0	0.0	0.0	0.0	0.0	0.0	0.0	0.0	0.0	0.0	0.0	0.0	0.0
MGP	4256	symbol	H. sapiens	4256	H. sapiens	MGP	matrix Gla protein	GO:0001502 cartilage condensation;GO:0030500 regulation of bone mineralization;GO:0098743 cell aggregation	GO:0062023 collagen-containing extracellular matrix;GO:0070062 extracellular exosome;GO:1903561 extracellular vesicle	GO:0008147 structural constituent of bone;GO:0005201 extracellular matrix structural constituent;GO:0005509 calcium ion binding		0.0	0.0	0.0	0.0	0.0	0.0	0.0	0.0	0.0	0.0	0.0	0.0	0.0	0.0	0.0	0.0	0.0	0.0
SPARCL1	8404	symbol	H. sapiens	8404	H. sapiens	SPARCL1	SPARC like 1	GO:0099560 synaptic membrane adhesion;GO:0043687 post-translational protein modification;GO:0098742 cell-cell adhesion via plasma-membrane adhesion molecules	GO:0005788 endoplasmic reticulum lumen;GO:0062023 collagen-containing extracellular matrix;GO:0098978 glutamatergic synapse	GO:0005518 collagen binding;GO:0050840 extracellular matrix binding;GO:0005509 calcium ion binding		0.0	0.0	0.0	0.0	0.0	0.0	0.0	0.0	0.0	0.0	0.0	0.0	0.0	0.0	0.0	0.0	0.0	0.0
LOC101927880	101927880	Gene_ID	H. sapiens	101927880	H. sapiens	LINC02669	long intergenic non-protein coding RNA 2669					0.0	0.0	0.0	0.0	0.0	0.0	0.0	0.0	0.0	0.0	0.0	0.0	0.0	0.0	0.0	0.0	0.0	0.0
SPTLC3	55304	symbol	H. sapiens	55304	H. sapiens	SPTLC3	serine palmitoyltransferase long chain base subunit 3	GO:0046520 sphingoid biosynthetic process;GO:0046519 sphingoid metabolic process;GO:0030148 sphingolipid biosynthetic process	GO:0017059 serine C-palmitoyltransferase complex;GO:0031211 endoplasmic reticulum palmitoyltransferase complex;GO:1905961 protein-cysteine S-palmitoyltransferase complex	GO:0004758 serine C-palmitoyltransferase activity;GO:0016454 C-palmitoyltransferase activity;GO:0016408 C-acyltransferase activity	(M00094)Ceramide biosynthesis; (hsa)Ceramide biosynthesis; (M00099)Sphingosine biosynthesis	0.0	0.0	0.0	0.0	0.0	0.0	0.0	0.0	0.0	0.0	1.0	0.0	0.0	0.0	0.0	0.0	0.0	0.0
CDH15	1013	symbol	H. sapiens	1013	H. sapiens	CDH15	cadherin 15	GO:0016339 calcium-dependent cell-cell adhesion via plasma membrane cell adhesion molecules;GO:0044331 cell-cell adhesion mediated by cadherin;GO:0051149 positive regulation of muscle cell differentiation	GO:0005901 caveola;GO:0016342 catenin complex;GO:0044853 plasma membrane raft	GO:0045296 cadherin binding;GO:0050839 cell adhesion molecule binding;GO:0005509 calcium ion binding	(hsa04514)Cell adhesion molecules (CAMs)	0.0	0.0	0.0	0.0	0.0	0.0	0.0	0.0	0.0	0.0	0.0	0.0	0.0	0.0	0.0	0.0	0.0	0.0
C1QTNF1	114897	symbol	H. sapiens	114897	H. sapiens	C1QTNF1	C1q and TNF related 1	GO:2000860 positive regulation of aldosterone secretion;GO:2000857 positive regulation of mineralocorticoid secretion;GO:2000858 regulation of aldosterone secretion	GO:0005581 collagen trimer;GO:0005887 integral component of plasma membrane;GO:0031226 intrinsic component of plasma membrane	GO:0005518 collagen binding;GO:0044877 protein-containing complex binding;GO:0042802 identical protein binding		0.0	0.0	0.0	0.0	0.0	0.0	0.0	0.0	0.0	0.0	0.0	0.0	0.0	0.0	0.0	0.0	0.0	0.0
PPFIA4	8497	symbol	H. sapiens	8497	H. sapiens	PPFIA4	PTPRF interacting protein alpha 4	GO:0014047 glutamate secretion;GO:0015800 acidic amino acid transport;GO:0006835 dicarboxylic acid transport	GO:0048786 presynaptic active zone;GO:0098793 presynapse;GO:0044456 synapse part	GO:0005515 protein binding;GO:0005488 binding;GO:0003674 molecular_function		0.0	0.0	0.0	0.0	0.0	0.0	0.0	0.0	0.0	0.0	0.0	0.0	0.0	0.0	0.0	0.0	0.0	0.0
GPIHBP1	338328	symbol	H. sapiens	338328	H. sapiens	GPIHBP1	glycosylphosphatidylinositol anchored high density lipoprotein binding protein 1	GO:0090321 positive regulation of chylomicron remnant clearance;GO:0090320 regulation of chylomicron remnant clearance;GO:0034371 chylomicron remodeling	GO:0031362 anchored component of external side of plasma membrane;GO:0031233 intrinsic component of external side of plasma membrane;GO:0046658 anchored component of plasma membrane	GO:0035478 chylomicron binding;GO:0030550 acetylcholine receptor inhibitor activity;GO:0035473 lipase binding		0.0	0.0	0.0	0.0	0.0	0.0	0.0	0.0	0.0	0.0	0.0	0.0	0.0	0.0	0.0	0.0	0.0	0.0
DNAH11	8701	symbol	H. sapiens	8701	H. sapiens	DNAH11	dynein axonemal heavy chain 11	GO:0035545 determination of left/right asymmetry in nervous system;GO:0003356 regulation of cilium beat frequency;GO:0060287 epithelial cilium movement involved in determination of left/right asymmetry	GO:0120134 proximal portion of axoneme;GO:0097728 9+0 motile cilium;GO:0044447 axoneme part	GO:0008569 ATP-dependent microtubule motor activity, minus-end-directed;GO:1990939 ATP-dependent microtubule motor activity;GO:0003777 microtubule motor activity	(hsa05016)Huntington's disease	0.0	0.0	0.0	0.0	0.0	0.0	0.0	0.0	0.0	0.0	0.0	0.0	0.0	0.0	0.0	0.0	0.0	0.0
CCSER1	401145	symbol	H. sapiens	401145	H. sapiens	CCSER1	coiled-coil serine rich protein 1					0.0	0.0	0.0	0.0	0.0	0.0	0.0	0.0	0.0	0.0	0.0	0.0	0.0	0.0	0.0	0.0	0.0	0.0
AFF3	3899	symbol	H. sapiens	3899	H. sapiens	AFF3	AF4/FMR2 family member 3	GO:0035116 embryonic hindlimb morphogenesis;GO:0035137 hindlimb morphogenesis;GO:0030326 embryonic limb morphogenesis	GO:0032783 ELL-EAF complex;GO:0008023 transcription elongation factor complex;GO:0016604 nuclear body	GO:0003690 double-stranded DNA binding;GO:0003677 DNA binding;GO:0003676 nucleic acid binding		0.0	0.0	0.0	0.0	0.0	0.0	0.0	0.0	0.0	0.0	0.0	0.0	0.0	0.0	0.0	0.0	0.0	0.0
TNR	7143	symbol	H. sapiens	7143	H. sapiens	TNR	tenascin R	GO:0048692 negative regulation of axon extension involved in regeneration;GO:0048688 negative regulation of sprouting of injured axon;GO:0048690 regulation of axon extension involved in regeneration	GO:0072534 perineuronal net;GO:0098966 perisynaptic extracellular matrix;GO:0099535 synapse-associated extracellular matrix		(hsa04512)ECM-receptor interaction; (hsa04510)Focal adhesion; (hsa05206)MicroRNAs in cancer	0.0	0.0	0.0	0.0	1.0	0.0	0.0	0.0	0.0	0.0	0.0	0.0	0.0	0.0	0.0	0.0	0.0	0.0
STOX2	56977	symbol	H. sapiens	56977	H. sapiens	STOX2	storkhead box 2	GO:0001893 maternal placenta development;GO:0060135 maternal process involved in female pregnancy;GO:0001890 placenta development	GO:0005575 cellular_component	GO:0003674 molecular_function		0.0	0.0	0.0	0.0	0.0	0.0	0.0	0.0	0.0	0.0	0.0	0.0	0.0	0.0	0.0	0.0	0.0	0.0
APCDD1	147495	symbol	H. sapiens	147495	H. sapiens	APCDD1	APC down-regulated 1	GO:0043615 astrocyte cell migration;GO:0042487 regulation of odontogenesis of dentin-containing tooth;GO:0042481 regulation of odontogenesis	GO:0005887 integral component of plasma membrane;GO:0031226 intrinsic component of plasma membrane;GO:0044459 plasma membrane part	GO:0017147 Wnt-protein binding;GO:0042802 identical protein binding;GO:0005515 protein binding		0.0	0.0	0.0	0.0	0.0	0.0	0.0	0.0	0.0	0.0	0.0	0.0	0.0	0.0	0.0	0.0	0.0	0.0
ST7-AS1	93653	symbol	H. sapiens	93653	H. sapiens	ST7-AS1	ST7 antisense RNA 1					0.0	0.0	0.0	0.0	0.0	0.0	0.0	0.0	0.0	0.0	0.0	0.0	0.0	0.0	0.0	0.0	0.0	0.0
ADAMTS15	170689	symbol	H. sapiens	170689	H. sapiens	ADAMTS15	ADAM metallopeptidase with thrombospondin type 1 motif 15	GO:0006508 proteolysis;GO:0019538 protein metabolic process;GO:1901564 organonitrogen compound metabolic process	GO:0062023 collagen-containing extracellular matrix;GO:0031012 extracellular matrix;GO:0009986 cell surface	GO:0050840 extracellular matrix binding;GO:0004222 metalloendopeptidase activity;GO:0008201 heparin binding		0.0	0.0	0.0	0.0	0.0	0.0	0.0	0.0	0.0	0.0	0.0	0.0	0.0	0.0	0.0	0.0	0.0	0.0
ST8SIA2	8128	symbol	H. sapiens	8128	H. sapiens	ST8SIA2	ST8 alpha-N-acetyl-neuraminide alpha-2,8-sialyltransferase 2	GO:0001574 ganglioside biosynthetic process;GO:0001573 ganglioside metabolic process;GO:0006688 glycosphingolipid biosynthetic process	GO:0055037 recycling endosome;GO:0005769 early endosome;GO:0000139 Golgi membrane	GO:0003828 alpha-N-acetylneuraminate alpha-2,8-sialyltransferase activity;GO:0033691 sialic acid binding;GO:0008373 sialyltransferase activity		0.0	0.0	0.0	0.0	0.0	0.0	0.0	0.0	0.0	0.0	0.0	0.0	0.0	0.0	0.0	0.0	0.0	0.0
CXCL12	6387	symbol	H. sapiens	6387	H. sapiens	CXCL12	C-X-C motif chemokine ligand 12	GO:0048842 positive regulation of axon extension involved in axon guidance;GO:1903237 negative regulation of leukocyte tethering or rolling;GO:0033603 positive regulation of dopamine secretion	GO:0062023 collagen-containing extracellular matrix;GO:0070062 extracellular exosome;GO:0009897 external side of plasma membrane	GO:0045236 CXCR chemokine receptor binding;GO:0008009 chemokine activity;GO:0042379 chemokine receptor binding	(hsa04672)Intestinal immune network for IgA production; (hsa05323)Rheumatoid arthritis; (hsa04064)NF-kappa B signaling pathway	0.0	0.0	1.0	0.0	0.0	1.0	0.0	0.0	0.0	0.0	0.0	0.0	0.0	0.0	0.0	0.0	0.0	0.0
NHS	4810	symbol	H. sapiens	4810	H. sapiens	NHS	NHS actin remodeling regulator	GO:0002088 lens development in camera-type eye;GO:0043010 camera-type eye development;GO:0001654 eye development	GO:0005923 bicellular tight junction;GO:0005925 focal adhesion;GO:0070160 tight junction			0.0	0.0	0.0	0.0	0.0	0.0	0.0	0.0	0.0	0.0	0.0	0.0	0.0	0.0	0.0	0.0	0.0	0.0
CTTNBP2	83992	symbol	H. sapiens	83992	H. sapiens	CTTNBP2	cortactin binding protein 2	GO:1905274 regulation of modification of postsynaptic actin cytoskeleton;GO:0099159 regulation of modification of postsynaptic structure;GO:0098885 modification of postsynaptic actin cytoskeleton	GO:0098871 postsynaptic actin cytoskeleton;GO:0099571 postsynaptic cytoskeleton;GO:0043197 dendritic spine	GO:0017124 SH3 domain binding;GO:0019904 protein domain specific binding;GO:0005515 protein binding		0.0	0.0	0.0	0.0	0.0	0.0	0.0	0.0	0.0	0.0	0.0	0.0	0.0	0.0	0.0	0.0	0.0	0.0
C7	730	symbol	H. sapiens	730	H. sapiens	C7	complement C7	GO:0006957 complement activation, alternative pathway;GO:0006883 cellular sodium ion homeostasis;GO:0006958 complement activation, classical pathway	GO:0005579 membrane attack complex;GO:0046930 pore complex;GO:0070062 extracellular exosome		(hsa05020)Prion diseases; (hsa04610)Complement and coagulation cascades; (hsa05322)Systemic lupus erythematosus	0.0	0.0	0.0	0.0	0.0	0.0	0.0	0.0	0.0	1.0	0.0	0.0	0.0	0.0	0.0	0.0	0.0	1.0
LOC102724003	10945	Gene_ID	H. sapiens	10945	H. sapiens	KDELR1	KDEL endoplasmic reticulum protein retention receptor 1	GO:0006621 protein retention in ER lumen;GO:0035437 maintenance of protein localization in endoplasmic reticulum;GO:0002369 T cell cytokine production	GO:0030663 COPI-coated vesicle membrane;GO:0030137 COPI-coated vesicle;GO:0033116 endoplasmic reticulum-Golgi intermediate compartment membrane	GO:0005046 KDEL sequence binding;GO:0046923 ER retention sequence binding;GO:0005048 signal sequence binding	(hsa05110)Vibrio cholerae infection	0.0	0.0	0.0	0.0	0.0	0.0	0.0	0.0	0.0	0.0	0.0	0.0	0.0	0.0	0.0	0.0	0.0	0.0
CD24	100133941	symbol	H. sapiens	100133941	H. sapiens	CD24	CD24 molecule	GO:2000768 positive regulation of nephron tubule epithelial cell differentiation;GO:0072139 glomerular parietal epithelial cell differentiation;GO:0032597 B cell receptor transport into membrane raft	GO:0031362 anchored component of external side of plasma membrane;GO:0031233 intrinsic component of external side of plasma membrane;GO:0046658 anchored component of plasma membrane	GO:0030296 protein tyrosine kinase activator activity;GO:0030295 protein kinase activator activity;GO:0019209 kinase activator activity	(hsa04640)Hematopoietic cell lineage	0.0	0.0	0.0	0.0	0.0	0.0	0.0	0.0	0.0	0.0	0.0	0.0	0.0	0.0	0.0	0.0	0.0	0.0
LOC100129617	100129617	Gene_ID	H. sapiens	100129617	H. sapiens	LOC100129617	uncharacterized LOC100129617					0.0	0.0	0.0	0.0	0.0	0.0	0.0	0.0	0.0	0.0	0.0	0.0	0.0	0.0	0.0	0.0	0.0	0.0
DERL3	91319	symbol	H. sapiens	91319	H. sapiens	DERL3	derlin 3	GO:1904153 negative regulation of retrograde protein transport, ER to cytosol;GO:1904293 negative regulation of ERAD pathway;GO:1904152 regulation of retrograde protein transport, ER to cytosol	GO:0000839 Hrd1p ubiquitin ligase ERAD-L complex;GO:0005785 signal recognition particle receptor complex;GO:0000836 Hrd1p ubiquitin ligase complex	GO:1990381 ubiquitin-specific protease binding;GO:0051787 misfolded protein binding;GO:0002020 protease binding	(hsa04141)Protein processing in endoplasmic reticulum	1.0	0.0	0.0	0.0	0.0	0.0	0.0	0.0	0.0	0.0	0.0	0.0	0.0	0.0	0.0	0.0	0.0	0.0
HSD17B2	3294	symbol	H. sapiens	3294	H. sapiens	HSD17B2	hydroxysteroid 17-beta dehydrogenase 2	GO:0006703 estrogen biosynthetic process;GO:0008210 estrogen metabolic process;GO:0001890 placenta development	GO:0005789 endoplasmic reticulum membrane;GO:0098827 endoplasmic reticulum subcompartment;GO:0044432 endoplasmic reticulum part	GO:0047006 17-alpha,20-alpha-dihydroxypregn-4-en-3-one dehydrogenase activity;GO:0047035 testosterone dehydrogenase (NAD+) activity;GO:0004303 estradiol 17-beta-dehydrogenase activity	(hsa04913)Ovarian steroidogenesis; (hsa00140)Steroid hormone biosynthesis; (hsa01100)Metabolic pathways	0.0	0.0	0.0	0.0	0.0	0.0	0.0	0.0	0.0	0.0	0.0	0.0	0.0	0.0	0.0	0.0	0.0	0.0
MS4A6A	64231	symbol	H. sapiens	64231	H. sapiens	MS4A6A	membrane spanning 4-domains A6A		GO:0016021 integral component of membrane;GO:0031224 intrinsic component of membrane;GO:0044425 membrane part			0.0	0.0	0.0	0.0	0.0	0.0	0.0	0.0	0.0	0.0	0.0	0.0	0.0	0.0	0.0	0.0	0.0	0.0
C1S	716	symbol	H. sapiens	716	H. sapiens	C1S	complement C1s	GO:0006958 complement activation, classical pathway;GO:0030449 regulation of complement activation;GO:0002455 humoral immune response mediated by circulating immunoglobulin	GO:0072562 blood microparticle;GO:0005615 extracellular space;GO:0044421 extracellular region part	GO:0004252 serine-type endopeptidase activity;GO:0008236 serine-type peptidase activity;GO:0017171 serine hydrolase activity	(hsa05150)Staphylococcus aureus infection; (hsa05133)Pertussis; (hsa04610)Complement and coagulation cascades	0.0	0.0	0.0	0.0	0.0	0.0	0.0	0.0	0.0	1.0	0.0	0.0	0.0	0.0	0.0	0.0	0.0	0.0
LINGO2	158038	symbol	H. sapiens	158038	H. sapiens	LINGO2	leucine rich repeat and Ig domain containing 2	GO:0051965 positive regulation of synapse assembly;GO:0051963 regulation of synapse assembly;GO:0007416 synapse assembly	GO:0031012 extracellular matrix;GO:0005615 extracellular space;GO:0044421 extracellular region part			0.0	0.0	0.0	0.0	0.0	0.0	0.0	0.0	0.0	0.0	0.0	0.0	0.0	0.0	0.0	0.0	0.0	0.0
KIF26B	55083	symbol	H. sapiens	55083	H. sapiens	KIF26B	kinesin family member 26B	GO:0072092 ureteric bud invasion;GO:0072093 metanephric renal vesicle formation;GO:0060677 ureteric bud elongation	GO:0005871 kinesin complex;GO:0005875 microtubule associated complex;GO:0005874 microtubule	GO:0008574 ATP-dependent microtubule motor activity, plus-end-directed;GO:1990939 ATP-dependent microtubule motor activity;GO:0003777 microtubule motor activity		0.0	0.0	0.0	0.0	0.0	0.0	0.0	0.0	0.0	0.0	0.0	0.0	0.0	0.0	0.0	0.0	0.0	0.0
FSIP2	401024	symbol	H. sapiens	401024	H. sapiens	FSIP2	fibrous sheath interacting protein 2					0.0	0.0	0.0	0.0	0.0	0.0	0.0	0.0	0.0	0.0	0.0	0.0	0.0	0.0	0.0	0.0	0.0	0.0
THBS2	7058	symbol	H. sapiens	7058	H. sapiens	THBS2	thrombospondin 2	GO:0016525 negative regulation of angiogenesis;GO:2000181 negative regulation of blood vessel morphogenesis;GO:0051965 positive regulation of synapse assembly	GO:0031091 platelet alpha granule;GO:0005604 basement membrane;GO:0062023 collagen-containing extracellular matrix	GO:0008201 heparin binding;GO:0005201 extracellular matrix structural constituent;GO:0005539 glycosaminoglycan binding	(hsa05144)Malaria; (hsa04512)ECM-receptor interaction; (hsa04145)Phagosome	0.0	1.0	0.0	0.0	1.0	0.0	0.0	0.0	0.0	0.0	0.0	0.0	0.0	0.0	0.0	0.0	0.0	0.0
PCDHA3	56145	symbol	H. sapiens	56145	H. sapiens	PCDHA3	protocadherin alpha 3	GO:0007156 homophilic cell adhesion via plasma membrane adhesion molecules;GO:0098742 cell-cell adhesion via plasma-membrane adhesion molecules;GO:0098609 cell-cell adhesion	GO:0005887 integral component of plasma membrane;GO:0031226 intrinsic component of plasma membrane;GO:0044459 plasma membrane part	GO:0005509 calcium ion binding;GO:0046872 metal ion binding;GO:0043169 cation binding		0.0	0.0	0.0	0.0	0.0	0.0	0.0	0.0	0.0	0.0	0.0	0.0	0.0	0.0	0.0	0.0	0.0	0.0
FAM86HP	729375	symbol	H. sapiens	729375	H. sapiens	FAM86HP	family with sequence similarity 86, member A pseudogene					0.0	0.0	0.0	0.0	0.0	0.0	0.0	0.0	0.0	0.0	0.0	0.0	0.0	0.0	0.0	0.0	0.0	0.0
SLC22A31	146429	symbol	H. sapiens	146429	H. sapiens	SLC22A31	solute carrier family 22 member 31	GO:0006811 ion transport;GO:0055085 transmembrane transport;GO:0006810 transport	GO:0016021 integral component of membrane;GO:0031224 intrinsic component of membrane;GO:0044425 membrane part	GO:0022857 transmembrane transporter activity;GO:0005215 transporter activity;GO:0003674 molecular_function		0.0	0.0	0.0	0.0	0.0	0.0	0.0	0.0	0.0	0.0	0.0	0.0	0.0	0.0	0.0	0.0	0.0	0.0
ITPR1-AS1	100996539	gene_synonym	H. sapiens	100996539	H. sapiens	ITPR1-DT	ITPR1 divergent transcript					0.0	0.0	0.0	0.0	0.0	0.0	0.0	0.0	0.0	0.0	0.0	0.0	0.0	0.0	0.0	0.0	0.0	0.0
LOC102723877						None	None	None	None	None	None	nan	nan	nan	nan	nan	nan	nan	nan	nan	nan	nan	nan	nan	nan	nan	nan	nan	nan
LOC101928621						None	None	None	None	None	None	nan	nan	nan	nan	nan	nan	nan	nan	nan	nan	nan	nan	nan	nan	nan	nan	nan	nan
FOLH1	2346	symbol	H. sapiens	2346	H. sapiens	FOLH1	folate hydrolase 1	GO:0035609 C-terminal protein deglutamylation;GO:0035608 protein deglutamylation;GO:0018410 C-terminal protein amino acid modification	GO:0070062 extracellular exosome;GO:1903561 extracellular vesicle;GO:0043230 extracellular organelle	GO:1904492 Ac-Asp-Glu binding;GO:1904493 tetrahydrofolyl-poly(glutamate) polymer binding;GO:0016805 dipeptidase activity	(hsa04977)Vitamin digestion and absorption; (hsa00250)Alanine, aspartate and glutamate metabolism; (hsa01100)Metabolic pathways	0.0	0.0	0.0	0.0	0.0	0.0	0.0	0.0	0.0	0.0	0.0	0.0	0.0	0.0	0.0	0.0	0.0	0.0
PAPPA2	60676	symbol	H. sapiens	60676	H. sapiens	PAPPA2	pappalysin 2	GO:0060349 bone morphogenesis;GO:0009651 response to salt stress;GO:0060348 bone development	GO:0016324 apical plasma membrane;GO:0070062 extracellular exosome;GO:1903561 extracellular vesicle	GO:0008237 metallopeptidase activity;GO:0070011 peptidase activity, acting on L-amino acid peptides;GO:0008270 zinc ion binding		0.0	0.0	0.0	0.0	0.0	0.0	0.0	0.0	0.0	0.0	0.0	0.0	0.0	0.0	0.0	0.0	0.0	0.0
LOC100129215	100129215	Gene_ID	H. sapiens	100129215	H. sapiens	LOC100129215	uncharacterized LOC100129215					0.0	0.0	0.0	0.0	0.0	0.0	0.0	0.0	0.0	0.0	0.0	0.0	0.0	0.0	0.0	0.0	0.0	0.0
BDKRB2	624	symbol	H. sapiens	624	H. sapiens	BDKRB2	bradykinin receptor B2	GO:1902239 negative regulation of intrinsic apoptotic signaling pathway in response to osmotic stress by p53 class mediator;GO:1902238 regulation of intrinsic apoptotic signaling pathway in response to osmotic stress by p53 class mediator;GO:1990127 intrinsic apoptotic signaling pathway in response to osmotic stress by p53 class mediator	GO:0005768 endosome;GO:0005887 integral component of plasma membrane;GO:0031226 intrinsic component of plasma membrane	GO:0004947 bradykinin receptor activity;GO:0031702 type 1 angiotensin receptor binding;GO:0004435 phosphatidylinositol phospholipase C activity	(hsa04961)Endocrine and other factor-regulated calcium reabsorption; (hsa04610)Complement and coagulation cascades; (hsa04750)Inflammatory mediator regulation of TRP channels	0.0	0.0	0.0	0.0	0.0	1.0	0.0	0.0	0.0	1.0	0.0	0.0	0.0	0.0	0.0	0.0	0.0	0.0
UNC5A	90249	symbol	H. sapiens	90249	H. sapiens	UNC5A	unc-5 netrin receptor A	GO:0033564 anterior/posterior axon guidance;GO:0038007 netrin-activated signaling pathway;GO:0007411 axon guidance	GO:0032809 neuronal cell body membrane;GO:0044298 cell body membrane;GO:0032589 neuron projection membrane	GO:0005042 netrin receptor activity;GO:0004888 transmembrane signaling receptor activity;GO:0038023 signaling receptor activity	(hsa04360)Axon guidance	0.0	0.0	0.0	0.0	0.0	0.0	0.0	0.0	0.0	0.0	0.0	0.0	0.0	0.0	0.0	0.0	0.0	0.0
LOC284561	284561	Gene_ID	H. sapiens	284561	H. sapiens	LINC02806	long intergenic non-protein coding RNA 2806					0.0	0.0	0.0	0.0	0.0	0.0	0.0	0.0	0.0	0.0	0.0	0.0	0.0	0.0	0.0	0.0	0.0	0.0
FAM86DP	692099	symbol	H. sapiens	692099	H. sapiens	FAM86DP	family with sequence similarity 86 member D, pseudogene					0.0	0.0	0.0	0.0	0.0	0.0	0.0	0.0	0.0	0.0	0.0	0.0	0.0	0.0	0.0	0.0	0.0	0.0
VCAN	1462	symbol	H. sapiens	1462	H. sapiens	VCAN	versican	GO:0030208 dermatan sulfate biosynthetic process;GO:0030207 chondroitin sulfate catabolic process;GO:0030205 dermatan sulfate metabolic process	GO:0033165 interphotoreceptor matrix;GO:0001750 photoreceptor outer segment;GO:0043202 lysosomal lumen	GO:0030021 extracellular matrix structural constituent conferring compression resistance;GO:0005540 hyaluronic acid binding;GO:0005201 extracellular matrix structural constituent	(hsa04514)Cell adhesion molecules (CAMs)	0.0	0.0	0.0	0.0	0.0	0.0	0.0	0.0	0.0	0.0	0.0	0.0	0.0	0.0	0.0	0.0	0.0	0.0
IGF2-AS	51214	symbol	H. sapiens	51214	H. sapiens	IGF2-AS	IGF2 antisense RNA					0.0	0.0	0.0	0.0	0.0	0.0	0.0	0.0	0.0	0.0	0.0	0.0	0.0	0.0	0.0	0.0	0.0	0.0
SOCS3	9021	symbol	H. sapiens	9021	H. sapiens	SOCS3	suppressor of cytokine signaling 3	GO:0060708 spongiotrophoblast differentiation;GO:0060670 branching involved in labyrinthine layer morphogenesis;GO:0046627 negative regulation of insulin receptor signaling pathway	GO:0005942 phosphatidylinositol 3-kinase complex;GO:0061695 transferase complex, transferring phosphorus-containing groups;GO:0019898 extrinsic component of membrane	GO:0046935 1-phosphatidylinositol-3-kinase regulator activity;GO:0035014 phosphatidylinositol 3-kinase regulator activity;GO:0001784 phosphotyrosine residue binding	(hsa04930)Type II diabetes mellitus; (hsa04920)Adipocytokine signaling pathway; (hsa04917)Prolactin signaling pathway	0.0	0.0	0.0	1.0	0.0	0.0	1.0	1.0	0.0	0.0	0.0	1.0	0.0	0.0	0.0	0.0	0.0	0.0
HLA-H	3077	gene_synonym	H. sapiens	3077	H. sapiens	HFE	homeostatic iron regulator	GO:1904283 negative regulation of antigen processing and presentation of endogenous peptide antigen via MHC class I;GO:0002626 negative regulation of T cell antigen processing and presentation;GO:1904282 regulation of antigen processing and presentation of endogenous peptide antigen via MHC class I	GO:1990357 terminal web;GO:1990712 HFE-transferrin receptor complex;GO:0042612 MHC class I protein complex	GO:0030881 beta-2-microglobulin binding;GO:1990459 transferrin receptor binding;GO:0039706 co-receptor binding		0.0	0.0	0.0	0.0	0.0	0.0	0.0	0.0	0.0	0.0	0.0	0.0	0.0	0.0	0.0	0.0	0.0	0.0
TMEM235	283999	symbol	H. sapiens	283999	H. sapiens	TMEM235	transmembrane protein 235		GO:0016324 apical plasma membrane;GO:0045177 apical part of cell;GO:0098590 plasma membrane region			0.0	0.0	0.0	0.0	0.0	0.0	0.0	0.0	0.0	0.0	0.0	0.0	0.0	0.0	0.0	0.0	0.0	0.0
VSTM2L	128434	symbol	H. sapiens	128434	H. sapiens	VSTM2L	V-set and transmembrane domain containing 2 like	GO:0070593 dendrite self-avoidance;GO:0008038 neuron recognition;GO:0007411 axon guidance	GO:0030424 axon;GO:0043005 neuron projection;GO:0097458 neuron part	GO:0098632 cell-cell adhesion mediator activity;GO:0098631 cell adhesion mediator activity;GO:0005515 protein binding		0.0	0.0	0.0	0.0	0.0	0.0	0.0	0.0	0.0	0.0	0.0	0.0	0.0	0.0	0.0	0.0	0.0	0.0
NPIPA8	101059953	symbol	H. sapiens	101059953	H. sapiens	NPIPA8	nuclear pore complex interacting protein family member A8		GO:0005654 nucleoplasm;GO:0031981 nuclear lumen;GO:0070013 intracellular organelle lumen			0.0	0.0	0.0	0.0	0.0	0.0	0.0	0.0	0.0	0.0	0.0	0.0	0.0	0.0	0.0	0.0	0.0	0.0
RP11-806H10.4						None	None	None	None	None	None	nan	nan	nan	nan	nan	nan	nan	nan	nan	nan	nan	nan	nan	nan	nan	nan	nan	nan
ANO3	63982	symbol	H. sapiens	63982	H. sapiens	ANO3	anoctamin 3	GO:0061590 calcium activated phosphatidylcholine scrambling;GO:0061591 calcium activated galactosylceramide scrambling;GO:0061588 calcium activated phospholipid scrambling	GO:0005886 plasma membrane;GO:0071944 cell periphery;GO:0016021 integral component of membrane	GO:0005229 intracellular calcium activated chloride channel activity;GO:0061778 intracellular chloride channel activity;GO:0017128 phospholipid scramblase activity		0.0	0.0	0.0	0.0	0.0	0.0	0.0	0.0	0.0	0.0	0.0	0.0	0.0	0.0	0.0	0.0	0.0	0.0
ADAM28	10863	symbol	H. sapiens	10863	H. sapiens	ADAM28	ADAM metallopeptidase domain 28	GO:0007283 spermatogenesis;GO:0048232 male gamete generation;GO:0007276 gamete generation	GO:0005739 mitochondrion;GO:0005576 extracellular region;GO:0005886 plasma membrane	GO:0004222 metalloendopeptidase activity;GO:0008237 metallopeptidase activity;GO:0004175 endopeptidase activity		0.0	0.0	0.0	0.0	0.0	0.0	0.0	0.0	0.0	0.0	0.0	0.0	0.0	0.0	0.0	0.0	0.0	0.0
SERPINA3	12	symbol	H. sapiens	12	H. sapiens	SERPINA3	serpin family A member 3	GO:0030277 maintenance of gastrointestinal epithelium;GO:0002576 platelet degranulation;GO:0043312 neutrophil degranulation	GO:0031093 platelet alpha granule lumen;GO:0035578 azurophil granule lumen;GO:0031091 platelet alpha granule	GO:0004867 serine-type endopeptidase inhibitor activity;GO:0004866 endopeptidase inhibitor activity;GO:0061135 endopeptidase regulator activity		0.0	0.0	0.0	0.0	0.0	0.0	0.0	0.0	0.0	0.0	0.0	0.0	0.0	0.0	0.0	0.0	0.0	0.0

## Sheet: Enrichment
GroupID	Category	Term	Description	LogP	Log(q-value)	InTerm_InList	Genes	Symbols
1_Summary	KEGG Pathway	hsa04141	Protein processing in endoplasmic reticulum	-5.84481	-3.44613	16/166	468,821,1649,3309,5611,6400,7184,9601,9695,9709,10525,51726,55757,56605,57134,91319,2878	ATF4,CANX,DDIT3,HSPA5,DNAJC3,SEL1L,HSP90B1,PDIA4,EDEM1,HERPUD1,HYOU1,DNAJB11,UGGT2,ERO1B,MAN1C1,DERL3,GPX3
1_Member	KEGG Pathway	hsa04141	Protein processing in endoplasmic reticulum	-5.84481	-3.44613	16/166	468,821,1649,3309,5611,6400,7184,9601,9695,9709,10525,51726,55757,56605,57134,91319	ATF4,CANX,DDIT3,HSPA5,DNAJC3,SEL1L,HSP90B1,PDIA4,EDEM1,HERPUD1,HYOU1,DNAJB11,UGGT2,ERO1B,MAN1C1,DERL3
1_Member	KEGG Pathway	hsa04918	Thyroid hormone synthesis	-2.16018	-0.897818	6/74	468,821,2878,3309,7184,9601	ATF4,CANX,GPX3,HSPA5,HSP90B1,PDIA4
2_Summary	KEGG Pathway	hsa05144	Malaria	-5.83883	-3.44613	9/49	948,2532,2995,3082,3569,4035,6383,6403,7058	CD36,ACKR1,GYPC,HGF,IL6,LRP1,SDC2,SELP,THBS2
2_Member	KEGG Pathway	hsa05144	Malaria	-5.83883	-3.44613	9/49	948,2532,2995,3082,3569,4035,6383,6403,7058	CD36,ACKR1,GYPC,HGF,IL6,LRP1,SDC2,SELP,THBS2
3_Summary	KEGG Pathway	hsa04060	Cytokine-cytokine receptor interaction	-5.33978	-3.12317	20/270	91,658,2920,3082,3554,3563,3569,3572,3597,3624,3953,6373,6387,7132,7422,7423,7852,8793,8809,9180	ACVR1B,BMPR1B,CXCL2,HGF,IL1R1,IL3RA,IL6,IL6ST,IL13RA1,INHBA,LEPR,CXCL11,CXCL12,TNFRSF1A,VEGFA,VEGFB,CXCR4,TNFRSF10D,IL18R1,OSMR
3_Member	KEGG Pathway	hsa04060	Cytokine-cytokine receptor interaction	-5.33978	-3.12317	20/270	91,658,2920,3082,3554,3563,3569,3572,3597,3624,3953,6373,6387,7132,7422,7423,7852,8793,8809,9180	ACVR1B,BMPR1B,CXCL2,HGF,IL1R1,IL3RA,IL6,IL6ST,IL13RA1,INHBA,LEPR,CXCL11,CXCL12,TNFRSF1A,VEGFA,VEGFB,CXCR4,TNFRSF10D,IL18R1,OSMR
4_Summary	KEGG Pathway	hsa05418	Fluid shear stress and atherosclerosis	-4.62225	-2.53059	13/142	658,1535,1906,2947,3554,3690,4259,5295,6383,7056,7132,7184,7422,2355,3726,5468,9021	BMPR1B,CYBA,EDN1,GSTM3,IL1R1,ITGB3,MGST3,PIK3R1,SDC2,THBD,TNFRSF1A,HSP90B1,VEGFA,FOSL2,JUNB,PPARG,SOCS3
4_Member	KEGG Pathway	hsa05418	Fluid shear stress and atherosclerosis	-4.62225	-2.53059	13/142	658,1535,1906,2947,3554,3690,4259,5295,6383,7056,7132,7184,7422	BMPR1B,CYBA,EDN1,GSTM3,IL1R1,ITGB3,MGST3,PIK3R1,SDC2,THBD,TNFRSF1A,HSP90B1,VEGFA
4_Member	KEGG Pathway	hsa04380	Osteoclast differentiation	-2.51618	-1.13519	9/130	1535,2355,3554,3690,3726,5295,5468,7132,9021	CYBA,FOSL2,IL1R1,ITGB3,JUNB,PIK3R1,PPARG,TNFRSF1A,SOCS3
5_Summary	KEGG Pathway	hsa04151	PI3K-Akt signaling pathway	-4.34367	-2.34891	21/342	468,894,2256,2335,2791,3082,3563,3569,3690,3718,3908,5295,5728,6194,7058,7143,7184,7422,7423,7450,9180,10398,948	ATF4,CCND2,FGF11,FN1,GNG11,HGF,IL3RA,IL6,ITGB3,JAK3,LAMA2,PIK3R1,PTEN,RPS6,THBS2,TNR,HSP90B1,VEGFA,VEGFB,VWF,OSMR,MYL9,CD36
5_Member	KEGG Pathway	hsa04151	PI3K-Akt signaling pathway	-4.34367	-2.34891	21/342	468,894,2256,2335,2791,3082,3563,3569,3690,3718,3908,5295,5728,6194,7058,7143,7184,7422,7423,7450,9180	ATF4,CCND2,FGF11,FN1,GNG11,HGF,IL3RA,IL6,ITGB3,JAK3,LAMA2,PIK3R1,PTEN,RPS6,THBS2,TNR,HSP90B1,VEGFA,VEGFB,VWF,OSMR
5_Member	KEGG Pathway	hsa04510	Focal adhesion	-3.15554	-1.60794	13/199	894,2335,3082,3690,3908,5295,5728,7058,7143,7422,7423,7450,10398	CCND2,FN1,HGF,ITGB3,LAMA2,PIK3R1,PTEN,THBS2,TNR,VEGFA,VEGFB,VWF,MYL9
5_Member	KEGG Pathway	hsa04512	ECM-receptor interaction	-2.56586	-1.15089	7/82	948,2335,3690,3908,7058,7143,7450	CD36,FN1,ITGB3,LAMA2,THBS2,TNR,VWF
6_Summary	KEGG Pathway	hsa04066	HIF-1 signaling pathway	-3.97122	-2.05565	10/101	817,1906,2597,3569,3939,5295,6194,6513,6774,7422,1958,2335,7056,7423,3082,5728,624,2256,2791,3908,5468,6387,7184,7852	CAMK2D,EDN1,GAPDH,IL6,LDHA,PIK3R1,RPS6,SLC2A1,STAT3,VEGFA,EGR1,FN1,THBD,VEGFB,HGF,PTEN,BDKRB2,FGF11,GNG11,LAMA2,PPARG,CXCL12,HSP90B1,CXCR4
6_Member	KEGG Pathway	hsa04066	HIF-1 signaling pathway	-3.97122	-2.05565	10/101	817,1906,2597,3569,3939,5295,6194,6513,6774,7422	CAMK2D,EDN1,GAPDH,IL6,LDHA,PIK3R1,RPS6,SLC2A1,STAT3,VEGFA
6_Member	KEGG Pathway	hsa04933	AGE-RAGE signaling pathway in diabetic complications	-3.35154	-1.73699	9/99	1906,1958,2335,3569,5295,6774,7056,7422,7423	EDN1,EGR1,FN1,IL6,PIK3R1,STAT3,THBD,VEGFA,VEGFB
6_Member	KEGG Pathway	hsa01521	EGFR tyrosine kinase inhibitor resistance	-2.65828	-1.21983	7/79	3082,3569,5295,5728,6194,6774,7422	HGF,IL6,PIK3R1,PTEN,RPS6,STAT3,VEGFA
6_Member	KEGG Pathway	hsa05200	Pathways in cancer	-2.00335	-0.772026	17/395	624,2256,2335,2791,3082,3569,3908,5295,5468,5728,6387,6513,6774,7184,7422,7423,7852	BDKRB2,FGF11,FN1,GNG11,HGF,IL6,LAMA2,PIK3R1,PPARG,PTEN,CXCL12,SLC2A1,STAT3,HSP90B1,VEGFA,VEGFB,CXCR4
7_Summary	KEGG Pathway	hsa04931	Insulin resistance	-3.76193	-1.95319	10/107	948,1374,3569,5295,5728,6513,6774,7132,9021,79660,3953	CD36,CPT1A,IL6,PIK3R1,PTEN,SLC2A1,STAT3,TNFRSF1A,SOCS3,PPP1R3B,LEPR
7_Member	KEGG Pathway	hsa04931	Insulin resistance	-3.76193	-1.95319	10/107	948,1374,3569,5295,5728,6513,6774,7132,9021,79660	CD36,CPT1A,IL6,PIK3R1,PTEN,SLC2A1,STAT3,TNFRSF1A,SOCS3,PPP1R3B
7_Member	KEGG Pathway	hsa04920	Adipocytokine signaling pathway	-3.00278	-1.5395	7/69	948,1374,3953,6513,6774,7132,9021	CD36,CPT1A,LEPR,SLC2A1,STAT3,TNFRSF1A,SOCS3
8_Summary	KEGG Pathway	hsa04668	TNF signaling pathway	-3.72854	-1.95319	10/108	468,1906,2920,3569,3726,5295,7132,8809,9021,9252	ATF4,EDN1,CXCL2,IL6,JUNB,PIK3R1,TNFRSF1A,IL18R1,SOCS3,RPS6KA5
8_Member	KEGG Pathway	hsa04668	TNF signaling pathway	-3.72854	-1.95319	10/108	468,1906,2920,3569,3726,5295,7132,8809,9021,9252	ATF4,EDN1,CXCL2,IL6,JUNB,PIK3R1,TNFRSF1A,IL18R1,SOCS3,RPS6KA5
9_Summary	KEGG Pathway	M00058	Glycosaminoglycan biosynthesis, chondroitin sulfate backbone	-3.64691	-1.95319	3/6	22856,55790,79586,64131	CHSY1,CSGALNACT1,CHPF,XYLT1
9_Member	KEGG Pathway	M00058	Glycosaminoglycan biosynthesis, chondroitin sulfate backbone	-3.64691	-1.95319	3/6	22856,55790,79586	CHSY1,CSGALNACT1,CHPF
9_Member	KEGG Pathway	hsa_M00058	Glycosaminoglycan biosynthesis, chondroitin sulfate backbone	-3.64691	-1.95319	3/6	22856,55790,79586	CHSY1,CSGALNACT1,CHPF
9_Member	KEGG Pathway	hsa00532	Glycosaminoglycan biosynthesis - chondroitin sulfate / dermatan sulfate	-3.01024	-1.5395	4/20	22856,55790,64131,79586	CHSY1,CSGALNACT1,XYLT1,CHPF
10_Summary	KEGG Pathway	hsa04610	Complement and coagulation cascades	-3.3523	-1.73699	8/79	624,715,716,730,3426,5627,7056,7450	BDKRB2,C1R,C1S,C7,CFI,PROS1,THBD,VWF
10_Member	KEGG Pathway	hsa04610	Complement and coagulation cascades	-3.3523	-1.73699	8/79	624,715,716,730,3426,5627,7056,7450	BDKRB2,C1R,C1S,C7,CFI,PROS1,THBD,VWF
11_Summary	KEGG Pathway	hsa00600	Sphingolipid metabolism	-3.17284	-1.60794	6/47	410,7357,8877,55304,64781,340485	ARSA,UGCG,SPHK1,SPTLC3,CERK,ACER2
11_Member	KEGG Pathway	hsa00600	Sphingolipid metabolism	-3.17284	-1.60794	6/47	410,7357,8877,55304,64781,340485	ARSA,UGCG,SPHK1,SPTLC3,CERK,ACER2
12_Summary	KEGG Pathway	hsa04630	Jak-STAT signaling pathway	-3.02232	-1.5395	11/156	894,3563,3569,3572,3597,3718,3953,5295,6774,9021,9180	CCND2,IL3RA,IL6,IL6ST,IL13RA1,JAK3,LEPR,PIK3R1,STAT3,SOCS3,OSMR
12_Member	KEGG Pathway	hsa04630	Jak-STAT signaling pathway	-3.02232	-1.5395	11/156	894,3563,3569,3572,3597,3718,3953,5295,6774,9021,9180	CCND2,IL3RA,IL6,IL6ST,IL13RA1,JAK3,LEPR,PIK3R1,STAT3,SOCS3,OSMR
13_Summary	KEGG Pathway	hsa04350	TGF-beta signaling pathway	-2.5067	-1.13519	7/84	91,654,658,3397,3624,4092,392255	ACVR1B,BMP6,BMPR1B,ID1,INHBA,SMAD7,GDF6
13_Member	KEGG Pathway	hsa04350	TGF-beta signaling pathway	-2.5067	-1.13519	7/84	91,654,658,3397,3624,4092,392255	ACVR1B,BMP6,BMPR1B,ID1,INHBA,SMAD7,GDF6
14_Summary	KEGG Pathway	hsa04210	Apoptosis	-2.34455	-1.01777	9/138	468,1649,3563,5295,5414,5783,7132,8722,8793	ATF4,DDIT3,IL3RA,PIK3R1,SEPTIN4,PTPN13,TNFRSF1A,CTSF,TNFRSF10D
14_Member	KEGG Pathway	hsa04210	Apoptosis	-2.34455	-1.01777	9/138	468,1649,3563,5295,5414,5783,7132,8722,8793	ATF4,DDIT3,IL3RA,PIK3R1,SEPTIN4,PTPN13,TNFRSF1A,CTSF,TNFRSF10D
15_Summary	KEGG Pathway	hsa00030	Pentose phosphate pathway	-2.336	-1.01777	4/30	230,5236,9563,55276,2762,3073,7360	ALDOC,PGM1,H6PD,PGM2,GMDS,HEXA,UGP2
15_Member	KEGG Pathway	hsa00030	Pentose phosphate pathway	-2.336	-1.01777	4/30	230,5236,9563,55276	ALDOC,PGM1,H6PD,PGM2
15_Member	KEGG Pathway	hsa00520	Amino sugar and nucleotide sugar metabolism	-2.33128	-1.01777	5/48	2762,3073,5236,7360,55276	GMDS,HEXA,PGM1,UGP2,PGM2
16_Summary	KEGG Pathway	hsa05166	HTLV-I infection	-2.20046	-0.908773	13/256	468,821,894,1739,1958,2114,3554,3569,3718,5295,6513,7132,7538	ATF4,CANX,CCND2,DLG1,EGR1,ETS2,IL1R1,IL6,JAK3,PIK3R1,SLC2A1,TNFRSF1A,ZFP36
16_Member	KEGG Pathway	hsa05166	HTLV-I infection	-2.20046	-0.908773	13/256	468,821,894,1739,1958,2114,3554,3569,3718,5295,6513,7132,7538	ATF4,CANX,CCND2,DLG1,EGR1,ETS2,IL1R1,IL6,JAK3,PIK3R1,SLC2A1,TNFRSF1A,ZFP36
17_Summary	KEGG Pathway	hsa05146	Amoebiasis	-2.18753	-0.908773	7/96	2335,3554,3569,3908,5272,5295,9630	FN1,IL1R1,IL6,LAMA2,SERPINB9,PIK3R1,GNA14
17_Member	KEGG Pathway	hsa05146	Amoebiasis	-2.18753	-0.908773	7/96	2335,3554,3569,3908,5272,5295,9630	FN1,IL1R1,IL6,LAMA2,SERPINB9,PIK3R1,GNA14
18_Summary	KEGG Pathway	hsa05020	Prion diseases	-2.09373	-0.847158	4/35	730,1958,3309,3569	C7,EGR1,HSPA5,IL6
18_Member	KEGG Pathway	hsa05020	Prion diseases	-2.09373	-0.847158	4/35	730,1958,3309,3569	C7,EGR1,HSPA5,IL6
